# Supplementary material for: Community ecology and functional potential of bacteria, archaea, eukarya and viruses in Guerrero Negro microbial mat
Source: Sci Rep. 2024 Jan 31;14:2561. doi: 10.1038/s41598-024-52626-y (PMC10831059; doi:10.1038/s41598-024-52626-y)
Supplement: Supplementary file 1 — Supplementary Tables. [file 41598_2024_52626_MOESM1_ESM.xlsx]

## Sheet: TableS1
# Table S1. Assembly summary stats
Total contigs	341114
Total length	825920133
Ambiguous characters	0
GC content	54.82
Maximum contig length	331702
Minimum contig length	1000
N50	2730
N75	1535
N90	1170
L50	67558
L75	171507
L90	264562
Num. contigs >= 1000	341114
Num. contigs >= 5000	24561
Num. contigs >= 10000	7595
Num. contigs >= 50000	245
Num. contigs >= 100000	24

## Sheet: TableS2
# Table S2. KEGG orthology classification for bacteria domain
Layer 1	Layer 2	Layer 3	Layer 4	Average	SD	KEGG brite classification
161486	113320	92691	100729	117057	30812.4	Unnanotated genes: non assigned (NA) or not included in pathway
26573.8	20049.3	16507.8	18003.3	20283.5	4437.64	Genetic information processing
11057.9	10068.4	8506.6	9295.7	9732.15	1089.82	Signaling and cellular processes
12702	8592.1	7017.5	7622.2	8983.45	2562.47	Carbohydrate metabolism
11250.2	6100.4	4903.2	5255.3	6877.27	2958.25	Energy metabolism
9432.9	5591.4	4526.2	4863.4	6103.48	2263.69	Unclassified: metabolism
6760.6	5158.6	4323.3	4635.9	5219.6	1083.58	Poorly characterized
9336.7	4310.4	3271.7	3506	5106.2	2855.2	Metabolism of cofactors and vitamins
7768.9	4590.7	3623.5	3960	4985.77	1898.23	Nucleotide metabolism
7640.1	4103.1	3180.7	3472.9	4599.2	2063.48	Environmental Information Processing
5112.8	4255.9	3622.9	3920.6	4228.05	644.021	Membrane transport
5893.1	3737.4	3031.3	3289.3	3987.77	1303.29	Protein families: metabolism
6062.4	3557.1	2837	3088.8	3886.32	1481.08	Amino acid metabolism
2511.1	1612.8	1300.1	1428.5	1713.12	547.245	Cellular Processes
2139.1	1320.3	1096.2	1166.7	1430.57	481.527	Lipid metabolism
1890.5	1209.6	1022.7	1058.3	1295.28	405.005	Prokaryotic defense system
1619.2	1085.4	882.7	945.6	1133.23	334.876	Glycan biosynthesis and metabolism
1196.8	813.7	673	720.7	851.05	237.789	Ribosome biogenesis
1541.8	645.3	484.6	498.3	792.5	504.802	Signal transduction
908.8	617.2	486.4	537.2	637.4	188.774	Metabolism of other amino acids
1292.3	467	317	340.8	604.275	463.382	Drug resistance: antimicrobial
1200.2	455.4	325.6	332.5	578.425	418.784	Metabolism of terpenoids and polyketides
635.1	444.4	372	417.3	467.2	115.849	Cell growth and death
825.1	302.9	204.4	216.8	387.3	295.135	Infectious disease
789.1	281.6	183.9	189.5	361.025	288.877	Nitrogen metabolism
604	284.4	217.7	231.6	334.425	181.999	Cellular community - prokaryotes
347.5	252.4	212.4	229.2	260.375	60.3541	Metabolism
338.9	181.3	134.6	158.9	203.425	92.3081	Cellular community
199.5	149.6	124.2	142	153.825	32.2569	Xenobiotics biodegradation and metabolism
84.1	108.7	101.1	110.9	101.2	12.1485	Cell motility
137.6	98.6	82.6	84.8	100.9	25.4708	Aminoacyl-tRNA biosynthesis
141.2	71.7	51.3	57.3	80.375	41.4437	Biosynthesis of other secondary metabolites
63.4	80.6	70.1	76.3	72.6	7.49622	Signaling molecules and interaction
135.6	57.2	35.5	39.3	66.9	46.7672	Replication and repair
124.6	50.6	43.8	44.2	65.8	39.3236	Lipopolysaccharide biosynthesis proteins
133.6	36.6	24.1	24.4	54.675	52.9379	Biofilm formation
77	53.4	41.3	44.6	54.075	16.114	Fatty acid metabolism
10.7	62.1	56.9	61.9	47.9	24.9164	Lysine biosynthesis
71.6	35.7	26.3	28.3	40.475	21.1402	Chemical carcinogenesis - reactive oxygen species
62.3	20	12.7	12.5	26.875	23.873	Biosynthesis of secondary metabolites
61.5	18.5	11.6	12.5	26.025	23.8475	Thiamine metabolism
3.8	29.5	30.1	33.1	24.125	13.6412	Transport and catabolism
3	15.7	17	18.3	13.5	7.08002	Human Diseases

## Sheet: TableS3
# Table S3. Bacteria-all-genes-coverages-annotations-and-taxonomy
gene_ID	L1	L2	L3	L4	KO_ID	KO_name	taxid	domain	phylum	class	order	family	genus	species
138345	62.3405	20.0338	12.6756	12.5332	K03526	gcpE, ispG	1117	Bacteria	Cyanobacteria	NA	NA	NA	NA	NA
62193	70.9471	18.1857	12.808	14.121	K12984	waaE, kdtX	2	Bacteria	NA	NA	NA	NA	NA	NA
167192	51.1501	14.9242	8.83094	11.2618	K12984	waaE, kdtX	1117	Bacteria	Cyanobacteria	NA	NA	NA	NA	NA
361697	2.55119	17.4644	22.1184	18.8564	K12984	waaE, kdtX	200795	Bacteria	Chloroflexi	NA	NA	NA	NA	NA
47008	72.6438	21.6331	13.3344	14.1445	K00645	fabD, MCAT, MCT1	1117	Bacteria	Cyanobacteria	NA	NA	NA	NA	NA
27837	2.85068	18.0576	17.4296	19.092	K00645	fabD, MCAT, MCT1	200795	Bacteria	Chloroflexi	NA	NA	NA	NA	NA
282992	1.53732	13.6691	10.5044	11.3869	K00645	fabD, MCAT, MCT1	2052143	Bacteria	Chloroflexi	Anaerolineae	NA	NA	NA	Anaerolineae bacterium
251529	3.28953	11.4098	9.36235	12.1587	K00437	hydB	28221	Bacteria	Proteobacteria	Deltaproteobacteria	NA	NA	NA	NA
160500	1.56196	15.2619	11.9081	13.434	K09773	ppsR	200795	Bacteria	Chloroflexi	NA	NA	NA	NA	NA
74490	68.8663	20.7148	14.3558	12.4593	K03789	rimI	1117	Bacteria	Cyanobacteria	NA	NA	NA	NA	NA
186650	2.57827	15.4121	16.906	15.0637	K03789	rimI	200795	Bacteria	Chloroflexi	NA	NA	NA	NA	NA
916192	1.31882	15.5289	16.2137	16.4549	K03789	rimI	200795	Bacteria	Chloroflexi	NA	NA	NA	NA	NA
832682	1.57367	15.2918	11.028	15.5646	K03789	rimI	200795	Bacteria	Chloroflexi	NA	NA	NA	NA	NA
176030	1.49066	15.1182	8.96697	15.4574	K03789	rimI	200795	Bacteria	Chloroflexi	NA	NA	NA	NA	NA
35840	67.2348	16.2648	15.5973	12.5113	K03790	rimJ	1161	Bacteria	Cyanobacteria	NA	Nostocales	NA	NA	NA
533202	4.67832	31.6258	33.2481	32.439	K03790	rimJ	1926604	Bacteria	Chloroflexi	NA	NA	NA	NA	SAR202 cluster bacterium Casp-Chloro-G2
167346	3.21142	15.69	16.6405	19.3652	K03790	rimJ	2026724	Bacteria	Chloroflexi	NA	NA	NA	NA	Chloroflexi bacterium
312185	1.50408	13.0252	13.4195	13.5582	K03790	rimJ	2026724	Bacteria	Chloroflexi	NA	NA	NA	NA	Chloroflexi bacterium
109223	2.56198	14.1916	17.166	13.9349	K21355	ggp	1783272	Bacteria	NA	NA	NA	NA	NA	NA
116341	1.4599	13.8218	12.0367	15.613	K21355	ggp	1783272	Bacteria	NA	NA	NA	NA	NA	NA
100195	2.76142	16.2436	18.3416	18.9516	K03715	MGD	2026724	Bacteria	Chloroflexi	NA	NA	NA	NA	Chloroflexi bacterium
309403	1.13389	16.0817	11.4298	15.5441	K03715	MGD	2052143	Bacteria	Chloroflexi	Anaerolineae	NA	NA	NA	Anaerolineae bacterium
73592	64.4686	19.2273	13.9658	12.5639	K19003	mgdA	1117	Bacteria	Cyanobacteria	NA	NA	NA	NA	NA
106048	66.9521	18.1296	9.87328	11.5131	K19003	mgdA	1783272	Bacteria	NA	NA	NA	NA	NA	NA
6136	70.0221	18.9303	12.5756	12.4496	K00700	GBE1, glgB	1117	Bacteria	Cyanobacteria	NA	NA	NA	NA	NA
3761	64.8764	17.6724	13.3038	11.4912	K16149	K16149	1117	Bacteria	Cyanobacteria	NA	NA	NA	NA	NA
35327	64.3929	17.7535	11.0963	12.0114	K00700	GBE1, glgB	1117	Bacteria	Cyanobacteria	NA	NA	NA	NA	NA
247878	1.48899	16.5556	12.4566	16.1053	K02548	menA	2052143	Bacteria	Chloroflexi	Anaerolineae	NA	NA	NA	Anaerolineae bacterium
185803	66.5169	20.0572	11.9574	12.3648	K12073	E3.1.2.28	1117	Bacteria	Cyanobacteria	NA	NA	NA	NA	NA
134626	69.9818	20.9672	13.0032	13.3839	K02293	PDS, crtP	1117	Bacteria	Cyanobacteria	NA	NA	NA	NA	NA
134627	66.3967	20.932	14.2721	14.0665	K02291	crtB	1117	Bacteria	Cyanobacteria	NA	NA	NA	NA	NA
123460	63.8159	21.0599	11.1194	12.9521	K02528	ksgA	1117	Bacteria	Cyanobacteria	NA	NA	NA	NA	NA
56419	1.92118	12.7589	15.5248	15.3804	K02528	ksgA	200795	Bacteria	Chloroflexi	NA	NA	NA	NA	NA
247498	1.74454	13.6947	9.46057	13.1306	K02528	ksgA	200795	Bacteria	Chloroflexi	NA	NA	NA	NA	NA
48350	66.5476	21.6177	14.789	13.1689	K07056	rsmI	1117	Bacteria	Cyanobacteria	NA	NA	NA	NA	NA
175510	3.16164	16.8441	20.8655	18.6773	K07056	rsmI	200795	Bacteria	Chloroflexi	NA	NA	NA	NA	NA
208341	1.62495	17.963	13.4893	18.6952	K07056	rsmI	200795	Bacteria	Chloroflexi	NA	NA	NA	NA	NA
15184	72.4322	21.8854	13.0546	13.1775	K03438	mraW, rsmH	1117	Bacteria	Cyanobacteria	NA	NA	NA	NA	NA
292026	2.29227	13.7644	16.1842	17.5622	K03438	mraW, rsmH	200795	Bacteria	Chloroflexi	NA	NA	NA	NA	NA
181544	1.93511	15.3801	10.6273	15.972	K03438	mraW, rsmH	200795	Bacteria	Chloroflexi	NA	NA	NA	NA	NA
19777	61.3372	18.8255	12.5538	13.1482	K03500	rsmB, sun	1117	Bacteria	Cyanobacteria	NA	NA	NA	NA	NA
363220	2.71175	17.9096	18.7878	20.3238	K00564	rsmC	2026724	Bacteria	Chloroflexi	NA	NA	NA	NA	Chloroflexi bacterium
765123	2.50134	15.0941	9.52887	16.1429	K00564	rsmC	2026724	Bacteria	Chloroflexi	NA	NA	NA	NA	Chloroflexi bacterium
296342	61.6279	23.5436	11.6419	11.4845	K03501	gidB, rsmG	1117	Bacteria	Cyanobacteria	NA	NA	NA	NA	NA
378200	1.46324	17.1675	15.7611	18.2037	K03501	gidB, rsmG	200795	Bacteria	Chloroflexi	NA	NA	NA	NA	NA
314426	1.05165	13.2978	11.4038	12.8081	K03501	gidB, rsmG	200795	Bacteria	Chloroflexi	NA	NA	NA	NA	NA
44551	63.5882	16.0649	14.1284	10.4082	K08316	rsmD	1117	Bacteria	Cyanobacteria	NA	NA	NA	NA	NA
89873	2.24004	14.8544	14.4822	15.544	K08316	rsmD	200795	Bacteria	Chloroflexi	NA	NA	NA	NA	NA
341941	1.10432	13.7594	11.1246	12.2781	K08316	rsmD	200795	Bacteria	Chloroflexi	NA	NA	NA	NA	NA
13798	63.5875	18.4606	13.1983	12.71	K09761	rsmE	1117	Bacteria	Cyanobacteria	NA	NA	NA	NA	NA
127839	76.8119	21.1307	16.7699	11.7289	K02860	rimM	1117	Bacteria	Cyanobacteria	NA	NA	NA	NA	NA
69919	2.36609	13.471	14.5142	14.1967	K02860	rimM	200795	Bacteria	Chloroflexi	NA	NA	NA	NA	NA
444730	1.77397	12.512	8.9299	12.8288	K02860	rimM	2026724	Bacteria	Chloroflexi	NA	NA	NA	NA	Chloroflexi bacterium
24762	75.5986	19.044	13.4318	13.7371	K06123	AYR1	1117	Bacteria	Cyanobacteria	NA	NA	NA	NA	NA
193986	0.87282	13.1947	11.0178	14.5832	K06123	AYR1	200795	Bacteria	Chloroflexi	NA	NA	NA	NA	NA
47007	62.8187	18.7911	14.7155	12.0169	K00655	plsC	1117	Bacteria	Cyanobacteria	NA	NA	NA	NA	NA
73591	63.719	19.0262	12.3251	12.4982	K00655	plsC	1117	Bacteria	Cyanobacteria	NA	NA	NA	NA	NA
19976	5.04506	15.7581	18.8715	20.0201	K00655	plsC	2052143	Bacteria	Chloroflexi	Anaerolineae	NA	NA	NA	Anaerolineae bacterium
345801	2.39084	13.6103	19.5788	16.0551	K00655	plsC	200795	Bacteria	Chloroflexi	NA	NA	NA	NA	NA
394588	1.78568	15.7358	11.5199	14.939	K00655	plsC	2026724	Bacteria	Chloroflexi	NA	NA	NA	NA	Chloroflexi bacterium
460839	1.41847	15.8909	10.6401	13.5828	K00655	plsC	292625	Bacteria	Chloroflexi	Anaerolineae	NA	NA	NA	NA
578183	1.42768	12.2797	10.4325	13.7174	K00655	plsC	200795	Bacteria	Chloroflexi	NA	NA	NA	NA	NA
38476	63.888	20.6714	12.6576	13.8039	K19837	atzE	1117	Bacteria	Cyanobacteria	NA	NA	NA	NA	NA
38478	55.9763	18.7668	11.8529	11.3009	K00099	dxr	1117	Bacteria	Cyanobacteria	NA	NA	NA	NA	NA
86821	61.4536	18.4774	11.6227	12.5383	K01662	dxs	1117	Bacteria	Cyanobacteria	NA	NA	NA	NA	NA
186857	3.59286	16.7333	21.3056	19.0557	K23107	yajO	1703762	Bacteria	NA	NA	NA	NA	NA	bacterium SM23_31
267837	3.60153	16.7407	20.5078	19.3151	K00882	fruK	200795	Bacteria	Chloroflexi	NA	NA	NA	NA	NA
38726	60.4518	14.8043	10.6095	10.5679	K01834	PGAM, gpmA	2648775	Bacteria	Cyanobacteria	NA	Oscillatoriales	Coleofasciculaceae	Geitlerinema	NA
102489	1.97206	13.158	11.0028	13.5431	K15634	gpmB	2026724	Bacteria	Chloroflexi	NA	NA	NA	NA	Chloroflexi bacterium
46446	70.309	20.7339	12.47	13.3716	K15633	gpmI	1117	Bacteria	Cyanobacteria	NA	NA	NA	NA	NA
317400	3.62208	18.9926	19.712	20.9506	K15635	apgM	200795	Bacteria	Chloroflexi	NA	NA	NA	NA	NA
89338	2.00193	17.662	19.4546	19.3116	K15633	gpmI	200795	Bacteria	Chloroflexi	NA	NA	NA	NA	NA
208342	1.62216	16.7049	12.7213	17.2691	K15633	gpmI	200795	Bacteria	Chloroflexi	NA	NA	NA	NA	NA
553337	1.8083	14.9863	10.1701	12.476	K15635	apgM	200795	Bacteria	Chloroflexi	NA	NA	NA	NA	NA
62179	65.4001	19.0562	11.6957	12.2691	K20454	dml	1117	Bacteria	Cyanobacteria	NA	NA	NA	NA	NA
138105	2.78289	17.6434	22.1545	20.8297	K16874	hmfF	200795	Bacteria	Chloroflexi	NA	NA	NA	NA	NA
334172	1.70437	16.215	12.2406	16.0698	K16874	hmfF	200795	Bacteria	Chloroflexi	NA	NA	NA	NA	NA
16163	59.6133	18.2559	12.1056	12.2902	K06941	rlmN	1117	Bacteria	Cyanobacteria	NA	NA	NA	NA	NA
90490	3.44043	14.3495	15.2454	15.6861	K06941	rlmN	200795	Bacteria	Chloroflexi	NA	NA	NA	NA	NA
704208	1.51658	14.5362	9.31694	15.3099	K06941	rlmN	200795	Bacteria	Chloroflexi	NA	NA	NA	NA	NA
281971	62.1144	18.1727	10.3693	11.9032	K06442	tlyA	1117	Bacteria	Cyanobacteria	NA	NA	NA	NA	NA
127144	3.23443	16.9867	19.756	19.6424	K06442	tlyA	200795	Bacteria	Chloroflexi	NA	NA	NA	NA	NA
157123	2.01201	16.8988	12.4354	14.5731	K06442	tlyA	2420334	Bacteria	Chloroflexi	Thermoflexia	NA	NA	NA	Thermoflexia bacterium
324664	2.89439	13.0597	15.6526	16.5392	K06969	rlmI	200795	Bacteria	Chloroflexi	NA	NA	NA	NA	NA
210509	1.06618	15.9919	12.2639	16.0059	K06969	rlmI	200795	Bacteria	Chloroflexi	NA	NA	NA	NA	NA
11476	81.4457	21.1201	15.4611	13.1419	K03218	rlmB	2	Bacteria	NA	NA	NA	NA	NA	NA
169664	2.63481	15.1491	13.5867	16.7703	K03218	rlmB	200795	Bacteria	Chloroflexi	NA	NA	NA	NA	NA
37272	70.4161	21.4176	12.7238	13.5858	K03215	rumA	1117	Bacteria	Cyanobacteria	NA	NA	NA	NA	NA
676382	2.00657	13.914	17.0673	17.3289	K03215	rumA	200795	Bacteria	Chloroflexi	NA	NA	NA	NA	NA
190555	1.59326	13.3056	9.96838	11.7982	K03215	rumA	200795	Bacteria	Chloroflexi	NA	NA	NA	NA	NA
36375	59.6438	19.3638	12.7092	12.8253	K06180	rluD	1117	Bacteria	Cyanobacteria	NA	NA	NA	NA	NA
720794	2.96073	14.9571	16.6375	15.9145	K06180	rluD	200795	Bacteria	Chloroflexi	NA	NA	NA	NA	NA
13770	60.4886	16.9105	11.3161	12.1902	K06181	rluE	1117	Bacteria	Cyanobacteria	NA	NA	NA	NA	NA
30777	69.642	19.5546	12.0695	11.774	K06178	rluB	1117	Bacteria	Cyanobacteria	NA	NA	NA	NA	NA
111670	60.064	19.388	9.46311	12.1023	K00950	folK	1117	Bacteria	Cyanobacteria	NA	NA	NA	NA	NA
749301	2.31026	18.1735	17.8736	17.9859	K05825	LYSN	2026724	Bacteria	Chloroflexi	NA	NA	NA	NA	Chloroflexi bacterium
204854	3.71981	15.5747	17.6803	17.2315	K05825	LYSN	2052143	Bacteria	Chloroflexi	Anaerolineae	NA	NA	NA	Anaerolineae bacterium
51036	2.72654	14.7812	11.253	12.7792	K05825	LYSN	28221	Bacteria	Proteobacteria	Deltaproteobacteria	NA	NA	NA	NA
392966	1.92571	13.5601	10.0809	13.8631	K05825	LYSN	200795	Bacteria	Chloroflexi	NA	NA	NA	NA	NA
492110	5.28544	23.0772	15.934	24.3659	K03430	phnW	1246637	Bacteria	Proteobacteria	Deltaproteobacteria	Desulfobacterales	Desulfobacteraceae	Desulfamplus	Desulfamplus magnetovallimortis
32729	69.6462	19.4184	12.4914	12.9843	K23094	ABC4, menA	1150	Bacteria	Cyanobacteria	NA	Oscillatoriales	NA	NA	NA
94555	66.2667	20.3994	13.6162	13.6738	K01770	ispF	1117	Bacteria	Cyanobacteria	NA	NA	NA	NA	NA
59882	64.7116	19.3529	14.1956	12.3284	K00991	ispD	1117	Bacteria	Cyanobacteria	NA	NA	NA	NA	NA
130985	63.5216	19.2228	11.719	12.9563	K01625	eda	1117	Bacteria	Cyanobacteria	NA	NA	NA	NA	NA
115055	66.4194	16.0577	10.3806	13.2016	K00077	panE, apbA	1117	Bacteria	Cyanobacteria	NA	NA	NA	NA	NA
903277	3.54964	19.4044	19.7931	20.6516	K00077	panE, apbA	2026724	Bacteria	Chloroflexi	NA	NA	NA	NA	Chloroflexi bacterium
25459	65.4899	17.717	9.55767	12.2114	K08966	mtnX	1117	Bacteria	Cyanobacteria	NA	NA	NA	NA	NA
106911	66.2103	22.5813	14.9789	12.6347	K09022	ridA, tdcF, RIDA	1117	Bacteria	Cyanobacteria	NA	NA	NA	NA	NA
6348	56.3751	17.5988	10.0137	13.8412	K09022	ridA, tdcF, RIDA	1117	Bacteria	Cyanobacteria	NA	NA	NA	NA	NA
361699	1.60706	15.5224	16.6515	17.1161	K09022	ridA, tdcF, RIDA	200795	Bacteria	Chloroflexi	NA	NA	NA	NA	NA
318812	0.960748	16.8064	11.6489	14.5743	K09022	ridA, tdcF, RIDA	200795	Bacteria	Chloroflexi	NA	NA	NA	NA	NA
163871	69.6929	20.8077	11.4556	12.6381	K01649	leuA, IMS	1117	Bacteria	Cyanobacteria	NA	NA	NA	NA	NA
248752	63.0648	18.7883	10.5917	12.8829	K01649	leuA, IMS	1117	Bacteria	Cyanobacteria	NA	NA	NA	NA	NA
39297	65.1841	17.6877	10.6279	12.2741	K03185	ubiH	1117	Bacteria	Cyanobacteria	NA	NA	NA	NA	NA
293407	2.97018	19.7464	25.7574	21.6855	K00176	korD, oorD	200795	Bacteria	Chloroflexi	NA	NA	NA	NA	NA
84449	3.03545	14.619	17.5787	18.655	K00176	korD, oorD	200795	Bacteria	Chloroflexi	NA	NA	NA	NA	NA
343645	2.03375	16.123	12.5003	18.4917	K00176	korD, oorD	2052143	Bacteria	Chloroflexi	Anaerolineae	NA	NA	NA	Anaerolineae bacterium
264907	2.16661	17.6574	16.1679	13.1496	K00176	korD, oorD	200795	Bacteria	Chloroflexi	NA	NA	NA	NA	NA
141931	2.57694	13.9149	14.3173	16.4588	K00176	korD, oorD	200795	Bacteria	Chloroflexi	NA	NA	NA	NA	NA
84452	2.55252	15.424	20.293	17.4276	K00177	korC, oorC	200795	Bacteria	Chloroflexi	NA	NA	NA	NA	NA
293410	2.20495	15.869	19.0644	16.5247	K00177	korC, oorC	200795	Bacteria	Chloroflexi	NA	NA	NA	NA	NA
264910	1.58078	15.3191	13.0345	13.3486	K00177	korC, oorC	200795	Bacteria	Chloroflexi	NA	NA	NA	NA	NA
343642	1.95984	17.0907	11.4336	12.7127	K00177	korC, oorC	200795	Bacteria	Chloroflexi	NA	NA	NA	NA	NA
84450	2.16608	16.2043	18.0055	20.2042	K00174	korA, oorA, oforA	200795	Bacteria	Chloroflexi	NA	NA	NA	NA	NA
155771	2.24405	16.0904	18.4349	19.1519	K00174	korA, oorA, oforA	200795	Bacteria	Chloroflexi	NA	NA	NA	NA	NA
293408	2.71982	14.9307	17.7446	18.4381	K00174	korA, oorA, oforA	200795	Bacteria	Chloroflexi	NA	NA	NA	NA	NA
141932	2.41602	14.8366	14.7601	17.0776	K00174	korA, oorA, oforA	200795	Bacteria	Chloroflexi	NA	NA	NA	NA	NA
343644	1.76883	14.8119	13.4465	15.5992	K00174	korA, oorA, oforA	200795	Bacteria	Chloroflexi	NA	NA	NA	NA	NA
383207	1.4571	14.1817	11.9401	16.4142	K00174	korA, oorA, oforA	200795	Bacteria	Chloroflexi	NA	NA	NA	NA	NA
314489	1.1613	15.1636	11.1456	15.8207	K00174	korA, oorA, oforA	200795	Bacteria	Chloroflexi	NA	NA	NA	NA	NA
264908	1.20479	15.8714	11.6958	13.8933	K00174	korA, oorA, oforA	200795	Bacteria	Chloroflexi	NA	NA	NA	NA	NA
415922	1.5356	15.241	9.41569	15.76	K00174	korA, oorA, oforA	2026724	Bacteria	Chloroflexi	NA	NA	NA	NA	Chloroflexi bacterium
301808	2.79085	11.1754	9.20946	13.0461	K00174	korA, oorA, oforA	213119	Bacteria	Proteobacteria	Deltaproteobacteria	Desulfobacterales	Desulfobacteraceae	NA	NA
293409	3.03395	19.3583	22.1544	19.0208	K00175	korB, oorB, oforB	200795	Bacteria	Chloroflexi	NA	NA	NA	NA	NA
155772	2.55743	14.7838	16.0673	18.3398	K00175	korB, oorB, oforB	200795	Bacteria	Chloroflexi	NA	NA	NA	NA	NA
84451	2.82004	15.2065	16.888	16.4975	K00175	korB, oorB, oforB	200795	Bacteria	Chloroflexi	NA	NA	NA	NA	NA
141933	2.38364	14.5061	14.751	16.8729	K00175	korB, oorB, oforB	2026724	Bacteria	Chloroflexi	NA	NA	NA	NA	Chloroflexi bacterium
264909	1.57071	18.3527	9.91007	15.2057	K00175	korB, oorB, oforB	200795	Bacteria	Chloroflexi	NA	NA	NA	NA	NA
383206	1.83227	15.4835	11.7816	15.6994	K00175	korB, oorB, oforB	200795	Bacteria	Chloroflexi	NA	NA	NA	NA	NA
343643	1.49174	14.6888	12.9651	14.282	K00175	korB, oorB, oforB	200795	Bacteria	Chloroflexi	NA	NA	NA	NA	NA
54232	70.2138	19.8461	12.3392	12.5272	K05979	comB	1117	Bacteria	Cyanobacteria	NA	NA	NA	NA	NA
13401	67.8255	20.7713	12.185	12.1134	K00568	ubiG	1117	Bacteria	Cyanobacteria	NA	NA	NA	NA	NA
116268	2.58749	19.0156	19.5938	18.7534	K00568	ubiG	200795	Bacteria	Chloroflexi	NA	NA	NA	NA	NA
446249	2.79798	14.1001	11.9152	15.2849	K00568	ubiG	200795	Bacteria	Chloroflexi	NA	NA	NA	NA	NA
154164	69.206	19.4646	10.8649	13.9653	K02551	menD	1117	Bacteria	Cyanobacteria	NA	NA	NA	NA	NA
209013	66.8967	18.5759	12.282	12.3755	K01082	cysQ, MET22, BPNT1	1150	Bacteria	Cyanobacteria	NA	Oscillatoriales	NA	NA	NA
44543	64.8945	19.6661	11.8663	11.6111	K14652	ribBA	1117	Bacteria	Cyanobacteria	NA	NA	NA	NA	NA
182312	68.4371	19.6455	14.4769	13.6312	K03651	cpdA	1117	Bacteria	Cyanobacteria	NA	NA	NA	NA	NA
101259	69.3971	18.5605	10.9631	11.9501	K03651	cpdA	2642155	Bacteria	Cyanobacteria	NA	Oscillatoriales	Microcoleaceae	Microcoleus	NA
30368	66.7107	17.7915	11.2698	14.7996	K03651	cpdA	1117	Bacteria	Cyanobacteria	NA	NA	NA	NA	NA
11446	55.577	16.8871	9.68977	10.3692	K07053	E3.1.3.97	1117	Bacteria	Cyanobacteria	NA	NA	NA	NA	NA
19781	68.2789	18.7901	13.0212	12.7277	K21231	bciB	2	Bacteria	NA	NA	NA	NA	NA	NA
224800	60.5866	16.6588	13.0347	11.4484	K19032	PSRP3	2	Bacteria	NA	NA	NA	NA	NA	NA
30389	65.1153	17.976	11.4046	11.9274	K03786	aroQ, qutE	1117	Bacteria	Cyanobacteria	NA	NA	NA	NA	NA
60172	64.023	19.8025	11.3603	12.5818	K01735	aroB	1117	Bacteria	Cyanobacteria	NA	NA	NA	NA	NA
126596	75.1758	22.4533	14.098	14.4421	K03856	AROA2, aroA	1117	Bacteria	Cyanobacteria	NA	NA	NA	NA	NA
493407	1.65321	15.3595	14.6979	19.7065	K03856	AROA2, aroA	200795	Bacteria	Chloroflexi	NA	NA	NA	NA	NA
279836	1.40605	15.1696	10.8595	12.825	K03856	AROA2, aroA	200795	Bacteria	Chloroflexi	NA	NA	NA	NA	NA
38739	79.3759	22.6485	11.8902	17.8027	K16066	ydfG	1117	Bacteria	Cyanobacteria	NA	NA	NA	NA	NA
37380	66.2542	16.7004	11.1907	11.1433	K02372	fabZ	1117	Bacteria	Cyanobacteria	NA	NA	NA	NA	NA
467585	3.90052	30.1662	27.5156	32.1734	K17865	croR	200795	Bacteria	Chloroflexi	NA	NA	NA	NA	NA
173750	2.191	15.6467	14.9328	14.2829	K00074	paaH, hbd, fadB, mmgB	200795	Bacteria	Chloroflexi	NA	NA	NA	NA	NA
730368	0.983674	13.892	12.691	15.1804	K00074	paaH, hbd, fadB, mmgB	200795	Bacteria	Chloroflexi	NA	NA	NA	NA	NA
11462	64.911	19.8966	13.3045	14.461	K00020	HIBADH, mmsB	2607795	Bacteria	Cyanobacteria	NA	Oscillatoriales	Microcoleaceae	Microcoleus	Microcoleus sp. SIO2G3
195686	66.9607	22.4345	14.2942	13.3363	K00052	leuB, IMDH	1117	Bacteria	Cyanobacteria	NA	NA	NA	NA	NA
160551	67.3344	19.3446	10.6734	12.0701	K01703	leuC, IPMI-L	1117	Bacteria	Cyanobacteria	NA	NA	NA	NA	NA
158611	3.4878	15.635	21.212	18.6464	K01703	leuC, IPMI-L	200795	Bacteria	Chloroflexi	NA	NA	NA	NA	NA
528800	1.6273	14.5731	15.6683	16.8184	K01703	leuC, IPMI-L	200795	Bacteria	Chloroflexi	NA	NA	NA	NA	NA
219342	67.2722	19.4384	10.2935	12.3849	K01704	leuD, IPMI-S	1117	Bacteria	Cyanobacteria	NA	NA	NA	NA	NA
158610	1.43822	15.4738	19.1139	19.6834	K01704	leuD, IPMI-S	200795	Bacteria	Chloroflexi	NA	NA	NA	NA	NA
528799	2.31417	17.5843	14.2377	14.9484	K01704	leuD, IPMI-S	2	Bacteria	NA	NA	NA	NA	NA	NA
137748	65.4388	19.9217	11.5681	12.6645	K00606	panB	1117	Bacteria	Cyanobacteria	NA	NA	NA	NA	NA
40923	70.0314	17.051	14.0108	12.2855	K00059	fabG, OAR1	1117	Bacteria	Cyanobacteria	NA	NA	NA	NA	NA
28271	63.0929	22.5786	13.5014	12.01	K00059	fabG, OAR1	2	Bacteria	NA	NA	NA	NA	NA	NA
27835	2.93145	16.5377	18.5763	21.208	K00059	fabG, OAR1	2026724	Bacteria	Chloroflexi	NA	NA	NA	NA	Chloroflexi bacterium
282991	1.62225	13.1811	10.2135	13.4905	K00059	fabG, OAR1	200795	Bacteria	Chloroflexi	NA	NA	NA	NA	NA
109601	74.9934	21.6243	14.8061	13.5572	K09458	fabF, OXSM, CEM1	1117	Bacteria	Cyanobacteria	NA	NA	NA	NA	NA
437407	2.32454	18.2138	17.3176	19.6565	K09458	fabF, OXSM, CEM1	200795	Bacteria	Chloroflexi	NA	NA	NA	NA	NA
101855	2.59139	15.7476	18.0762	18.8057	K09458	fabF, OXSM, CEM1	200795	Bacteria	Chloroflexi	NA	NA	NA	NA	NA
146587	1.17509	15.08	14.3443	15.1386	K09458	fabF, OXSM, CEM1	200795	Bacteria	Chloroflexi	NA	NA	NA	NA	NA
264183	0.98713	15.3307	11.4036	15.0586	K09458	fabF, OXSM, CEM1	200795	Bacteria	Chloroflexi	NA	NA	NA	NA	NA
47009	60.6714	17.5386	10.8288	13.5486	K00648	fabH	1117	Bacteria	Cyanobacteria	NA	NA	NA	NA	NA
101856	2.78891	15.0602	15.8324	16.6706	K00648	fabH	200795	Bacteria	Chloroflexi	NA	NA	NA	NA	NA
264184	1.33895	15.3297	12.6804	16.3507	K00648	fabH	200795	Bacteria	Chloroflexi	NA	NA	NA	NA	NA
915307	3.44333	30.8269	26.0556	35.7009	K01055	pcaD	2	Bacteria	NA	NA	NA	NA	NA	NA
58101	64.9539	20.8707	11.6712	12.9432	K00800	aroA	1117	Bacteria	Cyanobacteria	NA	NA	NA	NA	NA
218710	68.9659	13.6333	11.3338	12.6571	K01724	PCBD, phhB	1890424	Bacteria	Cyanobacteria	NA	Synechococcales	NA	NA	NA
423194	53.551	15.505	10.3323	11.4971	K01724	PCBD, phhB	1173026	Bacteria	Cyanobacteria	NA	Chroococcales	Chroococcaceae	Gloeocapsa	Gloeocapsa sp. PCC 7428
144510	71.1303	19.3414	11.9889	13.6615	K00705	malQ	1117	Bacteria	Cyanobacteria	NA	NA	NA	NA	NA
102249	3.03309	17.286	20.1096	19.1826	K00705	malQ	200795	Bacteria	Chloroflexi	NA	NA	NA	NA	NA
185722	2.08821	15.9315	17.0779	18.6243	K22451	jgt	200795	Bacteria	Chloroflexi	NA	NA	NA	NA	NA
232531	1.54964	12.9639	11.6422	14.481	K22451	jgt	200795	Bacteria	Chloroflexi	NA	NA	NA	NA	NA
539973	2.53299	14.5481	9.64265	12.5409	K00705	malQ	200795	Bacteria	Chloroflexi	NA	NA	NA	NA	NA
128068	67.1974	20.6247	12.9527	14.1009	K07264	arnT, pmrK	2642155	Bacteria	Cyanobacteria	NA	Oscillatoriales	Microcoleaceae	Microcoleus	NA
29543	57.6456	18.5292	9.54597	11.0627	K07264	arnT, pmrK	1117	Bacteria	Cyanobacteria	NA	NA	NA	NA	NA
707579	1.68681	16.2334	10.4767	15.2725	K00823	puuE	2026724	Bacteria	Chloroflexi	NA	NA	NA	NA	Chloroflexi bacterium
669586	0.812804	15.1276	10.9162	11.6849	K00823	puuE	200795	Bacteria	Chloroflexi	NA	NA	NA	NA	NA
41395	65.9968	18.6856	12.4935	13.059	K00919	ispE	1117	Bacteria	Cyanobacteria	NA	NA	NA	NA	NA
365848	3.18353	15.1094	16.9382	17.1961	K02510	hpaI, hpcH	2	Bacteria	NA	NA	NA	NA	NA	NA
60004	65.7707	19.9175	12.5803	12.2108	K03527	ispH, lytB	1117	Bacteria	Cyanobacteria	NA	NA	NA	NA	NA
140777	60.0879	16.6904	9.5851	10.621	K03182	ubiD	1117	Bacteria	Cyanobacteria	NA	NA	NA	NA	NA
449524	2.29285	17.2762	18.5517	20.1918	K03182	ubiD	189774	Bacteria	Chloroflexi	NA	NA	NA	NA	NA
318040	58.4742	19.6074	11.3433	9.96587	K03179	ubiA	2	Bacteria	NA	NA	NA	NA	NA	NA
290482	2.52901	17.0023	21.7501	22.1903	K03179	ubiA	189774	Bacteria	Chloroflexi	NA	NA	NA	NA	NA
139833	2.92744	15.9813	17.5643	19.209	K18122	cat2, abfT	200795	Bacteria	Chloroflexi	NA	NA	NA	NA	NA
75237	2.49835	13.804	14.2026	13.9712	K18122	cat2, abfT	2073117	Bacteria	Chloroflexi	Anaerolineae	Anaerolineales	NA	NA	Anaerolineales bacterium
420570	1.58371	15.0799	11.3447	14.6051	K18122	cat2, abfT	200795	Bacteria	Chloroflexi	NA	NA	NA	NA	NA
19754	72.0682	20.1858	14.5229	13.1881	K00457	HPD, hppD	2628910	Bacteria	Cyanobacteria	NA	Synechococcales	Trichocoleusaceae	Trichocoleus	NA
46449	70.1127	22.124	12.8077	12.92	K00215	dapB	1117	Bacteria	Cyanobacteria	NA	NA	NA	NA	NA
53392	61.529	19.6329	9.67023	13.7714	K01714	dapA	1117	Bacteria	Cyanobacteria	NA	NA	NA	NA	NA
169983	2.72061	18.1071	19.6579	19.5079	K01714	dapA	200795	Bacteria	Chloroflexi	NA	NA	NA	NA	NA
289262	2.71126	15.3886	19.1976	17.3537	K01714	dapA	200795	Bacteria	Chloroflexi	NA	NA	NA	NA	NA
169984	1.00847	14.3112	10.2458	12.9703	K01714	dapA	200795	Bacteria	Chloroflexi	NA	NA	NA	NA	NA
208162	69.681	19.5276	11.7332	10.5534	K00097	pdxA	1117	Bacteria	Cyanobacteria	NA	NA	NA	NA	NA
19977	1.52825	15.7111	17.5239	17.9739	K01101	E3.1.3.41	200795	Bacteria	Chloroflexi	NA	NA	NA	NA	NA
314845	1.96251	12.9354	9.65227	13.2367	K01101	E3.1.3.41	200795	Bacteria	Chloroflexi	NA	NA	NA	NA	NA
112648	61.2697	18.7144	11.732	11.5754	K06133	LYS5, acpT	1150	Bacteria	Cyanobacteria	NA	Oscillatoriales	NA	NA	NA
60007	71.2519	23.2451	14.2092	14.4435	K01588	purE	1117	Bacteria	Cyanobacteria	NA	NA	NA	NA	NA
130219	63.2432	17.955	11.1092	12.4012	K01589	purK	1117	Bacteria	Cyanobacteria	NA	NA	NA	NA	NA
78464	67.8424	18.5802	8.99419	13.4488	K21064	ycsE, yitU, ywtE	1117	Bacteria	Cyanobacteria	NA	NA	NA	NA	NA
219197	2.25886	16.4975	19.2562	17.9093	K21064	ycsE, yitU, ywtE	200795	Bacteria	Chloroflexi	NA	NA	NA	NA	NA
360018	1.30714	13.8571	10.2791	13.8988	K21064	ycsE, yitU, ywtE	200795	Bacteria	Chloroflexi	NA	NA	NA	NA	NA
57479	63.9694	20.8624	11.5156	12.0695	K00082	ribD2	2	Bacteria	NA	NA	NA	NA	NA	NA
645384	64.7353	16.2293	12.834	11.4919	K11781	cofH	1117	Bacteria	Cyanobacteria	NA	NA	NA	NA	NA
91231	77.7138	24.0142	12.603	12.8285	K07451	mcrA	1117	Bacteria	Cyanobacteria	NA	NA	NA	NA	NA
62070	64.4501	19.9959	14.4347	13.891	K07451	mcrA	1117	Bacteria	Cyanobacteria	NA	NA	NA	NA	NA
43617	65.6956	19.0023	11.823	14.0331	K07451	mcrA	1117	Bacteria	Cyanobacteria	NA	NA	NA	NA	NA
152447	65.864	18.8685	12.2888	11.2245	K07451	mcrA	2	Bacteria	NA	NA	NA	NA	NA	NA
829274	22.9189	37.8577	6.62536	7.60166	K07451	mcrA	91347	Bacteria	Proteobacteria	Gammaproteobacteria	Enterobacterales	NA	NA	NA
384244	3.32907	17.3131	19.8494	21.6557	K07451	mcrA	2026724	Bacteria	Chloroflexi	NA	NA	NA	NA	Chloroflexi bacterium
83539	2.35792	15.7429	21.1554	19.2456	K07451	mcrA	2073117	Bacteria	Chloroflexi	Anaerolineae	Anaerolineales	NA	NA	Anaerolineales bacterium
327763	2.93271	14.7742	16.3774	17.2797	K07451	mcrA	200795	Bacteria	Chloroflexi	NA	NA	NA	NA	NA
153191	3.31502	13.5399	11.5965	18.1569	K07451	mcrA	2026724	Bacteria	Chloroflexi	NA	NA	NA	NA	Chloroflexi bacterium
478443	3.35487	13.8763	12.4419	11.0892	K07451	mcrA	200795	Bacteria	Chloroflexi	NA	NA	NA	NA	NA
638539	3.14483	19.7649	19.0805	20.7191	K07452	mcrB	2026724	Bacteria	Chloroflexi	NA	NA	NA	NA	Chloroflexi bacterium
638540	3.40084	29.2094	26.1396	26.6593	K19147	mcrC	2026724	Bacteria	Chloroflexi	NA	NA	NA	NA	Chloroflexi bacterium
35577	65.2283	18.9794	11.3621	11.9642	K00548	metH, MTR	1117	Bacteria	Cyanobacteria	NA	NA	NA	NA	NA
37264	66.1899	18.4522	12.7718	12.2621	K00549	metE	1117	Bacteria	Cyanobacteria	NA	NA	NA	NA	NA
46269	65.7776	18.7504	12.9868	11.9656	K00772	mtaP, MTAP	1117	Bacteria	Cyanobacteria	NA	NA	NA	NA	NA
231014	1.87639	12.8499	9.43425	12.9114	K00772	mtaP, MTAP	200795	Bacteria	Chloroflexi	NA	NA	NA	NA	NA
159219	58.7488	16.4755	9.16848	12.6908	K12960	mtaD	2648775	Bacteria	Cyanobacteria	NA	Oscillatoriales	Coleofasciculaceae	Geitlerinema	NA
102810	3.44198	15.9512	19.5562	20.9869	K12960	mtaD	200795	Bacteria	Chloroflexi	NA	NA	NA	NA	NA
237847	2.58253	12.9901	17.6748	15.9836	K12960	mtaD	200795	Bacteria	Chloroflexi	NA	NA	NA	NA	NA
386473	2.0961	14.4192	9.27661	14.2517	K12960	mtaD	200795	Bacteria	Chloroflexi	NA	NA	NA	NA	NA
25879	62.5887	22.6442	12.6615	12.6745	K03787	surE	1117	Bacteria	Cyanobacteria	NA	NA	NA	NA	NA
309806	69.0467	19.1208	9.43234	11.8392	K03787	surE	1150	Bacteria	Cyanobacteria	NA	Oscillatoriales	NA	NA	NA
419566	60.7173	19.1298	13.6334	12.1556	K03787	surE	1117	Bacteria	Cyanobacteria	NA	NA	NA	NA	NA
155403	3.0535	22.1848	16.2647	18.7335	K03787	surE	200795	Bacteria	Chloroflexi	NA	NA	NA	NA	NA
158605	2.28246	16.0786	14.4564	14.1915	K03787	surE	2026724	Bacteria	Chloroflexi	NA	NA	NA	NA	Chloroflexi bacterium
186217	0.958921	14.3645	9.99214	13.9185	K03787	surE	200795	Bacteria	Chloroflexi	NA	NA	NA	NA	NA
197714	2.83973	21.765	16.8458	20.5403	K11751	ushA	1783272	Bacteria	NA	NA	NA	NA	NA	NA
574115	3.95254	14.4122	17.1427	18.8338	K05921	hpaG	200795	Bacteria	Chloroflexi	NA	NA	NA	NA	NA
59876	62.8928	19.7972	11.2617	11.5257	K01469	OPLAH, OXP1, oplAH	1117	Bacteria	Cyanobacteria	NA	NA	NA	NA	NA
309708	3.74046	17.9301	20.925	19.6794	K08681	pdxT, pdx2	200795	Bacteria	Chloroflexi	NA	NA	NA	NA	NA
443766	1.55627	17.7129	12.5254	16.4368	K08681	pdxT, pdx2	200795	Bacteria	Chloroflexi	NA	NA	NA	NA	NA
115063	73.1956	17.0325	12.8825	12.003	K00794	ribH, RIB4	1117	Bacteria	Cyanobacteria	NA	NA	NA	NA	NA
327764	2.99888	15.7155	17.0348	18.2843	K11089	TROVE2, SSA2	2	Bacteria	NA	NA	NA	NA	NA	NA
176308	3.50266	16.5357	18.0843	20.3186	K00850	pfkA, PFK	200795	Bacteria	Chloroflexi	NA	NA	NA	NA	NA
20674	63.2347	19.7467	12.853	11.4434	K00033	PGD, gnd, gntZ	1117	Bacteria	Cyanobacteria	NA	NA	NA	NA	NA
87243	2.03101	16.0567	25.3346	19.6482	K00033	PGD, gnd, gntZ	200795	Bacteria	Chloroflexi	NA	NA	NA	NA	NA
142151	2.40765	17.1341	16.0757	17.3948	K00033	PGD, gnd, gntZ	200795	Bacteria	Chloroflexi	NA	NA	NA	NA	NA
375475	1.38856	14.5271	11.2229	14.1489	K00033	PGD, gnd, gntZ	2	Bacteria	NA	NA	NA	NA	NA	NA
13385	63.71	19.5557	12.9774	12.7854	K01057	PGLS, pgl, devB	1117	Bacteria	Cyanobacteria	NA	NA	NA	NA	NA
94712	1.81018	18.3389	15.934	18.078	K01057	PGLS, pgl, devB	2026724	Bacteria	Chloroflexi	NA	NA	NA	NA	Chloroflexi bacterium
228729	2.0115	16.6809	9.75404	15.7771	K01057	PGLS, pgl, devB	2026724	Bacteria	Chloroflexi	NA	NA	NA	NA	Chloroflexi bacterium
78467	70.736	20.8109	14.0133	12.1822	K01737	queD, ptpS, PTS	2	Bacteria	NA	NA	NA	NA	NA	NA
123387	66.7951	18.3644	16.453	13.7891	K01737	queD, ptpS, PTS	1117	Bacteria	Cyanobacteria	NA	NA	NA	NA	NA
240602	1.29845	9.66733	11.6165	15.6508	K01737	queD, ptpS, PTS	2073117	Bacteria	Chloroflexi	Anaerolineae	Anaerolineales	NA	NA	Anaerolineales bacterium
209015	53.8612	19.071	11.9712	11.6539	K01633	folB	1117	Bacteria	Cyanobacteria	NA	NA	NA	NA	NA
139284	65.3187	17.5757	11.3816	12.6259	K06897	K06897	1301283	Bacteria	Cyanobacteria	NA	NA	NA	NA	NA
467586	2.6298	28.9102	29.4457	32.5263	K06897	K06897	2026724	Bacteria	Chloroflexi	NA	NA	NA	NA	Chloroflexi bacterium
227463	2.17622	16.2361	16.5713	19.9579	K06897	K06897	200795	Bacteria	Chloroflexi	NA	NA	NA	NA	NA
227465	2.78869	14.6015	16.8359	15.3447	K06897	K06897	2026724	Bacteria	Chloroflexi	NA	NA	NA	NA	Chloroflexi bacterium
270936	1.05801	15.5168	13.0648	16.1845	K06897	K06897	200795	Bacteria	Chloroflexi	NA	NA	NA	NA	NA
121441	0.985003	14.9739	12.5088	13.9215	K06897	K06897	2026724	Bacteria	Chloroflexi	NA	NA	NA	NA	Chloroflexi bacterium
89723	65.9393	20.6656	12.1315	11.5809	K10026	queE	1117	Bacteria	Cyanobacteria	NA	NA	NA	NA	NA
6356	60.5999	15.1765	12.1139	11.0167	K09457	queF	1117	Bacteria	Cyanobacteria	NA	NA	NA	NA	NA
211417	67.2097	19.6223	9.71942	11.4169	K06920	queC	1117	Bacteria	Cyanobacteria	NA	NA	NA	NA	NA
81491	62.908	20.0651	12.3271	11.7481	K00652	bioF	2	Bacteria	NA	NA	NA	NA	NA	NA
109452	2.68485	17.7882	20.9626	20.5779	K00652	bioF	2026724	Bacteria	Chloroflexi	NA	NA	NA	NA	Chloroflexi bacterium
284032	1.79427	16.4096	10.0124	14.6626	K00652	bioF	2026724	Bacteria	Chloroflexi	NA	NA	NA	NA	Chloroflexi bacterium
144509	82.9337	23.5722	16.2101	14.7228	K03574	mutT, NUDT15, MTH2	2	Bacteria	NA	NA	NA	NA	NA	NA
58940	74.3201	20.3472	12.26	12.4631	K03574	mutT, NUDT15, MTH2	1117	Bacteria	Cyanobacteria	NA	NA	NA	NA	NA
67241	64.2331	18.5517	12.4953	11.7946	K03574	mutT, NUDT15, MTH2	1117	Bacteria	Cyanobacteria	NA	NA	NA	NA	NA
57449	60.0907	16.9645	13.4216	12.8284	K03574	mutT, NUDT15, MTH2	1117	Bacteria	Cyanobacteria	NA	NA	NA	NA	NA
486632	2.92455	18.5572	17.6714	21.828	K03574	mutT, NUDT15, MTH2	2497639	Bacteria	Chloroflexi	Thermoflexia	Thermoflexales	NA	NA	Thermoflexales bacterium
155871	2.99338	13.7278	18.2916	20.1334	K03574	mutT, NUDT15, MTH2	2026724	Bacteria	Chloroflexi	NA	NA	NA	NA	Chloroflexi bacterium
172152	1.54728	13.9985	20.8478	16.6055	K03574	mutT, NUDT15, MTH2	200795	Bacteria	Chloroflexi	NA	NA	NA	NA	NA
128085	2.04374	14.3869	16.6008	16.7645	K03574	mutT, NUDT15, MTH2	200795	Bacteria	Chloroflexi	NA	NA	NA	NA	NA
620131	1.17129	17.7449	11.6535	14.0101	K03574	mutT, NUDT15, MTH2	200795	Bacteria	Chloroflexi	NA	NA	NA	NA	NA
435853	0.769	14.3687	10.9327	14.8172	K03574	mutT, NUDT15, MTH2	200795	Bacteria	Chloroflexi	NA	NA	NA	NA	NA
270938	1.18283	13.2974	11.0377	12.5391	K03574	mutT, NUDT15, MTH2	200795	Bacteria	Chloroflexi	NA	NA	NA	NA	NA
294201	0.764964	14.0946	10.6549	12.2406	K03574	mutT, NUDT15, MTH2	200795	Bacteria	Chloroflexi	NA	NA	NA	NA	NA
328718	3.23181	17.6628	20.6129	21.0474	K18456	E3.5.4.32	200795	Bacteria	Chloroflexi	NA	NA	NA	NA	NA
157120	1.87174	17.4642	10.9827	17.7725	K18456	E3.5.4.32	200795	Bacteria	Chloroflexi	NA	NA	NA	NA	NA
63273	68.3434	22.4605	10.982	13.6049	K03575	mutY	2	Bacteria	NA	NA	NA	NA	NA	NA
39301	65.8405	18.6255	10.8762	11.9674	K03575	mutY	1150	Bacteria	Cyanobacteria	NA	Oscillatoriales	NA	NA	NA
483333	1.39457	16.0857	13.6293	13.765	K03575	mutY	2026724	Bacteria	Chloroflexi	NA	NA	NA	NA	Chloroflexi bacterium
286004	60.9694	19.2949	12.4107	13.9071	K15738	uup	1117	Bacteria	Cyanobacteria	NA	NA	NA	NA	NA
94093	77.269	22.3335	14.154	13.1747	K01990	ABC-2.A	1117	Bacteria	Cyanobacteria	NA	NA	NA	NA	NA
50421	68.7441	21.2462	13.2777	14.7391	K01990	ABC-2.A	1117	Bacteria	Cyanobacteria	NA	NA	NA	NA	NA
102638	65.6169	19.2644	13.5104	14.7778	K01990	ABC-2.A	1117	Bacteria	Cyanobacteria	NA	NA	NA	NA	NA
153278	67.2118	18.0472	11.1147	13.7351	K01990	ABC-2.A	1117	Bacteria	Cyanobacteria	NA	NA	NA	NA	NA
254738	63.9249	20.6388	12.6313	12.629	K01990	ABC-2.A	2	Bacteria	NA	NA	NA	NA	NA	NA
32620	67.1447	18.0951	12.255	11.7788	K01990	ABC-2.A	1117	Bacteria	Cyanobacteria	NA	NA	NA	NA	NA
559840	5.07604	33.3013	34.5781	33.2381	K01990	ABC-2.A	200795	Bacteria	Chloroflexi	NA	NA	NA	NA	NA
559839	4.67491	32.3875	33.7974	33.5974	K01990	ABC-2.A	200795	Bacteria	Chloroflexi	NA	NA	NA	NA	NA
76877	61.0747	16.7567	11.614	14.2986	K01990	ABC-2.A	1117	Bacteria	Cyanobacteria	NA	NA	NA	NA	NA
38890	59.361	15.2491	11.4632	10.6431	K01990	ABC-2.A	1117	Bacteria	Cyanobacteria	NA	NA	NA	NA	NA
792432	3.96862	28.2031	27.0307	31.7315	K01990	ABC-2.A	2026724	Bacteria	Chloroflexi	NA	NA	NA	NA	Chloroflexi bacterium
384494	4.45902	28.7467	22.4255	26.3481	K01990	ABC-2.A	200795	Bacteria	Chloroflexi	NA	NA	NA	NA	NA
27927	2.34268	17.9656	21.2103	20.2751	K01990	ABC-2.A	2026724	Bacteria	Chloroflexi	NA	NA	NA	NA	Chloroflexi bacterium
71119	2.34925	16.9648	17.9353	19.2827	K01990	ABC-2.A	200795	Bacteria	Chloroflexi	NA	NA	NA	NA	NA
81935	2.51445	17.4001	18.7078	17.8368	K01990	ABC-2.A	200795	Bacteria	Chloroflexi	NA	NA	NA	NA	NA
113146	3.61796	16.301	18.3109	17.4319	K01990	ABC-2.A	200795	Bacteria	Chloroflexi	NA	NA	NA	NA	NA
675157	2.94378	16.2049	18.2299	17.944	K01990	ABC-2.A	200795	Bacteria	Chloroflexi	NA	NA	NA	NA	NA
440815	2.88303	16.3026	16.8301	17.6252	K01990	ABC-2.A	200795	Bacteria	Chloroflexi	NA	NA	NA	NA	NA
278250	2.26209	15.6006	18.0756	17.475	K01990	ABC-2.A	189774	Bacteria	Chloroflexi	NA	NA	NA	NA	NA
303976	2.21921	15.8902	15.0979	18.2086	K01990	ABC-2.A	2026724	Bacteria	Chloroflexi	NA	NA	NA	NA	Chloroflexi bacterium
75383	2.30536	15.8974	14.9323	13.9023	K01990	ABC-2.A	200795	Bacteria	Chloroflexi	NA	NA	NA	NA	NA
217750	1.39911	15.297	11.5691	16.2563	K01990	ABC-2.A	2026724	Bacteria	Chloroflexi	NA	NA	NA	NA	Chloroflexi bacterium
535548	2.71919	15.0672	10.2473	15.5122	K01990	ABC-2.A	200795	Bacteria	Chloroflexi	NA	NA	NA	NA	NA
488924	1.742	15.3722	9.57112	14.7634	K01990	ABC-2.A	1797669	Bacteria	Chloroflexi	NA	NA	NA	NA	Chloroflexi bacterium RBG_19FT_COMBO_55_16
250027	1.7741	15.4358	10.3651	13.4428	K01990	ABC-2.A	200795	Bacteria	Chloroflexi	NA	NA	NA	NA	NA
214311	2.18727	13.33	11.3642	13.0561	K01990	ABC-2.A	200795	Bacteria	Chloroflexi	NA	NA	NA	NA	NA
344432	1.07932	14.7739	11.1427	11.1808	K01990	ABC-2.A	200795	Bacteria	Chloroflexi	NA	NA	NA	NA	NA
474205	1.49714	12.9304	8.86302	14.286	K01990	ABC-2.A	200795	Bacteria	Chloroflexi	NA	NA	NA	NA	NA
94095	65.3174	16.4218	9.99646	12.6711	K01992	ABC-2.P	1117	Bacteria	Cyanobacteria	NA	NA	NA	NA	NA
254737	61.091	18.2591	12.4037	11.5424	K01992	ABC-2.P	1117	Bacteria	Cyanobacteria	NA	NA	NA	NA	NA
497584	4.84599	32.6038	29.081	32.5036	K01992	ABC-2.P	200795	Bacteria	Chloroflexi	NA	NA	NA	NA	NA
497585	3.32542	31.3687	27.3468	31.5922	K01992	ABC-2.P	2026724	Bacteria	Chloroflexi	NA	NA	NA	NA	Chloroflexi bacterium
71122	2.73989	16.9161	19.1385	20.7073	K01992	ABC-2.P	200795	Bacteria	Chloroflexi	NA	NA	NA	NA	NA
71121	2.70115	18.1678	17.4159	18.5955	K01992	ABC-2.P	200795	Bacteria	Chloroflexi	NA	NA	NA	NA	NA
836201	2.43136	15.7929	19.547	17.6547	K01992	ABC-2.P	2026724	Bacteria	Chloroflexi	NA	NA	NA	NA	Chloroflexi bacterium
27928	3.025	15.9234	17.3651	18.0995	K01992	ABC-2.P	200795	Bacteria	Chloroflexi	NA	NA	NA	NA	NA
383425	2.22112	14.5208	17.7269	18.2459	K01992	ABC-2.P	200795	Bacteria	Chloroflexi	NA	NA	NA	NA	NA
903278	1.77439	14.8808	18.5745	16.8189	K01992	ABC-2.P	200795	Bacteria	Chloroflexi	NA	NA	NA	NA	NA
95696	3.02677	15.8404	15.1618	17.8569	K01992	ABC-2.P	200795	Bacteria	Chloroflexi	NA	NA	NA	NA	NA
19962	2.74814	13.844	16.6734	15.9874	K01992	ABC-2.P	2420334	Bacteria	Chloroflexi	Thermoflexia	NA	NA	NA	Thermoflexia bacterium
157121	2.50433	18.5978	12.7327	15.2586	K01992	ABC-2.P	200795	Bacteria	Chloroflexi	NA	NA	NA	NA	NA
217751	1.07005	13.6213	10.5937	14.4724	K01992	ABC-2.P	200795	Bacteria	Chloroflexi	NA	NA	NA	NA	NA
488923	1.462	14.7177	8.30005	15.0768	K01992	ABC-2.P	200795	Bacteria	Chloroflexi	NA	NA	NA	NA	NA
150594	1.07035	12.2325	9.92103	14.6925	K01992	ABC-2.P	2052143	Bacteria	Chloroflexi	Anaerolineae	NA	NA	NA	Anaerolineae bacterium
150593	1.21672	13.3692	7.94196	14.0437	K01992	ABC-2.P	200795	Bacteria	Chloroflexi	NA	NA	NA	NA	NA
46285	68.8895	16.9432	14.4821	12.9031	K13706	ABHD14	1117	Bacteria	Cyanobacteria	NA	NA	NA	NA	NA
76869	61.063	19.6521	11.2495	12.2956	K01076	ABHD17	1117	Bacteria	Cyanobacteria	NA	NA	NA	NA	NA
128074	69.7901	20.9357	12.0375	12.1254	K04072	adhE	1117	Bacteria	Cyanobacteria	NA	NA	NA	NA	NA
454443	3.37299	19.45	20.3774	21.8357	K24012	acdAB	200795	Bacteria	Chloroflexi	NA	NA	NA	NA	NA
157626	1.99374	16.8349	18.2259	18.7615	K24012	acdAB	200795	Bacteria	Chloroflexi	NA	NA	NA	NA	NA
35804	2.63252	15.4583	15.8896	15.1452	K24012	acdAB	200795	Bacteria	Chloroflexi	NA	NA	NA	NA	NA
129869	1.30404	17.4514	12.8951	17.2797	K24012	acdAB	200795	Bacteria	Chloroflexi	NA	NA	NA	NA	NA
151340	2.56375	17.646	10.3464	15.0203	K24012	acdAB	200795	Bacteria	Chloroflexi	NA	NA	NA	NA	NA
169980	1.47545	16.6425	12.0499	14.3096	K24012	acdAB	200795	Bacteria	Chloroflexi	NA	NA	NA	NA	NA
165390	1.98323	15.0926	9.57452	16.2093	K24012	acdAB	200795	Bacteria	Chloroflexi	NA	NA	NA	NA	NA
505472	1.06939	12.5152	15.3654	14.1279	K01574	adc	2	Bacteria	NA	NA	NA	NA	NA	NA
82615	2.64773	13.6342	21.0702	15.5496	K04767	acuB	200795	Bacteria	Chloroflexi	NA	NA	NA	NA	NA
448547	2.27345	14.544	15.7416	19.4586	K04767	acuB	2052143	Bacteria	Chloroflexi	Anaerolineae	NA	NA	NA	Anaerolineae bacterium
137827	2.13873	17.9521	16.0644	14.7601	K04767	acuB	200795	Bacteria	Chloroflexi	NA	NA	NA	NA	NA
75233	2.00112	14.6986	13.6482	18.5861	K04767	acuB	2026724	Bacteria	Chloroflexi	NA	NA	NA	NA	Chloroflexi bacterium
82616	2.48667	13.1862	13.2377	14.9582	K04767	acuB	2026724	Bacteria	Chloroflexi	NA	NA	NA	NA	Chloroflexi bacterium
54487	0.781421	15.7997	9.75998	12.0194	K04767	acuB	2026724	Bacteria	Chloroflexi	NA	NA	NA	NA	Chloroflexi bacterium
190857	1.76751	11.1247	9.98017	13.6497	K04767	acuB	200795	Bacteria	Chloroflexi	NA	NA	NA	NA	NA
38480	71.1981	19.3296	12.9291	11.4806	K01652	E2.2.1.6L, ilvB, ilvG, ilvI	1117	Bacteria	Cyanobacteria	NA	NA	NA	NA	NA
16181	65.9818	18.9126	11.9617	12.5776	K01652	E2.2.1.6L, ilvB, ilvG, ilvI	1117	Bacteria	Cyanobacteria	NA	NA	NA	NA	NA
213146	2.44273	15.9516	19.141	17.7593	K01652	E2.2.1.6L, ilvB, ilvG, ilvI	2026724	Bacteria	Chloroflexi	NA	NA	NA	NA	Chloroflexi bacterium
292029	1.58674	16.7046	11.9906	17.0556	K01652	E2.2.1.6L, ilvB, ilvG, ilvI	2026724	Bacteria	Chloroflexi	NA	NA	NA	NA	Chloroflexi bacterium
717333	66.7935	15.9868	12.3875	12.1097	K01653	E2.2.1.6S, ilvH, ilvN	2	Bacteria	NA	NA	NA	NA	NA	NA
213147	4.22566	16.1561	21.7549	14.8243	K01653	E2.2.1.6S, ilvH, ilvN	2026724	Bacteria	Chloroflexi	NA	NA	NA	NA	Chloroflexi bacterium
292028	1.58158	14.357	9.63356	12.4205	K01653	E2.2.1.6S, ilvH, ilvN	2026724	Bacteria	Chloroflexi	NA	NA	NA	NA	Chloroflexi bacterium
123388	63.6383	18.5741	10.9139	12.6305	K01066	aes	1783272	Bacteria	NA	NA	NA	NA	NA	NA
173751	2.42929	16.7873	17.7613	15.6495	K00626	ACAT, atoB	2026724	Bacteria	Chloroflexi	NA	NA	NA	NA	Chloroflexi bacterium
122284	2.85629	16.9034	15.4414	15.7222	K00626	ACAT, atoB	2026724	Bacteria	Chloroflexi	NA	NA	NA	NA	Chloroflexi bacterium
716848	1.84178	14.3545	10.6147	14.0485	K00626	ACAT, atoB	2026724	Bacteria	Chloroflexi	NA	NA	NA	NA	Chloroflexi bacterium
496522	0.704092	12.4814	10.0008	12.888	K00626	ACAT, atoB	2026724	Bacteria	Chloroflexi	NA	NA	NA	NA	Chloroflexi bacterium
30070	62.4552	19.6713	9.54813	12.7342	K02160	accB, bccP	1117	Bacteria	Cyanobacteria	NA	NA	NA	NA	NA
128193	76.7781	18.6524	14.1166	12.6441	K01962	accA	1117	Bacteria	Cyanobacteria	NA	NA	NA	NA	NA
124069	82.1856	23.0919	15.7926	14.8879	K01963	accD	1117	Bacteria	Cyanobacteria	NA	NA	NA	NA	NA
83674	70.5746	18.3159	12.5327	12.5109	K01961	accC	2	Bacteria	NA	NA	NA	NA	NA	NA
382305	2.23353	11.7047	11.7303	13.9551	K00194	cdhD, acsD	200795	Bacteria	Chloroflexi	NA	NA	NA	NA	NA
382304	2.5155	15.5251	16.6577	17.8906	K00197	cdhE, acsC	200795	Bacteria	Chloroflexi	NA	NA	NA	NA	NA
214313	1.45719	16.2116	11.5418	13.7605	K00197	cdhE, acsC	200795	Bacteria	Chloroflexi	NA	NA	NA	NA	NA
231682	2.49216	14.8336	17.0055	14.8167	K14138	acsB	2026724	Bacteria	Chloroflexi	NA	NA	NA	NA	Chloroflexi bacterium
214314	1.95498	15.0643	11.0463	14.3418	K14138	acsB	200795	Bacteria	Chloroflexi	NA	NA	NA	NA	NA
219551	2.99002	11.9955	9.82259	13.5266	K14138	acsB	28221	Bacteria	Proteobacteria	Deltaproteobacteria	NA	NA	NA	NA
29522	73.8789	20.3313	13.4823	13.7477	K01895	ACSS1_2, acs	1117	Bacteria	Cyanobacteria	NA	NA	NA	NA	NA
59883	62.8981	16.4794	10.8706	10.8061	K01895	ACSS1_2, acs	1117	Bacteria	Cyanobacteria	NA	NA	NA	NA	NA
6325	54.7342	15.0759	10.9239	10.6305	K00930	argB	1117	Bacteria	Cyanobacteria	NA	NA	NA	NA	NA
71005	16.8876	14.2002	3.60174	2.13625	K00818	E2.6.1.11, argD	200795	Bacteria	Chloroflexi	NA	NA	NA	NA	NA
63507	2.78927	16.3461	15.8943	19.2387	K01438	argE	200795	Bacteria	Chloroflexi	NA	NA	NA	NA	NA
255997	1.21637	14.9005	10.785	14.1723	K01438	argE	200795	Bacteria	Chloroflexi	NA	NA	NA	NA	NA
13779	63.3694	18.6818	9.86354	13.5902	K00821	argD	1117	Bacteria	Cyanobacteria	NA	NA	NA	NA	NA
29521	71.885	20.2684	12.9595	13.1258	K09181	yfiQ	1117	Bacteria	Cyanobacteria	NA	NA	NA	NA	NA
322047	1.89337	17.0351	18.3276	20.1859	K22390	ACP7	2026724	Bacteria	Chloroflexi	NA	NA	NA	NA	Chloroflexi bacterium
50411	60.5697	17.5145	11.3845	11.1642	K01682	acnB	1117	Bacteria	Cyanobacteria	NA	NA	NA	NA	NA
109600	75.8645	18.1163	13.1629	11.7271	K02078	acpP	1150	Bacteria	Cyanobacteria	NA	Oscillatoriales	NA	NA	NA
278248	3.19157	19.2832	14.1053	20.1003	K02078	acpP	1797675	Bacteria	Chloroflexi	NA	NA	NA	NA	Chloroflexi bacterium RIFOXYD12_FULL_57_15
392235	2.34461	15.1945	14.1861	15.8527	K02078	acpP	200795	Bacteria	Chloroflexi	NA	NA	NA	NA	NA
301672	2.25713	12.8038	11.3098	13.9545	K02078	acpP	200795	Bacteria	Chloroflexi	NA	NA	NA	NA	NA
109031	62.2137	16.0218	10.3407	11.7872	K08591	plsY	2	Bacteria	NA	NA	NA	NA	NA	NA
104043	3.66426	22.2037	21.2577	26.4429	K00249	ACADM, acd	200795	Bacteria	Chloroflexi	NA	NA	NA	NA	NA
90487	3.00926	17.5927	18.5634	19.2826	K00249	ACADM, acd	200795	Bacteria	Chloroflexi	NA	NA	NA	NA	NA
122280	2.11835	18.151	19.2265	18.9083	K00249	ACADM, acd	200795	Bacteria	Chloroflexi	NA	NA	NA	NA	NA
802848	2.1223	18.0453	13.9363	15.8643	K00249	ACADM, acd	200795	Bacteria	Chloroflexi	NA	NA	NA	NA	NA
318912	1.25869	18.6518	12.772	16.5267	K00249	ACADM, acd	200795	Bacteria	Chloroflexi	NA	NA	NA	NA	NA
122279	1.99762	12.159	15.8432	16.8883	K00249	ACADM, acd	200795	Bacteria	Chloroflexi	NA	NA	NA	NA	NA
216739	1.83698	17.6654	10.3833	15.4817	K00249	ACADM, acd	200795	Bacteria	Chloroflexi	NA	NA	NA	NA	NA
236196	1.24531	15.3635	12.4782	15.3189	K00249	ACADM, acd	200795	Bacteria	Chloroflexi	NA	NA	NA	NA	NA
143328	72.7926	23.8471	12.9362	11.8643	K07107	ybgC	1117	Bacteria	Cyanobacteria	NA	NA	NA	NA	NA
44200	69.5595	18.4894	14.4572	12.0002	K07107	ybgC	1117	Bacteria	Cyanobacteria	NA	NA	NA	NA	NA
232034	1.5107	13.2087	12.6717	15.1577	K07107	ybgC	200795	Bacteria	Chloroflexi	NA	NA	NA	NA	NA
274685	2.66309	9.32498	13.4751	14.2026	K07107	ybgC	200795	Bacteria	Chloroflexi	NA	NA	NA	NA	NA
138060	64.898	18.3598	13.1036	12.9157	K10804	tesA	1150	Bacteria	Cyanobacteria	NA	Oscillatoriales	NA	NA	NA
41390	67.0415	18.1811	11.092	12.5864	K10804	tesA	1117	Bacteria	Cyanobacteria	NA	NA	NA	NA	NA
465776	2.93294	17.4966	19.7775	19.5213	K10804	tesA	2	Bacteria	NA	NA	NA	NA	NA	NA
112396	63.1784	18.5313	10.5953	13.2985	K01512	acyP	2607795	Bacteria	Cyanobacteria	NA	Oscillatoriales	Microcoleaceae	Microcoleus	Microcoleus sp. SIO2G3
35812	3.58034	17.4605	14.5463	15.1803	K01512	acyP	200795	Bacteria	Chloroflexi	NA	NA	NA	NA	NA
233934	2.16855	15.3767	10.4184	14.0413	K01512	acyP	200795	Bacteria	Chloroflexi	NA	NA	NA	NA	NA
313000	2.79843	16.8895	18.222	17.7119	K01486	ade	200795	Bacteria	Chloroflexi	NA	NA	NA	NA	NA
407585	1.92164	15.4979	11.88	14.4874	K01486	ade	200795	Bacteria	Chloroflexi	NA	NA	NA	NA	NA
35585	79.1825	27.0868	15.4707	13.9668	K00759	APRT, apt	1117	Bacteria	Cyanobacteria	NA	NA	NA	NA	NA
72085	61.8509	15.7787	10.1482	10.2721	K07317	K07317	64178	Bacteria	Cyanobacteria	NA	Oscillatoriales	Coleofasciculaceae	Coleofasciculus	Coleofasciculus chthonoplastes
217347	4.26969	29.1408	26.6592	29.0467	K07317	K07317	2052143	Bacteria	Chloroflexi	Anaerolineae	NA	NA	NA	Anaerolineae bacterium
249912	3.01993	16.2101	17.9325	19.7388	K07317	K07317	200795	Bacteria	Chloroflexi	NA	NA	NA	NA	NA
448903	2.32679	15.0719	17.2491	16.292	K07317	K07317	2073117	Bacteria	Chloroflexi	Anaerolineae	Anaerolineales	NA	NA	Anaerolineales bacterium
750414	2.55577	14.6418	13.3792	16.0462	K07317	K07317	1173028	Bacteria	Cyanobacteria	NA	Oscillatoriales	Oscillatoriaceae	Oscillatoria	Oscillatoria sp. PCC 10802
507016	1.68041	14.8472	14.5675	14.1114	K07316	mod	2420334	Bacteria	Chloroflexi	Thermoflexia	NA	NA	NA	Thermoflexia bacterium
777584	1.48374	16.5363	12.1303	12.9185	K07316	mod	1872493	Bacteria	Firmicutes	Clostridia	Thermoanaerobacterales	Thermoanaerobacteraceae	Ammonifex	Ammonifex sp.
579916	1.00396	9.98805	13.6037	16.397	K07319	yhdJ	2012489	Bacteria	Chloroflexi	NA	NA	NA	NA	Chloroflexi bacterium B3_Chlor
459045	2.26963	13.8045	10.3801	12.5652	K07317	K07317	2026760	Bacteria	Candidatus Marinimicrobia	NA	NA	NA	NA	Candidatus Marinimicrobia bacterium
147135	2.38035	14.1567	16.9912	16.9709	K01488	add, ADA	200795	Bacteria	Chloroflexi	NA	NA	NA	NA	NA
102387	0.852683	13.2229	11.9949	13.1473	K01488	add, ADA	200795	Bacteria	Chloroflexi	NA	NA	NA	NA	NA
152128	2.04304	17.1423	15.6617	19.3396	K00856	E2.7.1.20, ADK	200795	Bacteria	Chloroflexi	NA	NA	NA	NA	NA
62196	78.0557	20.1063	13.4686	13.0853	K02231	cobP, cobU	1117	Bacteria	Cyanobacteria	NA	NA	NA	NA	NA
564654	2.01339	16.4788	14.3333	16.6253	K02231	cobP, cobU	200795	Bacteria	Chloroflexi	NA	NA	NA	NA	NA
627674	20.2441	11.1471	2.43005	2.26509	K02231	cobP, cobU	2052143	Bacteria	Chloroflexi	Anaerolineae	NA	NA	NA	Anaerolineae bacterium
48726	57.0487	17.2454	10.8604	12.6328	K02233	E2.7.8.26, cobS, cobV	1117	Bacteria	Cyanobacteria	NA	NA	NA	NA	NA
783521	2.48897	17.7023	17.8652	20.6309	K02233	E2.7.8.26, cobS, cobV	200795	Bacteria	Chloroflexi	NA	NA	NA	NA	NA
98118	63.3329	17.5829	12.5213	11.765	K02227	cbiB, cobD	1117	Bacteria	Cyanobacteria	NA	NA	NA	NA	NA
815848	3.13538	19.047	16.2372	17.9356	K02227	cbiB, cobD	200795	Bacteria	Chloroflexi	NA	NA	NA	NA	NA
50412	67.9154	19.415	11.9247	13.2879	K02232	cobQ, cbiP	2	Bacteria	NA	NA	NA	NA	NA	NA
13382	74.1476	21.021	12.6092	14.0605	K01251	E3.3.1.1, ahcY	2	Bacteria	NA	NA	NA	NA	NA	NA
53151	3.31316	19.0308	19.3099	19.6306	K01251	E3.3.1.1, ahcY	200795	Bacteria	Chloroflexi	NA	NA	NA	NA	NA
71086	71.4563	21.936	14.5346	13.6757	K01768	E4.6.1.1	1117	Bacteria	Cyanobacteria	NA	NA	NA	NA	NA
36638	71.7488	20.5361	13.3271	12.6627	K01768	E4.6.1.1	1117	Bacteria	Cyanobacteria	NA	NA	NA	NA	NA
126843	70.5221	19.1284	13.7534	12.2478	K01768	E4.6.1.1	1117	Bacteria	Cyanobacteria	NA	NA	NA	NA	NA
194128	68.5874	21.0771	12.6212	12.488	K01768	E4.6.1.1	1117	Bacteria	Cyanobacteria	NA	NA	NA	NA	NA
113403	67.7388	19.31	13.8853	12.9549	K01768	E4.6.1.1	1117	Bacteria	Cyanobacteria	NA	NA	NA	NA	NA
46321	67.6026	19.6593	12.0847	12.7872	K01768	E4.6.1.1	1117	Bacteria	Cyanobacteria	NA	NA	NA	NA	NA
9131	67.5439	19.3416	12.1277	13.0052	K01768	E4.6.1.1	2	Bacteria	NA	NA	NA	NA	NA	NA
48645	65.9277	19.4946	12.575	13.7218	K01768	E4.6.1.1	2607816	Bacteria	Cyanobacteria	NA	Spirulinales	Spirulinaceae	Spirulina	Spirulina sp. SIO3F2
131813	65.2721	19.0895	13.0508	13.9133	K01768	E4.6.1.1	2642155	Bacteria	Cyanobacteria	NA	Oscillatoriales	Microcoleaceae	Microcoleus	NA
169134	63.4114	20.9657	12.8916	13.3284	K01768	E4.6.1.1	1892252	Bacteria	Cyanobacteria	NA	Oscillatoriales	Microcoleaceae	NA	NA
83225	65.9298	19.1353	12.409	12.5844	K01768	E4.6.1.1	1117	Bacteria	Cyanobacteria	NA	NA	NA	NA	NA
54235	65.409	19.2859	12.0756	12.3634	K01768	E4.6.1.1	1150	Bacteria	Cyanobacteria	NA	Oscillatoriales	NA	NA	NA
13795	66.0521	17.8481	11.9712	11.609	K01768	E4.6.1.1	1117	Bacteria	Cyanobacteria	NA	NA	NA	NA	NA
219338	63.9866	19.5433	11.8594	11.924	K01768	E4.6.1.1	1117	Bacteria	Cyanobacteria	NA	NA	NA	NA	NA
37384	63.2703	18.5649	12.3402	12.8857	K01768	E4.6.1.1	1117	Bacteria	Cyanobacteria	NA	NA	NA	NA	NA
13410	65.1206	17.5576	11.0145	11.3883	K01768	E4.6.1.1	1117	Bacteria	Cyanobacteria	NA	NA	NA	NA	NA
3764	60.2007	16.6546	11.4169	11.4484	K01768	E4.6.1.1	2642155	Bacteria	Cyanobacteria	NA	Oscillatoriales	Microcoleaceae	Microcoleus	NA
775810	4.4931	32.3464	25.3237	32.1066	K01768	E4.6.1.1	2026724	Bacteria	Chloroflexi	NA	NA	NA	NA	Chloroflexi bacterium
780511	4.17085	24.6668	23.6241	23.2104	K01768	E4.6.1.1	2073117	Bacteria	Chloroflexi	Anaerolineae	Anaerolineales	NA	NA	Anaerolineales bacterium
277481	2.85655	19.0327	19.7464	18.9554	K01768	E4.6.1.1	200795	Bacteria	Chloroflexi	NA	NA	NA	NA	NA
398443	3.00645	16.4303	17.7219	18.4723	K01768	E4.6.1.1	1971623	Bacteria	Chloroflexi	Anaerolineae	Anaerolineales	Anaerolineaceae	NA	Anaerolineaceae bacterium 4572_32.1
531750	3.22595	15.1798	17.8489	18.473	K01768	E4.6.1.1	200795	Bacteria	Chloroflexi	NA	NA	NA	NA	NA
271884	2.73505	16.6921	15.8799	16.5763	K01768	E4.6.1.1	2026724	Bacteria	Chloroflexi	NA	NA	NA	NA	Chloroflexi bacterium
665085	2.54541	13.5596	16.0367	17.16	K01768	E4.6.1.1	200795	Bacteria	Chloroflexi	NA	NA	NA	NA	NA
324485	1.91424	14.1288	17.1855	15.1119	K01768	E4.6.1.1	2052143	Bacteria	Chloroflexi	Anaerolineae	NA	NA	NA	Anaerolineae bacterium
157625	3.42111	13.9617	14.7612	15.7857	K01768	E4.6.1.1	2052143	Bacteria	Chloroflexi	Anaerolineae	NA	NA	NA	Anaerolineae bacterium
345250	1.93289	14.1398	11.4606	15.5373	K01768	E4.6.1.1	200795	Bacteria	Chloroflexi	NA	NA	NA	NA	NA
188905	1.32022	13.5815	11.082	12.5705	K01768	E4.6.1.1	200795	Bacteria	Chloroflexi	NA	NA	NA	NA	NA
502384	1.31814	12.8354	9.8001	13.5541	K01768	E4.6.1.1	2026724	Bacteria	Chloroflexi	NA	NA	NA	NA	Chloroflexi bacterium
214145	1.38575	12.002	10.6826	12.1659	K01768	E4.6.1.1	1382928	Bacteria	Chloroflexi	Ardenticatenia	NA	NA	NA	NA
15154	77.6966	19.1316	14.6969	14.4584	K00939	adk, AK	1117	Bacteria	Cyanobacteria	NA	NA	NA	NA	NA
188233	64.2537	16.2279	12.1405	12.0855	K00939	adk, AK	1117	Bacteria	Cyanobacteria	NA	NA	NA	NA	NA
351202	0.893331	16.5599	12.7064	12.7079	K00939	adk, AK	200795	Bacteria	Chloroflexi	NA	NA	NA	NA	NA
215698	2.05615	12.1489	12.163	15.4394	K00939	adk, AK	200795	Bacteria	Chloroflexi	NA	NA	NA	NA	NA
48339	70.7059	18.5371	12.5961	13.6746	K01756	purB, ADSL	1117	Bacteria	Cyanobacteria	NA	NA	NA	NA	NA
63224	2.52507	17.232	19.5537	19.7245	K01756	purB, ADSL	2052143	Bacteria	Chloroflexi	Anaerolineae	NA	NA	NA	Anaerolineae bacterium
506607	1.77091	18.6145	13.7547	17.7802	K01756	purB, ADSL	200795	Bacteria	Chloroflexi	NA	NA	NA	NA	NA
218400	67.0284	18.9021	11.6714	12.0787	K01939	purA, ADSS	1117	Bacteria	Cyanobacteria	NA	NA	NA	NA	NA
471343	2.67026	21.1721	20.5867	23.5951	K01939	purA, ADSS	200795	Bacteria	Chloroflexi	NA	NA	NA	NA	NA
192509	1.32563	16.8901	13.2178	14.9393	K01939	purA, ADSS	200795	Bacteria	Chloroflexi	NA	NA	NA	NA	NA
287796	2.45587	15.6617	14.3514	14.6435	K13735	yeeJ	200795	Bacteria	Chloroflexi	NA	NA	NA	NA	NA
247572	1.07552	16.381	11.0888	15.1207	K22227	ahbD	200795	Bacteria	Chloroflexi	NA	NA	NA	NA	NA
50419	71.6277	20.6282	11.4848	14.0094	K23997	nnr	1117	Bacteria	Cyanobacteria	NA	NA	NA	NA	NA
90488	2.78958	14.6812	17.6441	16.3893	K23997	nnr	200795	Bacteria	Chloroflexi	NA	NA	NA	NA	NA
529485	1.421	13.4924	11.479	14.1839	K23997	nnr	200795	Bacteria	Chloroflexi	NA	NA	NA	NA	NA
111669	64.2145	20.6877	9.20162	12.7957	K01515	nudF	1117	Bacteria	Cyanobacteria	NA	NA	NA	NA	NA
30392	66.5348	16.4072	9.47951	10.6039	K01515	nudF	2607767	Bacteria	Cyanobacteria	NA	Oscillatoriales	Oscillatoriaceae	Oscillatoria	Oscillatoria sp. SIO1A7
530960	2.78766	14.5302	15.8878	17.6654	K01515	nudF	200795	Bacteria	Chloroflexi	NA	NA	NA	NA	NA
97157	66.3943	17.586	12.4825	12.2295	K05521	draG	2	Bacteria	NA	NA	NA	NA	NA	NA
743011	2.91104	16.953	19.2478	16.7367	K05521	draG	2026724	Bacteria	Chloroflexi	NA	NA	NA	NA	Chloroflexi bacterium
442585	1.55052	17.3915	12.8827	15.363	K05521	draG	200795	Bacteria	Chloroflexi	NA	NA	NA	NA	NA
301868	3.5397	23.7348	21.6592	25.2254	K03518	coxS	1783272	Bacteria	NA	NA	NA	NA	NA	NA
216407	2.6192	20.0493	20.702	22.6318	K03518	coxS	2026724	Bacteria	Chloroflexi	NA	NA	NA	NA	Chloroflexi bacterium
70149	1.86423	17.8534	20.796	19.1064	K03518	coxS	2026724	Bacteria	Chloroflexi	NA	NA	NA	NA	Chloroflexi bacterium
217170	2.04192	16.1558	11.8211	13.5425	K03518	coxS	200795	Bacteria	Chloroflexi	NA	NA	NA	NA	NA
249869	1.49733	13.5914	10.5809	13.6338	K03518	coxS	2026724	Bacteria	Chloroflexi	NA	NA	NA	NA	Chloroflexi bacterium
13419	77.8276	19.5544	12.9557	13.3998	K01480	speB	2	Bacteria	NA	NA	NA	NA	NA	NA
157686	32.514	9.74229	5.42757	6.12708	K01480	speB	2420338	Bacteria	Cyanobacteria	NA	NA	NA	NA	Cyanobacteria bacterium J055
158869	30.7352	8.75288	6.26754	5.92517	K01480	speB	2420338	Bacteria	Cyanobacteria	NA	NA	NA	NA	Cyanobacteria bacterium J055
3821	58.1575	19.3343	12.1274	11.8992	K00259	ald	1117	Bacteria	Cyanobacteria	NA	NA	NA	NA	NA
139834	3.17134	19.5748	20.4862	21.2967	K00259	ald	200795	Bacteria	Chloroflexi	NA	NA	NA	NA	NA
411406	2.64633	14.7616	16.6942	17.7826	K19244	ala	200795	Bacteria	Chloroflexi	NA	NA	NA	NA	NA
420571	1.57012	16.3449	14.8777	15.2154	K00259	ald	200795	Bacteria	Chloroflexi	NA	NA	NA	NA	NA
252780	2.06465	14.7913	11.2636	16.985	K19244	ala	200795	Bacteria	Chloroflexi	NA	NA	NA	NA	NA
99546	63.2066	18.3745	10.9682	12.4794	K03310	TC.AGCS	1117	Bacteria	Cyanobacteria	NA	NA	NA	NA	NA
185800	61.4443	19.5642	12.0178	11.6652	K01775	alr	1117	Bacteria	Cyanobacteria	NA	NA	NA	NA	NA
149742	2.7275	18.3327	22.2618	20.6025	K01775	alr	200795	Bacteria	Chloroflexi	NA	NA	NA	NA	NA
143218	3.0447	13.1766	12.524	14.828	K01775	alr	200795	Bacteria	Chloroflexi	NA	NA	NA	NA	NA
31659	64.9158	19.8921	13.1487	13.3291	K01872	AARS, alaS	1117	Bacteria	Cyanobacteria	NA	NA	NA	NA	NA
328720	3.04591	16.0417	15.8667	16.3744	K01872	AARS, alaS	200795	Bacteria	Chloroflexi	NA	NA	NA	NA	NA
130372	3.19933	14.8974	14.747	17.6102	K01872	AARS, alaS	200795	Bacteria	Chloroflexi	NA	NA	NA	NA	NA
254811	2.57596	17.0187	11.3131	15.1258	K01872	AARS, alaS	200795	Bacteria	Chloroflexi	NA	NA	NA	NA	NA
307514	1.30711	13.4133	10.7778	13.1311	K01872	AARS, alaS	200795	Bacteria	Chloroflexi	NA	NA	NA	NA	NA
32725	67.5701	21.4415	11.6757	13.3072	K12957	ahr	1117	Bacteria	Cyanobacteria	NA	NA	NA	NA	NA
482899	3.45232	22.5241	22.7828	25.1427	K03738	aor	200795	Bacteria	Chloroflexi	NA	NA	NA	NA	NA
366784	2.77974	18.1489	19.1746	18.9425	K03738	aor	200795	Bacteria	Chloroflexi	NA	NA	NA	NA	NA
46804	2.21552	15.9965	20.6469	18.3946	K03738	aor	2026724	Bacteria	Chloroflexi	NA	NA	NA	NA	Chloroflexi bacterium
593320	1.57234	21.8724	14.9062	16.3271	K03738	aor	2052143	Bacteria	Chloroflexi	Anaerolineae	NA	NA	NA	Anaerolineae bacterium
196626	3.02691	14.7248	15.2625	17.8753	K03738	aor	200795	Bacteria	Chloroflexi	NA	NA	NA	NA	NA
106581	1.76466	15.9808	16.6508	15.6116	K03738	aor	200795	Bacteria	Chloroflexi	NA	NA	NA	NA	NA
321264	1.58119	15.5424	12.6017	16.5776	K03738	aor	200795	Bacteria	Chloroflexi	NA	NA	NA	NA	NA
257392	2.06672	15.0838	12.3717	16.4349	K03738	aor	200795	Bacteria	Chloroflexi	NA	NA	NA	NA	NA
104308	1.70144	14.9364	12.037	12.8396	K03738	aor	2026724	Bacteria	Chloroflexi	NA	NA	NA	NA	Chloroflexi bacterium
296145	1.45339	12.6086	10.176	13.7687	K03738	aor	200795	Bacteria	Chloroflexi	NA	NA	NA	NA	NA
337992	3.05772	11.7085	8.94451	12.371	K03738	aor	426688	Bacteria	Proteobacteria	Deltaproteobacteria	NA	NA	NA	Olavius algarvensis associated proteobacterium Delta 3
9112	63.5015	17.3894	11.7869	14.3291	K19294	algI	1117	Bacteria	Cyanobacteria	NA	NA	NA	NA	NA
6144	51.5082	14.0173	9.14445	10.1917	K19294	algI	2607767	Bacteria	Cyanobacteria	NA	Oscillatoriales	Oscillatoriaceae	Oscillatoria	Oscillatoria sp. SIO1A7
64911	31.6351	8.00253	6.5494	4.79487	K19294	algI	1892252	Bacteria	Cyanobacteria	NA	Oscillatoriales	Microcoleaceae	NA	NA
368705	4.36309	37.9064	36.4712	36.7436	K01077	E3.1.3.1, phoA, phoB	2026724	Bacteria	Chloroflexi	NA	NA	NA	NA	Chloroflexi bacterium
271325	3.36646	11.9083	8.92328	13.943	K01077	E3.1.3.1, phoA, phoB	872	Bacteria	Proteobacteria	Deltaproteobacteria	Desulfovibrionales	Desulfovibrionaceae	Desulfovibrio	NA
291202	3.38785	18.7426	17.7817	18.9909	K00803	AGPS, agpS	200795	Bacteria	Chloroflexi	NA	NA	NA	NA	NA
519689	1.55433	13.7999	9.74679	13.5361	K00803	AGPS, agpS	200795	Bacteria	Chloroflexi	NA	NA	NA	NA	NA
144919	75.4976	19.1125	9.81624	13.5138	K02092	apcA	1117	Bacteria	Cyanobacteria	NA	NA	NA	NA	NA
37273	75.5228	20.5481	10.4755	15.0591	K02095	apcD	1117	Bacteria	Cyanobacteria	NA	NA	NA	NA	NA
57443	61.8182	18.0991	12.5967	13.1776	K00464	diox1	1117	Bacteria	Cyanobacteria	NA	NA	NA	NA	NA
97863	58.7183	18.038	10.6712	10.8003	K00464	diox1	1150	Bacteria	Cyanobacteria	NA	Oscillatoriales	NA	NA	NA
3808	61.3656	16.3426	13.912	11.4258	K05356	SPS, sds	2	Bacteria	NA	NA	NA	NA	NA	NA
6153	56.3421	17.2763	9.85617	9.9513	K12988	wapR	1117	Bacteria	Cyanobacteria	NA	NA	NA	NA	NA
6151	57.0076	16.5551	8.7893	9.63193	K12988	wapR	1117	Bacteria	Cyanobacteria	NA	NA	NA	NA	NA
6152	57.816	15.4583	7.54429	10.4844	K12988	wapR	1117	Bacteria	Cyanobacteria	NA	NA	NA	NA	NA
6150	54.6265	14.9684	7.50808	9.56061	K12988	wapR	1892252	Bacteria	Cyanobacteria	NA	Oscillatoriales	Microcoleaceae	NA	NA
65964	71.8844	21.0198	13.4931	12.5411	K06894	yfhM	1117	Bacteria	Cyanobacteria	NA	NA	NA	NA	NA
301368	4.15968	32.7773	30.821	34.2876	K06894	yfhM	200795	Bacteria	Chloroflexi	NA	NA	NA	NA	NA
180470	3.06525	16.6735	17.6949	18.9222	K06894	yfhM	200795	Bacteria	Chloroflexi	NA	NA	NA	NA	NA
437411	2.54143	10.9131	9.75924	14.3755	K05826	lysW	2026724	Bacteria	Chloroflexi	NA	NA	NA	NA	Chloroflexi bacterium
488519	4.64516	29.6586	26.1599	31.7028	K01176	AMY, amyA, malS	2026724	Bacteria	Chloroflexi	NA	NA	NA	NA	Chloroflexi bacterium
443604	2.94668	17.3749	19.1198	19.8871	K07407	E3.2.1.22B, galA, rafA	2052143	Bacteria	Chloroflexi	Anaerolineae	NA	NA	NA	Anaerolineae bacterium
102497	1.5034	16.9886	13.0258	16.3945	K07406	melA	2	Bacteria	NA	NA	NA	NA	NA	NA
84576	68.4495	18.4253	13.4968	13.1565	K01187	malZ	1541065	Bacteria	Cyanobacteria	NA	Pleurocapsales	Hyellaceae	Myxosarcina	Myxosarcina sp. GI1
84577	64.6431	18.1982	11.5441	13.1519	K01187	malZ	1117	Bacteria	Cyanobacteria	NA	NA	NA	NA	NA
338327	2.84209	18.5203	18.718	18.3418	K01187	malZ	2026724	Bacteria	Chloroflexi	NA	NA	NA	NA	Chloroflexi bacterium
93566	1.97034	13.4703	15.7641	18.5041	K10234	aglG, ggtD	2026724	Bacteria	Chloroflexi	NA	NA	NA	NA	Chloroflexi bacterium
93567	1.63107	15.2529	14.6846	17.7988	K10233	aglF, ggtC	2026724	Bacteria	Chloroflexi	NA	NA	NA	NA	Chloroflexi bacterium
109225	3.18118	13.8139	15.0906	14.889	K10234	aglG, ggtD	2026724	Bacteria	Chloroflexi	NA	NA	NA	NA	Chloroflexi bacterium
109226	2.8526	13.6153	13.5612	13.7182	K10233	aglF, ggtC	2026724	Bacteria	Chloroflexi	NA	NA	NA	NA	Chloroflexi bacterium
116344	1.66033	14.9495	9.98656	16.0309	K10234	aglG, ggtD	2026724	Bacteria	Chloroflexi	NA	NA	NA	NA	Chloroflexi bacterium
116345	1.43591	14.7676	10.8802	12.904	K10233	aglF, ggtC	2026724	Bacteria	Chloroflexi	NA	NA	NA	NA	Chloroflexi bacterium
93568	3.23779	14.6912	16.8226	18.591	K10232	aglE, ggtB	1806508	Bacteria	Chloroflexi	Ardenticatenia	Ardenticatenales	Ardenticatenaceae	Candidatus Promineofilum	Candidatus Promineofilum breve
109227	2.04533	14.2321	15.2574	16.8077	K10232	aglE, ggtB	2026724	Bacteria	Chloroflexi	NA	NA	NA	NA	Chloroflexi bacterium
116346	1.32671	13.4276	11.3133	13.2927	K10232	aglE, ggtB	2026724	Bacteria	Chloroflexi	NA	NA	NA	NA	Chloroflexi bacterium
47386	69.5741	17.9475	11.9811	13.7117	K01191	MAN2C1	1117	Bacteria	Cyanobacteria	NA	NA	NA	NA	NA
155847	2.65655	16.0556	18.6462	16.7414	K02226	cobC, phpB	2052143	Bacteria	Chloroflexi	Anaerolineae	NA	NA	NA	Anaerolineae bacterium
277313	2.68542	13.9578	9.84857	13.9488	K02226	cobC, phpB	2052143	Bacteria	Chloroflexi	Anaerolineae	NA	NA	NA	Anaerolineae bacterium
131161	67.0062	18.0872	11.9534	11.7679	K23983	amiN	1117	Bacteria	Cyanobacteria	NA	NA	NA	NA	NA
39528	67.5207	19.5903	12.1059	13.2704	K01426	E3.5.1.4, amiE	64178	Bacteria	Cyanobacteria	NA	Oscillatoriales	Coleofasciculaceae	Coleofasciculus	Coleofasciculus chthonoplastes
152541	64.8443	19.9561	12.2573	14.364	K01426	E3.5.1.4, amiE	2607788	Bacteria	Cyanobacteria	NA	Oscillatoriales	Cyanothecaceae	Cyanothece	Cyanothece sp. SIO1E1
126175	70.3891	20.6439	13.1557	14.0958	K01436	yhaA	2	Bacteria	NA	NA	NA	NA	NA	NA
44213	62.7154	18.3874	11.7922	12.5939	K01436	yhaA	1117	Bacteria	Cyanobacteria	NA	NA	NA	NA	NA
740382	3.51813	18.2447	17.5508	19.4089	K01436	yhaA	200795	Bacteria	Chloroflexi	NA	NA	NA	NA	NA
118419	68.8893	19.0361	12.8176	14.1315	K00764	purF, PPAT	1117	Bacteria	Cyanobacteria	NA	NA	NA	NA	NA
378305	1.72158	16.4477	12.1597	16.5198	K14677	ACY1	2052143	Bacteria	Chloroflexi	Anaerolineae	NA	NA	NA	Anaerolineae bacterium
39317	67.9858	17.1805	13.951	14.1909	K00605	gcvT, AMT	1783272	Bacteria	NA	NA	NA	NA	NA	NA
249911	2.36059	15.4063	19.9447	20.3537	K19689	ampS, pepS, ampT	200795	Bacteria	Chloroflexi	NA	NA	NA	NA	NA
526751	1.50881	16.5154	9.77465	13.9474	K19689	ampS, pepS, ampT	200795	Bacteria	Chloroflexi	NA	NA	NA	NA	NA
73587	63.0188	17.5869	12.86	12.702	K01256	pepN	1117	Bacteria	Cyanobacteria	NA	NA	NA	NA	NA
60006	63.6622	19.4457	12.4522	12.8742	K03320	amt, AMT, MEP	1150	Bacteria	Cyanobacteria	NA	Oscillatoriales	NA	NA	NA
175093	2.81337	15.3212	19.2673	18.469	K03320	amt, AMT, MEP	200795	Bacteria	Chloroflexi	NA	NA	NA	NA	NA
243707	1.14125	15.2595	13.2444	13.364	K03320	amt, AMT, MEP	200795	Bacteria	Chloroflexi	NA	NA	NA	NA	NA
144749	5.25055	32.5587	36.4155	37.5158	K00198	cooS, acsA	200795	Bacteria	Chloroflexi	NA	NA	NA	NA	NA
231683	2.53926	14.4427	15.1313	15.7039	K00198	cooS, acsA	2026724	Bacteria	Chloroflexi	NA	NA	NA	NA	Chloroflexi bacterium
407474	1.31877	15.2634	11.7131	14.5698	K00198	cooS, acsA	2026724	Bacteria	Chloroflexi	NA	NA	NA	NA	Chloroflexi bacterium
144750	5.14924	33.015	35.2995	39.0618	K00196	cooF	200795	Bacteria	Chloroflexi	NA	NA	NA	NA	NA
46803	2.7579	17.7064	26.4505	20.809	K00196	cooF	2026724	Bacteria	Chloroflexi	NA	NA	NA	NA	Chloroflexi bacterium
104307	2.09562	13.6934	12.301	15.1297	K00196	cooF	2026724	Bacteria	Chloroflexi	NA	NA	NA	NA	Chloroflexi bacterium
60170	68.8454	18.4457	11.3165	13.1669	K04034	bchE	1117	Bacteria	Cyanobacteria	NA	NA	NA	NA	NA
16185	65.4598	18.4282	11.9306	12.7333	K04034	bchE	1117	Bacteria	Cyanobacteria	NA	NA	NA	NA	NA
453144	2.5322	16.3411	17.8364	20.6858	K04034	bchE	200795	Bacteria	Chloroflexi	NA	NA	NA	NA	NA
260405	2.04947	16.29	17.4698	19.3067	K04034	bchE	200795	Bacteria	Chloroflexi	NA	NA	NA	NA	NA
203135	2.08929	14.3651	12.0686	14.1882	K04034	bchE	200795	Bacteria	Chloroflexi	NA	NA	NA	NA	NA
474055	1.45	15.1403	9.65363	14.4184	K04034	bchE	200795	Bacteria	Chloroflexi	NA	NA	NA	NA	NA
138545	1.55921	13.2494	10.0952	13.2575	K04034	bchE	200795	Bacteria	Chloroflexi	NA	NA	NA	NA	NA
92863	63.5942	16.0467	9.78256	11.4789	K04068	nrdG	1117	Bacteria	Cyanobacteria	NA	NA	NA	NA	NA
689825	58.0919	15.6763	8.25086	11.2204	K04068	nrdG	2621081	Bacteria	Cyanobacteria	NA	Oscillatoriales	Microcoleaceae	Planktothricoides	NA
21631	70.9901	20.1408	12.0838	11.2347	K09001	anmK	2	Bacteria	NA	NA	NA	NA	NA	NA
24765	60.5533	19.056	12.6816	12.9017	K00766	trpD	1117	Bacteria	Cyanobacteria	NA	NA	NA	NA	NA
101257	63.1948	17.9411	12.4682	11.2137	K00766	trpD	1117	Bacteria	Cyanobacteria	NA	NA	NA	NA	NA
39313	76.5801	20.151	13.996	14.4318	K01657	trpE	1117	Bacteria	Cyanobacteria	NA	NA	NA	NA	NA
48200	72.1714	19.0723	11.1179	10.5801	K01658	trpG	1117	Bacteria	Cyanobacteria	NA	NA	NA	NA	NA
39308	73.5085	19.5789	15.714	14.5122	K04749	rsbV	1150	Bacteria	Cyanobacteria	NA	Oscillatoriales	NA	NA	NA
37394	73.0024	17.9871	12.8172	13.0508	K04749	rsbV	1117	Bacteria	Cyanobacteria	NA	NA	NA	NA	NA
478044	67.8405	18.0557	9.42216	14.9524	K04749	rsbV	2420338	Bacteria	Cyanobacteria	NA	NA	NA	NA	Cyanobacteria bacterium J055
65072	60.3684	17.3832	9.11768	12.525	K04749	rsbV	1117	Bacteria	Cyanobacteria	NA	NA	NA	NA	NA
152127	2.43213	16.539	17.5479	14.6904	K04749	rsbV	200795	Bacteria	Chloroflexi	NA	NA	NA	NA	NA
187302	2.28984	12.7908	12.0318	16.19	K21495	fitA	200795	Bacteria	Chloroflexi	NA	NA	NA	NA	NA
249220	59.4434	16.548	10.6137	9.63911	K18843	hicB	1117	Bacteria	Cyanobacteria	NA	NA	NA	NA	NA
207476	23.2653	13.1595	4.02385	7.26605	K18843	hicB	1117	Bacteria	Cyanobacteria	NA	NA	NA	NA	NA
140778	53.213	15.9902	13.7389	11.7391	K07746	parD1_3_4	1892252	Bacteria	Cyanobacteria	NA	Oscillatoriales	Microcoleaceae	NA	NA
59766	55.5513	14.5341	9.05485	11.8225	K07746	parD1_3_4	1117	Bacteria	Cyanobacteria	NA	NA	NA	NA	NA
270066	3.71902	36.6355	25.3816	31.2849	K18829	mvpT, vapB	1783272	Bacteria	NA	NA	NA	NA	NA	NA
211704	71.9113	18.4099	13.8552	11.5332	K02634	petA	1117	Bacteria	Cyanobacteria	NA	NA	NA	NA	NA
197797	5.69051	33.8928	34.2749	36.3824	K03820	lnt	2026724	Bacteria	Chloroflexi	NA	NA	NA	NA	Chloroflexi bacterium
6319	64.8792	19.1502	12.397	12.3088	K03820	lnt	1117	Bacteria	Cyanobacteria	NA	NA	NA	NA	NA
499780	1.20978	13.55	11.6449	15.3771	K03820	lnt	2026724	Bacteria	Chloroflexi	NA	NA	NA	NA	Chloroflexi bacterium
165579	65.6499	19.6824	11.1113	12.0382	K02084	APAF1	1666905	Bacteria	Cyanobacteria	NA	Oscillatoriales	Oscillatoriaceae	Phormidium	Phormidium sp. OSCR
317563	1.67787	17.5349	16.5913	17.7147	K13687	aftB	2052143	Bacteria	Chloroflexi	Anaerolineae	NA	NA	NA	Anaerolineae bacterium
102396	1.02764	15.5498	12.9728	13.2096	K13687	aftB	200795	Bacteria	Chloroflexi	NA	NA	NA	NA	NA
134260	2.76535	17.2194	17.9299	19.3657	K19693	tfoS	200795	Bacteria	Chloroflexi	NA	NA	NA	NA	NA
194132	1.43923	17.9077	13.2694	16.442	K19693	tfoS	1509431	Bacteria	Proteobacteria	Deltaproteobacteria	Desulfobacterales	Desulfobacteraceae	Candidatus Magnetomorum	Candidatus Magnetomorum sp. HK-1
102686	66.9352	20.6968	12.8054	13.4809	K22450	SNAT	1117	Bacteria	Cyanobacteria	NA	NA	NA	NA	NA
41384	59.9396	17.8865	11.9778	14.5166	K22450	SNAT	2420338	Bacteria	Cyanobacteria	NA	NA	NA	NA	Cyanobacteria bacterium J055
85992	63.7823	15.0882	13.1848	12.2809	K06936	raSEA	2	Bacteria	NA	NA	NA	NA	NA	NA
261942	2.78249	19.4911	20.0818	21.7308	K17884	E2.7.8.39	200795	Bacteria	Chloroflexi	NA	NA	NA	NA	NA
250028	0.915962	14.7251	9.73228	12.1169	K17884	E2.7.8.39	200795	Bacteria	Chloroflexi	NA	NA	NA	NA	NA
46188	72.1276	18.1855	12.1765	13.4994	K01585	speA	1117	Bacteria	Cyanobacteria	NA	NA	NA	NA	NA
30782	65.1072	17.5743	12.784	11.7352	K01585	speA	1117	Bacteria	Cyanobacteria	NA	NA	NA	NA	NA
57453	66.3725	20.0591	14.028	13.1519	K01755	argH, ASL	1117	Bacteria	Cyanobacteria	NA	NA	NA	NA	NA
219409	3.03924	15.1203	18.9696	19.929	K01755	argH, ASL	200795	Bacteria	Chloroflexi	NA	NA	NA	NA	NA
207685	2.18932	15.6795	12.1116	15.7199	K01755	argH, ASL	200795	Bacteria	Chloroflexi	NA	NA	NA	NA	NA
38477	61.9119	17.7796	12.5217	10.9398	K01940	argG, ASS1	2	Bacteria	NA	NA	NA	NA	NA	NA
72023	3.29721	14.9161	17.4856	17.9763	K01940	argG, ASS1	200795	Bacteria	Chloroflexi	NA	NA	NA	NA	NA
615524	0.726196	14.8397	12.8633	13.0631	K01940	argG, ASS1	200795	Bacteria	Chloroflexi	NA	NA	NA	NA	NA
42891	65.6659	20.2096	11.1378	12.5475	K01887	RARS, argS	1117	Bacteria	Cyanobacteria	NA	NA	NA	NA	NA
147134	2.8662	18.3632	18.8711	20.8473	K01887	RARS, argS	200795	Bacteria	Chloroflexi	NA	NA	NA	NA	NA
334257	1.40338	13.8613	11.0839	13.5564	K01887	RARS, argS	200795	Bacteria	Chloroflexi	NA	NA	NA	NA	NA
48709	70.091	17.5305	10.9774	12.3155	K15226	tyrAa	1117	Bacteria	Cyanobacteria	NA	NA	NA	NA	NA
167098	60.4708	16.8643	11.3541	8.09474	K03741	arsC	1117	Bacteria	Cyanobacteria	NA	NA	NA	NA	NA
174469	3.02822	21.1688	19.3493	18.2282	K03741	arsC	200795	Bacteria	Chloroflexi	NA	NA	NA	NA	NA
174470	3.21352	17.5009	19.4284	17.3763	K03741	arsC	200795	Bacteria	Chloroflexi	NA	NA	NA	NA	NA
143600	2.69807	15.912	12.5112	16.9082	K03741	arsC	213119	Bacteria	Proteobacteria	Deltaproteobacteria	Desulfobacterales	Desulfobacteraceae	NA	NA
239116	1.67746	14.5743	10.9996	15.9714	K03741	arsC	2026724	Bacteria	Chloroflexi	NA	NA	NA	NA	Chloroflexi bacterium
239115	1.44137	14.9026	9.97879	11.0753	K03741	arsC	200795	Bacteria	Chloroflexi	NA	NA	NA	NA	NA
133100	64.333	19.4093	13.0915	12.8072	K03893	arsB	2648599	Bacteria	Cyanobacteria	NA	Oscillatoriales	Microcoleaceae	Planktothrix	NA
36626	70.1656	22.2194	13.9699	14.1536	K07755	AS3MT	2	Bacteria	NA	NA	NA	NA	NA	NA
400756	1.46391	13.4889	12.3106	14.1779	K07755	AS3MT	2026724	Bacteria	Chloroflexi	NA	NA	NA	NA	Chloroflexi bacterium
167099	62.1493	15.188	12.3403	10.485	K03325	ACR3, arsB	2	Bacteria	NA	NA	NA	NA	NA	NA
11483	64.0141	20.1974	13.7213	13.9049	K01551	arsA, ASNA1, GET3	1117	Bacteria	Cyanobacteria	NA	NA	NA	NA	NA
358884	61.6388	17.6266	12.166	12.394	K01551	arsA, ASNA1, GET3	1117	Bacteria	Cyanobacteria	NA	NA	NA	NA	NA
140787	2.50503	14.4225	14.3384	17.4819	K01551	arsA, ASNA1, GET3	2052143	Bacteria	Chloroflexi	Anaerolineae	NA	NA	NA	Anaerolineae bacterium
164655	1.41159	15.5242	10.3274	13.8766	K01551	arsA, ASNA1, GET3	2052143	Bacteria	Chloroflexi	Anaerolineae	NA	NA	NA	Anaerolineae bacterium
60181	52.9708	10.9438	9.85655	11.552	K03892	arsR	1150	Bacteria	Cyanobacteria	NA	Oscillatoriales	NA	NA	NA
384495	3.02576	23.1099	19.148	20.552	K03892	arsR	2026724	Bacteria	Chloroflexi	NA	NA	NA	NA	Chloroflexi bacterium
98975	0.475589	14.2169	10.8068	12.5797	K03892	arsR	200795	Bacteria	Chloroflexi	NA	NA	NA	NA	NA
208164	76.292	23.5876	12.3018	15.1526	K21903	cadC, smtB	2	Bacteria	NA	NA	NA	NA	NA	NA
252065	67.2318	18.9744	11.1346	11.7988	K07130	kynB	1783272	Bacteria	NA	NA	NA	NA	NA	NA
195685	61.9344	16.0963	13.8952	11.7899	K07130	kynB	1117	Bacteria	Cyanobacteria	NA	NA	NA	NA	NA
369961	1.65038	13.673	15.7924	14.9848	K07130	kynB	200795	Bacteria	Chloroflexi	NA	NA	NA	NA	NA
59998	63.4353	19.4693	14.1788	13.0036	K01953	asnB, ASNS	1117	Bacteria	Cyanobacteria	NA	NA	NA	NA	NA
331053	1.13516	14.4999	11.5707	14.7635	K01953	asnB, ASNS	2026724	Bacteria	Chloroflexi	NA	NA	NA	NA	Chloroflexi bacterium
80374	20.3138	13.8484	2.84968	3.05744	K01953	asnB, ASNS	200795	Bacteria	Chloroflexi	NA	NA	NA	NA	NA
46986	70.5579	21.2284	14.7051	12.8987	K01893	NARS, asnS	1117	Bacteria	Cyanobacteria	NA	NA	NA	NA	NA
46324	57.2073	18.2407	10.6006	11.5917	K01579	panD	1117	Bacteria	Cyanobacteria	NA	NA	NA	NA	NA
35315	63.9241	18.7969	12.5477	12.6068	K00812	aspB	1117	Bacteria	Cyanobacteria	NA	NA	NA	NA	NA
88110	74.2029	20.0895	11.5043	12.9737	K01744	aspA	1117	Bacteria	Cyanobacteria	NA	NA	NA	NA	NA
82217	65.5271	17.1742	13.8601	12.0487	K00609	pyrB, PYR2	2	Bacteria	NA	NA	NA	NA	NA	NA
895945	3.48408	17.4161	20.1428	21.1626	K00609	pyrB, PYR2	2026724	Bacteria	Chloroflexi	NA	NA	NA	NA	Chloroflexi bacterium
50426	64.0859	17.9861	10.7973	12.7277	K00928	lysC	1117	Bacteria	Cyanobacteria	NA	NA	NA	NA	NA
692085	2.19003	16.4743	19.4696	19.2114	K00928	lysC	200795	Bacteria	Chloroflexi	NA	NA	NA	NA	NA
478047	1.40746	16.5311	11.9649	16.8759	K00928	lysC	200795	Bacteria	Chloroflexi	NA	NA	NA	NA	NA
91234	64.9584	19.7368	12.3218	14.4628	K01779	racD	1983111	Bacteria	Cyanobacteria	NA	NA	NA	NA	NA
720797	2.49332	20.1632	10.36	15.2313	K01779	racD	200795	Bacteria	Chloroflexi	NA	NA	NA	NA	NA
53393	80.6681	20.2918	12.7478	14.3023	K00133	asd	1117	Bacteria	Cyanobacteria	NA	NA	NA	NA	NA
565238	2.27702	16.721	17.8421	21.8729	K00133	asd	200795	Bacteria	Chloroflexi	NA	NA	NA	NA	NA
438337	0.98549	15.7118	11.6619	14.6236	K00133	asd	200795	Bacteria	Chloroflexi	NA	NA	NA	NA	NA
30394	67.4029	18.7705	11.1841	12.6378	K06985	K06985	2642155	Bacteria	Cyanobacteria	NA	Oscillatoriales	Microcoleaceae	Microcoleus	NA
11479	60.9561	21.6013	13.2908	13.866	K06985	K06985	1117	Bacteria	Cyanobacteria	NA	NA	NA	NA	NA
69671	70.0146	19.5598	10.2745	13.0456	K01876	aspS	1117	Bacteria	Cyanobacteria	NA	NA	NA	NA	NA
19970	2.31859	14.7762	16.039	16.8057	K01876	aspS	200795	Bacteria	Chloroflexi	NA	NA	NA	NA	NA
278989	1.47624	15.0844	9.19431	14.2682	K01876	aspS	200795	Bacteria	Chloroflexi	NA	NA	NA	NA	NA
118899	60.4003	18.0996	11.0214	12.7313	K02433	gatA, QRSL1	1117	Bacteria	Cyanobacteria	NA	NA	NA	NA	NA
200232	3.76463	16.2003	18.5897	17.4142	K02433	gatA, QRSL1	200795	Bacteria	Chloroflexi	NA	NA	NA	NA	NA
653804	1.03349	15.8998	11.0818	15.7451	K02433	gatA, QRSL1	200795	Bacteria	Chloroflexi	NA	NA	NA	NA	NA
24482	69.79	21.363	12.5352	11.7008	K02434	gatB, PET112	1117	Bacteria	Cyanobacteria	NA	NA	NA	NA	NA
468908	2.44337	15.4015	19.4449	16.3955	K02434	gatB, PET112	2026724	Bacteria	Chloroflexi	NA	NA	NA	NA	Chloroflexi bacterium
333287	0.995924	12.8944	8.06192	14.8006	K02434	gatB, PET112	200795	Bacteria	Chloroflexi	NA	NA	NA	NA	NA
152448	70.9711	21.0035	14.4686	14.4514	K02435	gatC, GATC	2645676	Bacteria	Cyanobacteria	NA	Oscillatoriales	Gomontiellaceae	Hormoscilla	NA
200233	2.28346	13.1938	12.5384	14.547	K02435	gatC, GATC	200795	Bacteria	Chloroflexi	NA	NA	NA	NA	NA
173752	2.98266	13.6353	16.7448	16.8947	K19710	E2.7.7.53	2	Bacteria	NA	NA	NA	NA	NA	NA
35836	74.1332	20.3083	14.0458	10.1465	K00765	hisG	1117	Bacteria	Cyanobacteria	NA	NA	NA	NA	NA
27933	2.77345	19.1045	17.5745	20.7683	K00765	hisG	2052143	Bacteria	Chloroflexi	Anaerolineae	NA	NA	NA	Anaerolineae bacterium
20684	74.8707	21.9116	12.5278	16.1539	K02502	hisZ	1117	Bacteria	Cyanobacteria	NA	NA	NA	NA	NA
59888	76.2323	16.1694	12.7773	12.2659	K02116	atpI	263510	Bacteria	Cyanobacteria	NA	Chroococcales	Aphanothecaceae	Crocosphaera	NA
167791	2.45748	16.1088	16.8117	19.7197	K02116	atpI	200795	Bacteria	Chloroflexi	NA	NA	NA	NA	NA
157264	1.31546	12.0012	11.7197	12.9874	K02116	atpI	200795	Bacteria	Chloroflexi	NA	NA	NA	NA	NA
20666	62.1056	18.8832	11.9586	12.5997	K03301	TC.AAA	1117	Bacteria	Cyanobacteria	NA	NA	NA	NA	NA
147715	3.28355	19.1833	18.2857	18.1125	K03301	TC.AAA	2026724	Bacteria	Chloroflexi	NA	NA	NA	NA	Chloroflexi bacterium
44554	74.7195	19.6197	13.7358	13.957	K06147	ABCB-BAC	1117	Bacteria	Cyanobacteria	NA	NA	NA	NA	NA
86964	63.0607	18.9408	13.0516	12.1331	K06147	ABCB-BAC	2420338	Bacteria	Cyanobacteria	NA	NA	NA	NA	Cyanobacteria bacterium J055
13802	63.3617	18.8166	11.6553	12.2069	K06147	ABCB-BAC	1117	Bacteria	Cyanobacteria	NA	NA	NA	NA	NA
42882	60.9334	18.2457	10.6337	12.1547	K06147	ABCB-BAC	1117	Bacteria	Cyanobacteria	NA	NA	NA	NA	NA
413591	2.72651	19.2728	20.8481	22.6798	K06147	ABCB-BAC	200795	Bacteria	Chloroflexi	NA	NA	NA	NA	NA
465031	2.16299	18.6419	18.0237	20.9287	K11085	msbA	200795	Bacteria	Chloroflexi	NA	NA	NA	NA	NA
529730	2.57941	19.0543	17.9886	18.0341	K11085	msbA	200795	Bacteria	Chloroflexi	NA	NA	NA	NA	NA
156244	1.68163	13.8867	10.6003	13.9688	K11085	msbA	200795	Bacteria	Chloroflexi	NA	NA	NA	NA	NA
46191	67.9937	20.5688	14.2334	13.287	K18889	mdlA, smdA	1117	Bacteria	Cyanobacteria	NA	NA	NA	NA	NA
35841	67.0642	19.5453	11.0099	12.9873	K18890	mdlB, smdB	1150	Bacteria	Cyanobacteria	NA	Oscillatoriales	NA	NA	NA
182582	2.08848	19.2024	18.5327	19.1262	K16012	cydC	2	Bacteria	NA	NA	NA	NA	NA	NA
182581	2.04607	18.6762	18.1054	18.2099	K16013	cydD	2052143	Bacteria	Chloroflexi	Anaerolineae	NA	NA	NA	Anaerolineae bacterium
243913	65.8249	19.5593	12.6199	11.4521	K06158	ABCF3	2	Bacteria	NA	NA	NA	NA	NA	NA
212071	3.23659	20.0317	20.5905	20.4375	K06158	ABCF3	200795	Bacteria	Chloroflexi	NA	NA	NA	NA	NA
188136	2.20682	16.8183	10.9957	14.7535	K06158	ABCF3	200795	Bacteria	Chloroflexi	NA	NA	NA	NA	NA
37396	62.7555	17.2489	11.7252	11.7016	K03593	mrp, NUBPL	1117	Bacteria	Cyanobacteria	NA	NA	NA	NA	NA
372099	3.39046	19.7358	22.2824	22.6991	K03593	mrp, NUBPL	200795	Bacteria	Chloroflexi	NA	NA	NA	NA	NA
314014	2.13544	15.0771	12.2899	15.5521	K03593	mrp, NUBPL	200795	Bacteria	Chloroflexi	NA	NA	NA	NA	NA
65076	70.5987	22.3725	13.4847	13.0781	K06891	clpS	1117	Bacteria	Cyanobacteria	NA	NA	NA	NA	NA
6310	55.0328	18.2518	10.7373	11.1596	K06891	clpS	1117	Bacteria	Cyanobacteria	NA	NA	NA	NA	NA
144923	67.0899	20.4223	12.7457	12.4512	K03695	clpB	1117	Bacteria	Cyanobacteria	NA	NA	NA	NA	NA
50752	66.8976	18.7283	13.6284	13.1029	K03695	clpB	1117	Bacteria	Cyanobacteria	NA	NA	NA	NA	NA
358232	3.15657	18.3894	18.1625	19.8959	K03695	clpB	200795	Bacteria	Chloroflexi	NA	NA	NA	NA	NA
400758	2.03107	14.6965	11.4401	14.2342	K03695	clpB	200795	Bacteria	Chloroflexi	NA	NA	NA	NA	NA
295852	71.0931	19.6048	13.92	11.2128	K03696	clpC	2	Bacteria	NA	NA	NA	NA	NA	NA
74491	70.78	20.3211	10.2271	11.4427	K03696	clpC	2	Bacteria	NA	NA	NA	NA	NA	NA
63227	2.31386	16.2551	18.7564	18.4933	K03696	clpC	200795	Bacteria	Chloroflexi	NA	NA	NA	NA	NA
175507	2.85711	14.8443	16.2955	17.0618	K03696	clpC	200795	Bacteria	Chloroflexi	NA	NA	NA	NA	NA
391463	1.72459	15.9625	11.5956	15.1273	K03696	clpC	200795	Bacteria	Chloroflexi	NA	NA	NA	NA	NA
129868	1.70353	15.6254	10.7909	15.0121	K03696	clpC	200795	Bacteria	Chloroflexi	NA	NA	NA	NA	NA
53396	65.8065	19.3436	12.5308	11.9327	K03544	clpX, CLPX	2	Bacteria	NA	NA	NA	NA	NA	NA
53395	72.4691	17.9397	15.5335	12.644	K01358	clpP, CLPP	1117	Bacteria	Cyanobacteria	NA	NA	NA	NA	NA
145398	69.5947	18.9363	14.1462	13.4685	K01358	clpP, CLPP	1117	Bacteria	Cyanobacteria	NA	NA	NA	NA	NA
47682	61.2241	17.2724	10.8762	14.8748	K01358	clpP, CLPP	1117	Bacteria	Cyanobacteria	NA	NA	NA	NA	NA
47683	57.3347	16.6713	9.01963	11.5942	K01358	clpP, CLPP	2692846	Bacteria	Cyanobacteria	NA	Oscillatoriales	Oscillatoriaceae	Oscillatoria	Oscillatoria sp. FACHB-1406
141934	1.69413	13.1399	15.471	14.1428	K01358	clpP, CLPP	200795	Bacteria	Chloroflexi	NA	NA	NA	NA	NA
443606	2.10389	11.9355	10.8523	12.6116	K01358	clpP, CLPP	1224	Bacteria	Proteobacteria	NA	NA	NA	NA	NA
227928	2.04317	16.0221	18.546	18.3219	K03722	dinG	200795	Bacteria	Chloroflexi	NA	NA	NA	NA	NA
339187	1.07099	15.5512	10.8272	14.1454	K03722	dinG	200795	Bacteria	Chloroflexi	NA	NA	NA	NA	NA
102644	67.2292	19.3436	12.3173	13.527	K03655	recG	1117	Bacteria	Cyanobacteria	NA	NA	NA	NA	NA
27841	3.02916	17.0776	17.0615	18.7007	K03655	recG	2420334	Bacteria	Chloroflexi	Thermoflexia	NA	NA	NA	Thermoflexia bacterium
107300	1.53066	12.9643	11.0169	12.7453	K03655	recG	200795	Bacteria	Chloroflexi	NA	NA	NA	NA	NA
46201	65.955	18.2274	12.9192	12.6306	K03654	recQ	1117	Bacteria	Cyanobacteria	NA	NA	NA	NA	NA
83300	62.5963	20.1857	12.8625	13.1773	K03654	recQ	1117	Bacteria	Cyanobacteria	NA	NA	NA	NA	NA
130418	3.16953	18.3986	20.5907	21.6947	K03654	recQ	200795	Bacteria	Chloroflexi	NA	NA	NA	NA	NA
367861	1.65335	17.0998	13.6006	15.7988	K03654	recQ	2026724	Bacteria	Chloroflexi	NA	NA	NA	NA	Chloroflexi bacterium
121859	70.1955	19.2492	12.3941	13.1704	K16898	addA	2692823	Bacteria	Cyanobacteria	NA	Oscillatoriales	Microcoleaceae	Microcoleus	Microcoleus sp. FACHB-53
102640	66.6709	19.5169	13.5746	12.2224	K16899	addB	2420338	Bacteria	Cyanobacteria	NA	NA	NA	NA	Cyanobacteria bacterium J055
165786	2.68313	16.5457	19.2788	18.0189	K01338	lon	200795	Bacteria	Chloroflexi	NA	NA	NA	NA	NA
229127	3.18621	16.1826	16.7846	17.9241	K01338	lon	2026724	Bacteria	Chloroflexi	NA	NA	NA	NA	Chloroflexi bacterium
27847	2.41006	14.7758	15.5079	18.3396	K01338	lon	200795	Bacteria	Chloroflexi	NA	NA	NA	NA	NA
277249	1.51942	16.4733	11.9541	14.938	K01338	lon	200795	Bacteria	Chloroflexi	NA	NA	NA	NA	NA
203134	1.67106	15.2657	11.8501	15.696	K01338	lon	2026724	Bacteria	Chloroflexi	NA	NA	NA	NA	Chloroflexi bacterium
107295	1.23852	14.6343	9.89766	13.7755	K01338	lon	200795	Bacteria	Chloroflexi	NA	NA	NA	NA	NA
32709	71.5423	22.6472	14.8907	13.1859	K21071	pfk, pfp	1117	Bacteria	Cyanobacteria	NA	NA	NA	NA	NA
40926	72.0998	21.4744	13.1338	14.534	K21071	pfk, pfp	2	Bacteria	NA	NA	NA	NA	NA	NA
176307	3.42898	16.5883	19.9258	19.1722	K21071	pfk, pfp	200795	Bacteria	Chloroflexi	NA	NA	NA	NA	NA
46206	65.5717	18.042	13.3217	11.3529	K05592	deaD, cshA	1117	Bacteria	Cyanobacteria	NA	NA	NA	NA	NA
31671	64.4971	17.9249	10.4981	13.7885	K03594	bfr	2	Bacteria	NA	NA	NA	NA	NA	NA
506360	0.806167	14.5959	9.54105	12.7502	K03594	bfr	2026724	Bacteria	Chloroflexi	NA	NA	NA	NA	Chloroflexi bacterium
447128	2.54172	16.0533	17.7899	19.2615	K03294	TC.APA	200795	Bacteria	Chloroflexi	NA	NA	NA	NA	NA
443940	2.60454	16.3224	17.8455	20.2546	K07335	bmpA, bmpB, tmpC	200795	Bacteria	Chloroflexi	NA	NA	NA	NA	NA
197524	2.3141	14.8527	17.5284	19.0048	K07335	bmpA, bmpB, tmpC	200795	Bacteria	Chloroflexi	NA	NA	NA	NA	NA
203734	2.87447	14.4555	10.796	14.7395	K07335	bmpA, bmpB, tmpC	200795	Bacteria	Chloroflexi	NA	NA	NA	NA	NA
200383	1.6104	14.2408	11.7129	13.4381	K07335	bmpA, bmpB, tmpC	200795	Bacteria	Chloroflexi	NA	NA	NA	NA	NA
284709	2.60723	14.7281	18.3867	18.9566	K16216	yueD	35837	Bacteria	Proteobacteria	Deltaproteobacteria	Syntrophobacterales	Syntrophobacteraceae	Desulfacinum	Desulfacinum infernum
701895	2.70927	16.5281	12.4427	13.8454	K16216	yueD	35837	Bacteria	Proteobacteria	Deltaproteobacteria	Syntrophobacterales	Syntrophobacteraceae	Desulfacinum	Desulfacinum infernum
34592	72.8652	19.831	14.8604	12.9892	K01423	bepA	1117	Bacteria	Cyanobacteria	NA	NA	NA	NA	NA
74495	63.6787	21.8739	11.4683	13.9215	K01423	bepA	2628910	Bacteria	Cyanobacteria	NA	Synechococcales	Trichocoleusaceae	Trichocoleus	NA
120947	68.3176	18.8235	11.9176	12.6108	K02294	crtR	1117	Bacteria	Cyanobacteria	NA	NA	NA	NA	NA
182545	67.8643	21.1154	12.4849	12.7903	K02292	crtO	2	Bacteria	NA	NA	NA	NA	NA	NA
338328	2.52964	14.3859	16.3128	18.1048	K05350	bglB	2614248	Bacteria	Chloroflexi	Ardenticatenia	Ardenticatenales	NA	NA	Ardenticatenales bacterium
221385	1.82713	16.5531	13.541	15.0701	K05350	bglB	2614248	Bacteria	Chloroflexi	Ardenticatenia	Ardenticatenales	NA	NA	Ardenticatenales bacterium
35332	70.1988	22.2334	11.6155	12.3644	K17836	penP	1117	Bacteria	Cyanobacteria	NA	NA	NA	NA	NA
187598	2.04207	15.8191	18.5311	18.215	K17836	penP	200795	Bacteria	Chloroflexi	NA	NA	NA	NA	NA
554516	1.61664	12.1899	9.91596	13.7924	K17836	penP	200795	Bacteria	Chloroflexi	NA	NA	NA	NA	NA
101262	67.2862	19.2647	11.3018	11.5976	K01207	nagZ	1117	Bacteria	Cyanobacteria	NA	NA	NA	NA	NA
193626	3.12174	16.5226	17.2247	18.9885	K01207	nagZ	200795	Bacteria	Chloroflexi	NA	NA	NA	NA	NA
333226	1.41857	14.7575	9.61334	13.8093	K01207	nagZ	200795	Bacteria	Chloroflexi	NA	NA	NA	NA	NA
20664	73.1283	21.3371	11.0192	14.2496	K01838	pgmB	1117	Bacteria	Cyanobacteria	NA	NA	NA	NA	NA
146004	64.9911	21.5046	12.892	11.4665	K01838	pgmB	1117	Bacteria	Cyanobacteria	NA	NA	NA	NA	NA
102434	34.1807	10.0133	6.13679	6.60839	K01838	pgmB	1117	Bacteria	Cyanobacteria	NA	NA	NA	NA	NA
102703	31.8689	9.40722	5.79533	6.6961	K01838	pgmB	1117	Bacteria	Cyanobacteria	NA	NA	NA	NA	NA
109224	3.16452	16.0729	15.3833	16.5325	K01838	pgmB	2026724	Bacteria	Chloroflexi	NA	NA	NA	NA	Chloroflexi bacterium
116342	1.66134	15.6685	10.635	14.2549	K01838	pgmB	2026724	Bacteria	Chloroflexi	NA	NA	NA	NA	Chloroflexi bacterium
240599	2.12897	16.2231	13.5301	13.7566	K06984	K06984	2026724	Bacteria	Chloroflexi	NA	NA	NA	NA	Chloroflexi bacterium
153031	70.8617	20.776	15.3155	10.517	K05588	hoxU	1150	Bacteria	Cyanobacteria	NA	Oscillatoriales	NA	NA	NA
153030	68.4024	21.4017	12.1479	13.6127	K05587	hoxF	1783272	Bacteria	NA	NA	NA	NA	NA	NA
153029	70.5574	16.4961	12.6524	14.3633	K05586	hoxE	1117	Bacteria	Cyanobacteria	NA	NA	NA	NA	NA
27852	2.86828	14.6997	16.4995	18.4588	K06881	nrnA	200795	Bacteria	Chloroflexi	NA	NA	NA	NA	NA
75377	1.615	17.5722	8.92077	13.8964	K06881	nrnA	200795	Bacteria	Chloroflexi	NA	NA	NA	NA	NA
245631	67.2482	19.0386	11.557	12.8354	K04042	glmU	1150	Bacteria	Cyanobacteria	NA	Oscillatoriales	NA	NA	NA
116326	3.39765	19.4734	18.8791	20.8438	K04042	glmU	2052143	Bacteria	Chloroflexi	Anaerolineae	NA	NA	NA	Anaerolineae bacterium
439142	0.691796	14.4813	10.6937	15.0766	K04042	glmU	200795	Bacteria	Chloroflexi	NA	NA	NA	NA	NA
173875	71.2347	17.9851	13.9953	13.0315	K00214	BLVRA, bvdR	1117	Bacteria	Cyanobacteria	NA	NA	NA	NA	NA
196568	70.516	22.339	12.8668	13.3675	K03561	exbB	1117	Bacteria	Cyanobacteria	NA	NA	NA	NA	NA
38753	67.545	19.2477	13.4582	13.8162	K03561	exbB	1117	Bacteria	Cyanobacteria	NA	NA	NA	NA	NA
54230	55.4994	17.3595	6.49436	11.9265	K03561	exbB	1117	Bacteria	Cyanobacteria	NA	NA	NA	NA	NA
196569	63.9131	19.9223	14.0495	10.9434	K03559	exbD	1117	Bacteria	Cyanobacteria	NA	NA	NA	NA	NA
38754	64.009	18.9213	8.28305	12.05	K03559	exbD	1117	Bacteria	Cyanobacteria	NA	NA	NA	NA	NA
54229	56.9653	17.3399	13.863	11.1574	K03559	exbD	2420338	Bacteria	Cyanobacteria	NA	NA	NA	NA	Cyanobacteria bacterium J055
267299	2.74133	12.5044	11.5085	15.0996	K03559	exbD	2	Bacteria	NA	NA	NA	NA	NA	NA
13799	66.937	22.0716	13.0069	13.6123	K01012	bioB	2	Bacteria	NA	NA	NA	NA	NA	NA
13800	63.9	18.3153	13.8088	13.153	K03523	bioY	1117	Bacteria	Cyanobacteria	NA	NA	NA	NA	NA
92471	69.413	22.3215	14.8822	15.0465	K03524	birA	2628910	Bacteria	Cyanobacteria	NA	Synechococcales	Trichocoleusaceae	Trichocoleus	NA
344429	1.95839	13.136	12.2365	12.7339	K03524	birA	200795	Bacteria	Chloroflexi	NA	NA	NA	NA	NA
649928	69.9725	18.7316	7.85927	12.2143	K02171	blaI	1117	Bacteria	Cyanobacteria	NA	NA	NA	NA	NA
194871	66.4779	19.4646	14.0237	13.4276	K00826	E2.6.1.42, ilvE	1117	Bacteria	Cyanobacteria	NA	NA	NA	NA	NA
219201	2.4752	18.6106	17.8471	18.334	K00826	E2.6.1.42, ilvE	200795	Bacteria	Chloroflexi	NA	NA	NA	NA	NA
394593	1.12591	14.033	11.9106	14.4721	K00826	E2.6.1.42, ilvE	200795	Bacteria	Chloroflexi	NA	NA	NA	NA	NA
171032	3.83961	26.0952	30.5234	33.4035	K01995	livG	200795	Bacteria	Chloroflexi	NA	NA	NA	NA	NA
219599	3.05729	17.0802	18.9739	19.5326	K01995	livG	200795	Bacteria	Chloroflexi	NA	NA	NA	NA	NA
232596	2.71837	20.3572	17.6368	17.6088	K01996	livF	2026724	Bacteria	Chloroflexi	NA	NA	NA	NA	Chloroflexi bacterium
149740	3.81138	16.4437	18.6251	17.6267	K01995	livG	2	Bacteria	NA	NA	NA	NA	NA	NA
653083	3.35452	16.1504	17.2132	17.7775	K01995	livG	2202144	Bacteria	Spirochaetes	NA	NA	NA	NA	Spirochaetes bacterium
219598	3.64527	14.9125	18.5887	17.1564	K01996	livF	200795	Bacteria	Chloroflexi	NA	NA	NA	NA	NA
232597	2.7949	16.3202	17.6227	17.1557	K01995	livG	2026724	Bacteria	Chloroflexi	NA	NA	NA	NA	Chloroflexi bacterium
394982	3.45346	14.2824	18.4696	15.4907	K01996	livF	2202144	Bacteria	Spirochaetes	NA	NA	NA	NA	Spirochaetes bacterium
82623	1.38386	15.9538	14.2601	18.498	K01995	livG	2026724	Bacteria	Chloroflexi	NA	NA	NA	NA	Chloroflexi bacterium
168206	3.52651	14.7526	15.0942	15.9777	K01996	livF	2026724	Bacteria	Chloroflexi	NA	NA	NA	NA	Chloroflexi bacterium
82622	1.77859	15.4122	13.89	17.5877	K01996	livF	2026724	Bacteria	Chloroflexi	NA	NA	NA	NA	Chloroflexi bacterium
168205	2.70602	14.0821	16.0456	14.9488	K01995	livG	2026724	Bacteria	Chloroflexi	NA	NA	NA	NA	Chloroflexi bacterium
94212	1.98803	14.834	10.8333	15.4872	K01996	livF	2026724	Bacteria	Chloroflexi	NA	NA	NA	NA	Chloroflexi bacterium
54479	1.9317	13.5529	11.7029	14.4294	K01995	livG	2026724	Bacteria	Chloroflexi	NA	NA	NA	NA	Chloroflexi bacterium
54480	1.24731	13.9092	11.386	14.1328	K01996	livF	2026724	Bacteria	Chloroflexi	NA	NA	NA	NA	Chloroflexi bacterium
390297	2.20328	15.204	10.7946	12.3995	K01996	livF	2202144	Bacteria	Spirochaetes	NA	NA	NA	NA	Spirochaetes bacterium
143216	1.58423	13.9956	10.2682	11.6822	K01995	livG	2	Bacteria	NA	NA	NA	NA	NA	NA
223682	1.35212	12.2625	11.5066	11.6332	K01995	livG	2202144	Bacteria	Spirochaetes	NA	NA	NA	NA	Spirochaetes bacterium
171034	4.09815	31.2318	31.65	34.4306	K01997	livH	200795	Bacteria	Chloroflexi	NA	NA	NA	NA	NA
171035	4.11234	28.0982	26.7742	28.6048	K01998	livM	2026724	Bacteria	Chloroflexi	NA	NA	NA	NA	Chloroflexi bacterium
223684	3.45525	24.0721	22.6756	20.8396	K01997	livH	2052143	Bacteria	Chloroflexi	Anaerolineae	NA	NA	NA	Anaerolineae bacterium
232599	3.30019	20.3581	19.852	22.2561	K01997	livH	2026724	Bacteria	Chloroflexi	NA	NA	NA	NA	Chloroflexi bacterium
223683	2.72895	19.6781	18.5236	18.2884	K01998	livM	2052143	Bacteria	Chloroflexi	Anaerolineae	NA	NA	NA	Anaerolineae bacterium
168204	2.27035	17.462	18.2237	18.7265	K01998	livM	2026724	Bacteria	Chloroflexi	NA	NA	NA	NA	Chloroflexi bacterium
219601	1.9307	15.9678	20.2109	17.2125	K01997	livH	2026724	Bacteria	Chloroflexi	NA	NA	NA	NA	Chloroflexi bacterium
219600	2.90109	15.3886	18.1397	18.6273	K01998	livM	2026724	Bacteria	Chloroflexi	NA	NA	NA	NA	Chloroflexi bacterium
149739	2.90768	15.2044	15.3766	17.3503	K01998	livM	2073117	Bacteria	Chloroflexi	Anaerolineae	Anaerolineales	NA	NA	Anaerolineales bacterium
149738	1.87746	15.1593	15.0287	17.6263	K01997	livH	2	Bacteria	NA	NA	NA	NA	NA	NA
82621	2.49488	14.252	15.6071	15.5955	K01997	livH	2026724	Bacteria	Chloroflexi	NA	NA	NA	NA	Chloroflexi bacterium
94209	1.58292	16.0302	12.4274	15.4419	K01997	livH	2026724	Bacteria	Chloroflexi	NA	NA	NA	NA	Chloroflexi bacterium
168203	1.59632	15.4087	13.9094	14.491	K01997	livH	2026724	Bacteria	Chloroflexi	NA	NA	NA	NA	Chloroflexi bacterium
54481	1.55647	14.8986	11.8137	14.6232	K01997	livH	2026724	Bacteria	Chloroflexi	NA	NA	NA	NA	Chloroflexi bacterium
171031	3.83477	31.2335	30.9834	34.2956	K01999	livK	2026724	Bacteria	Chloroflexi	NA	NA	NA	NA	Chloroflexi bacterium
223685	3.03259	26.9139	24.6087	27.7512	K01999	livK	2202144	Bacteria	Spirochaetes	NA	NA	NA	NA	Spirochaetes bacterium
184127	3.70052	22.1887	21.2355	25.4977	K01999	livK	2026724	Bacteria	Chloroflexi	NA	NA	NA	NA	Chloroflexi bacterium
168202	2.54672	16.8324	17.73	19.0265	K01999	livK	2026724	Bacteria	Chloroflexi	NA	NA	NA	NA	Chloroflexi bacterium
46818	3.18362	16.3088	16.297	18.1433	K01999	livK	2026724	Bacteria	Chloroflexi	NA	NA	NA	NA	Chloroflexi bacterium
61058	27.9063	18.5536	3.33859	3.96746	K01999	livK	2052143	Bacteria	Chloroflexi	Anaerolineae	NA	NA	NA	Anaerolineae bacterium
219602	2.68798	16.5993	15.9519	16.4166	K01999	livK	2026724	Bacteria	Chloroflexi	NA	NA	NA	NA	Chloroflexi bacterium
212572	2.50373	14.1934	17.1138	16.2117	K01999	livK	2026724	Bacteria	Chloroflexi	NA	NA	NA	NA	Chloroflexi bacterium
19967	3.0901	14.7404	15.8329	15.9091	K01999	livK	2052143	Bacteria	Chloroflexi	Anaerolineae	NA	NA	NA	Anaerolineae bacterium
82624	2.06097	14.0297	15.1403	17.5664	K01999	livK	2026724	Bacteria	Chloroflexi	NA	NA	NA	NA	Chloroflexi bacterium
149737	2.18935	14.7757	16.2999	15.0087	K01999	livK	2026724	Bacteria	Chloroflexi	NA	NA	NA	NA	Chloroflexi bacterium
54478	1.7024	16.261	12.6303	16.281	K01999	livK	2026724	Bacteria	Chloroflexi	NA	NA	NA	NA	Chloroflexi bacterium
19960	2.31175	14.5143	12.6594	17.1561	K01999	livK	200795	Bacteria	Chloroflexi	NA	NA	NA	NA	NA
209189	1.18065	16.752	11.3523	14.651	K01999	livK	2052143	Bacteria	Chloroflexi	Anaerolineae	NA	NA	NA	Anaerolineae bacterium
94208	1.54388	14.2392	10.6325	14.0636	K01999	livK	2026724	Bacteria	Chloroflexi	NA	NA	NA	NA	Chloroflexi bacterium
273009	2.61459	13.2487	8.02574	12.5204	K01999	livK	28221	Bacteria	Proteobacteria	Deltaproteobacteria	NA	NA	NA	NA
61819	22.7383	12.3375	4.90498	5.36394	K21919	KCTD9	1117	Bacteria	Cyanobacteria	NA	NA	NA	NA	NA
190993	3.20499	19.8906	19.7171	19.8089	K00248	ACADS, bcd	200795	Bacteria	Chloroflexi	NA	NA	NA	NA	NA
30772	63.0711	20.4083	11.3951	12.5894	K11690	dctM	1117	Bacteria	Cyanobacteria	NA	NA	NA	NA	NA
29528	71.6599	19.9041	12.1129	12.2773	K23541	TMEM165, GDT1	1117	Bacteria	Cyanobacteria	NA	NA	NA	NA	NA
121435	69.1064	17.3989	13.2371	11.6884	K23541	TMEM165, GDT1	1117	Bacteria	Cyanobacteria	NA	NA	NA	NA	NA
29527	70.1719	17.2742	10.8409	12.7737	K23541	TMEM165, GDT1	1117	Bacteria	Cyanobacteria	NA	NA	NA	NA	NA
94702	2.31312	17.9927	14.5609	18.921	K23541	TMEM165, GDT1	200795	Bacteria	Chloroflexi	NA	NA	NA	NA	NA
224273	1.68028	17.0866	11.673	13.6143	K23541	TMEM165, GDT1	200795	Bacteria	Chloroflexi	NA	NA	NA	NA	NA
9122	61.0828	18.8217	12.7876	10.9226	K07300	chaA, CAX	1117	Bacteria	Cyanobacteria	NA	NA	NA	NA	NA
84446	1.90196	13.1421	13.1519	16.1269	K07300	chaA, CAX	2052143	Bacteria	Chloroflexi	Anaerolineae	NA	NA	NA	Anaerolineae bacterium
894422	9.49994	63.7945	58.5785	62.839	K07114	yfbK	2026724	Bacteria	Chloroflexi	NA	NA	NA	NA	Chloroflexi bacterium
47681	68.139	20.9265	12.4731	14.9558	K07114	yfbK	1117	Bacteria	Cyanobacteria	NA	NA	NA	NA	NA
28295	66.0673	18.8837	12.9596	13.044	K07114	yfbK	1117	Bacteria	Cyanobacteria	NA	NA	NA	NA	NA
85596	67.1563	18.8356	11.2244	12.7538	K07114	yfbK	1117	Bacteria	Cyanobacteria	NA	NA	NA	NA	NA
258189	64.1896	16.9377	10.9081	13.1064	K07114	yfbK	1117	Bacteria	Cyanobacteria	NA	NA	NA	NA	NA
36349	62.2607	18.4394	10.6968	11.5835	K07114	yfbK	2621081	Bacteria	Cyanobacteria	NA	Oscillatoriales	Microcoleaceae	Planktothricoides	NA
466691	2.62565	16.5891	19.1871	17.3997	K07114	yfbK	2026724	Bacteria	Chloroflexi	NA	NA	NA	NA	Chloroflexi bacterium
235506	1.75056	18.2401	15.9455	18.8208	K07114	yfbK	2052143	Bacteria	Chloroflexi	Anaerolineae	NA	NA	NA	Anaerolineae bacterium
262897	4.97909	18.7879	12.0988	18.5833	K07114	yfbK	2	Bacteria	NA	NA	NA	NA	NA	NA
439627	31.9628	9.83809	5.59061	5.79476	K07114	yfbK	1117	Bacteria	Cyanobacteria	NA	NA	NA	NA	NA
162755	1.54554	17.1174	14.3862	16.8375	K07114	yfbK	2720503	Bacteria	Chloroflexi	Chloroflexia	Herpetosiphonales	Herpetosiphonaceae	NA	Herpetosiphonaceae bacterium
499179	1.50673	17.3326	11.1066	16.8067	K07114	yfbK	200795	Bacteria	Chloroflexi	NA	NA	NA	NA	NA
173990	2.21398	14.9229	12.4572	14.4499	K07114	yfbK	200795	Bacteria	Chloroflexi	NA	NA	NA	NA	NA
239176	1.9636	15.152	10.8282	14.4176	K07114	yfbK	189774	Bacteria	Chloroflexi	NA	NA	NA	NA	NA
524076	0.790403	14.7859	10.9287	13.6701	K07114	yfbK	2026724	Bacteria	Chloroflexi	NA	NA	NA	NA	Chloroflexi bacterium
680733	2.35276	11.9873	11.4116	13.5058	K07114	yfbK	2	Bacteria	NA	NA	NA	NA	NA	NA
185540	1.31359	13.2763	11.0566	12.6263	K07114	yfbK	2026724	Bacteria	Chloroflexi	NA	NA	NA	NA	Chloroflexi bacterium
655728	1.12779	13.2992	9.03105	13.3173	K07114	yfbK	200795	Bacteria	Chloroflexi	NA	NA	NA	NA	NA
502862	1.64928	18.3129	13.7996	20.6769	K00926	arcC	200795	Bacteria	Chloroflexi	NA	NA	NA	NA	NA
911193	2.12697	15.3921	10.5525	14.1287	K00926	arcC	200795	Bacteria	Chloroflexi	NA	NA	NA	NA	NA
96078	69.1004	18.5176	12.6777	13.4167	K01955	carB, CPA2	1117	Bacteria	Cyanobacteria	NA	NA	NA	NA	NA
11478	67.023	19.0249	11.6708	13.0788	K01956	carA, CPA1	1117	Bacteria	Cyanobacteria	NA	NA	NA	NA	NA
35536	72.4256	20.7991	13.1012	13.101	K08696	ccmK	1117	Bacteria	Cyanobacteria	NA	NA	NA	NA	NA
35537	62.917	19.5641	10.7842	9.20024	K08696	ccmK	2	Bacteria	NA	NA	NA	NA	NA	NA
35535	70.9939	21.9772	11.9685	11.6482	K08697	ccmL	1117	Bacteria	Cyanobacteria	NA	NA	NA	NA	NA
35534	72.1668	17.4354	11.5696	11.4462	K08698	ccmM	1150	Bacteria	Cyanobacteria	NA	Oscillatoriales	NA	NA	NA
59767	53.8525	15.9452	11.1155	11.3894	K08698	ccmM	1117	Bacteria	Cyanobacteria	NA	NA	NA	NA	NA
35533	72.5745	19.783	9.68239	9.54064	K08699	ccmN	2607808	Bacteria	Cyanobacteria	NA	Oscillatoriales	Microcoleaceae	Kamptonema	Kamptonema sp. SIO1D9
138291	56.4121	15.9322	12.3322	12.7022	K08700	ccmO	1783272	Bacteria	NA	NA	NA	NA	NA	NA
302431	1.26419	16.557	19.6021	16.8616	K01743	E4.2.1.1	2	Bacteria	NA	NA	NA	NA	NA	NA
211396	2.49273	14.6495	16.7049	16.826	K20509	madB, oadB, gcdB, mmdB	200795	Bacteria	Chloroflexi	NA	NA	NA	NA	NA
428066	2.86425	18.7515	20.9019	20.3207	K03928	yvaK	2073117	Bacteria	Chloroflexi	Anaerolineae	Anaerolineales	NA	NA	Anaerolineales bacterium
483334	1.79012	16.768	12.1829	13.7056	K03928	yvaK	2073117	Bacteria	Chloroflexi	Anaerolineae	Anaerolineales	NA	NA	Anaerolineales bacterium
38750	81.4013	20.1778	12.4421	13.7966	K03797	E3.4.21.102, prc, ctpA	1117	Bacteria	Cyanobacteria	NA	NA	NA	NA	NA
220663	66.4087	18.8735	12.3455	14.0575	K03797	E3.4.21.102, prc, ctpA	1150	Bacteria	Cyanobacteria	NA	Oscillatoriales	NA	NA	NA
138346	63.6155	17.8667	10.0559	10.6143	K03797	E3.4.21.102, prc, ctpA	1117	Bacteria	Cyanobacteria	NA	NA	NA	NA	NA
53294	2.44845	11.787	12.9595	13.4529	K03797	E3.4.21.102, prc, ctpA	200795	Bacteria	Chloroflexi	NA	NA	NA	NA	NA
233693	1.32399	14.0388	9.95961	12.2367	K03797	E3.4.21.102, prc, ctpA	200795	Bacteria	Chloroflexi	NA	NA	NA	NA	NA
258580	63.6673	17.4643	10.8882	13.7542	K01061	E3.1.1.45	1117	Bacteria	Cyanobacteria	NA	NA	NA	NA	NA
58104	60.4975	18.0878	13.019	10.6102	K01061	E3.1.1.45	1117	Bacteria	Cyanobacteria	NA	NA	NA	NA	NA
250962	2.18653	16.2371	18.4547	19.9408	K05996	cpt	2026724	Bacteria	Chloroflexi	NA	NA	NA	NA	Chloroflexi bacterium
219410	1.90612	17.6316	11.4895	16.8308	K05996	cpt	2026724	Bacteria	Chloroflexi	NA	NA	NA	NA	Chloroflexi bacterium
119430	65.406	20.5805	12.1886	12.5857	K01299	E3.4.17.19	1117	Bacteria	Cyanobacteria	NA	NA	NA	NA	NA
186856	3.031	13.7878	16.6238	16.52	K01299	E3.4.17.19	200795	Bacteria	Chloroflexi	NA	NA	NA	NA	NA
419044	1.55118	14.0326	10.3391	11.1336	K01299	E3.4.17.19	2026724	Bacteria	Chloroflexi	NA	NA	NA	NA	Chloroflexi bacterium
62185	59.3682	18.1387	12.7469	12.7659	K06131	clsA_B	1117	Bacteria	Cyanobacteria	NA	NA	NA	NA	NA
11451	66.0171	18.4646	12.2555	13.6637	K22443	cntA	2	Bacteria	NA	NA	NA	NA	NA	NA
374716	67.5717	19.6435	13.0547	13.1956	K09879	crtU, cruE	2	Bacteria	NA	NA	NA	NA	NA	NA
99538	61.9977	20.4634	11.5715	14.7646	K07301	yrbG	2607808	Bacteria	Cyanobacteria	NA	Oscillatoriales	Microcoleaceae	Kamptonema	Kamptonema sp. SIO1D9
67223	63.3678	16.5833	11.2613	10.5011	K07301	yrbG	1117	Bacteria	Cyanobacteria	NA	NA	NA	NA	NA
587504	1.90272	14.5436	19.3564	17.898	K12452	ascC, ddhC, rfbH	200795	Bacteria	Chloroflexi	NA	NA	NA	NA	NA
351305	0.83106	13.2872	12.6754	15.9723	K12452	ascC, ddhC, rfbH	200795	Bacteria	Chloroflexi	NA	NA	NA	NA	NA
50326	66.8315	17.1253	11.4195	11.625	K00995	pgsA, PGS1	1117	Bacteria	Cyanobacteria	NA	NA	NA	NA	NA
501721	19.7809	13.3686	4.96163	2.04608	K17103	CHO1, pssA	200795	Bacteria	Chloroflexi	NA	NA	NA	NA	NA
513415	2.34355	17.9522	22.526	22.1665	K01709	rfbG	200795	Bacteria	Chloroflexi	NA	NA	NA	NA	NA
366604	1.31818	14.1174	12.0521	15.0837	K01709	rfbG	200795	Bacteria	Chloroflexi	NA	NA	NA	NA	NA
3775	69.0126	19.1759	12.0295	12.7271	K12454	rfbE	1117	Bacteria	Cyanobacteria	NA	NA	NA	NA	NA
3772	62.6416	17.9785	13.2179	11.4676	K12454	rfbE	200795	Bacteria	Chloroflexi	NA	NA	NA	NA	NA
109034	78.7407	21.398	14.7883	16.2989	K09772	sepF	1117	Bacteria	Cyanobacteria	NA	NA	NA	NA	NA
118417	71.6945	19.5092	15.236	12.3894	K03798	ftsH, hflB	2	Bacteria	NA	NA	NA	NA	NA	NA
249778	70.6839	20.1594	11.7275	13.1242	K03798	ftsH, hflB	1117	Bacteria	Cyanobacteria	NA	NA	NA	NA	NA
142421	67.6412	19.8143	12.1905	13.1641	K03798	ftsH, hflB	1117	Bacteria	Cyanobacteria	NA	NA	NA	NA	NA
9096	64.4288	19.9923	13.3721	12.3271	K03798	ftsH, hflB	1117	Bacteria	Cyanobacteria	NA	NA	NA	NA	NA
81600	2.95946	15.671	17.5847	19.4831	K03798	ftsH, hflB	200795	Bacteria	Chloroflexi	NA	NA	NA	NA	NA
250278	1.46316	12.4846	12.5385	13.3995	K03798	ftsH, hflB	200795	Bacteria	Chloroflexi	NA	NA	NA	NA	NA
60865	2.02472	16.4726	17.0782	19.536	K03590	ftsA	200795	Bacteria	Chloroflexi	NA	NA	NA	NA	NA
253232	1.11709	12.9687	10.5347	13.6893	K03590	ftsA	200795	Bacteria	Chloroflexi	NA	NA	NA	NA	NA
6132	67.2362	21.0423	14.1797	13.2744	K03587	ftsI	1117	Bacteria	Cyanobacteria	NA	NA	NA	NA	NA
60854	2.45066	15.5034	16.1459	15.9404	K03587	ftsI	200795	Bacteria	Chloroflexi	NA	NA	NA	NA	NA
181546	1.58688	14.2686	11.9525	14.1852	K03587	ftsI	200795	Bacteria	Chloroflexi	NA	NA	NA	NA	NA
154324	67.5861	16.034	12.1922	14.7543	K03589	ftsQ	1117	Bacteria	Cyanobacteria	NA	NA	NA	NA	NA
60864	2.15915	13.4664	14.9614	16.1281	K03589	ftsQ	2052143	Bacteria	Chloroflexi	Anaerolineae	NA	NA	NA	Anaerolineae bacterium
253233	1.00711	13.5627	11.5708	12.2565	K03589	ftsQ	2052143	Bacteria	Chloroflexi	Anaerolineae	NA	NA	NA	Anaerolineae bacterium
120954	63.9927	17.6268	10.553	11.821	K03588	ftsW, spoVE	1117	Bacteria	Cyanobacteria	NA	NA	NA	NA	NA
60858	3.12885	13.9993	15.6823	16.0596	K03588	ftsW, spoVE	200795	Bacteria	Chloroflexi	NA	NA	NA	NA	NA
173135	1.80753	14.4142	8.99488	13.1454	K03588	ftsW, spoVE	200795	Bacteria	Chloroflexi	NA	NA	NA	NA	NA
154325	65.7953	18.6963	13.7427	12.5733	K03531	ftsZ	1150	Bacteria	Cyanobacteria	NA	Oscillatoriales	NA	NA	NA
60866	2.60218	14.2741	16.4446	16.7487	K03531	ftsZ	200795	Bacteria	Chloroflexi	NA	NA	NA	NA	NA
253231	1.47657	13.7956	9.81941	12.5533	K03531	ftsZ	200795	Bacteria	Chloroflexi	NA	NA	NA	NA	NA
62064	60.7715	22.3401	13.9687	12.4044	K03608	minE	1117	Bacteria	Cyanobacteria	NA	NA	NA	NA	NA
144173	2.0528	14.2917	18.0631	15.1172	K03608	minE	200795	Bacteria	Chloroflexi	NA	NA	NA	NA	NA
122008	1.52672	16.879	11.6221	12.9293	K03608	minE	200795	Bacteria	Chloroflexi	NA	NA	NA	NA	NA
98042	27.1875	15.5809	4.44105	5.7086	K00694	bcsA	64178	Bacteria	Cyanobacteria	NA	Oscillatoriales	Coleofasciculaceae	Coleofasciculus	Coleofasciculus chthonoplastes
239058	2.10007	16.0219	11.3106	15.5266	K00694	bcsA	292625	Bacteria	Chloroflexi	Anaerolineae	NA	NA	NA	NA
98041	24.498	14.6499	3.71064	5.66854	K20541	bcsB	64178	Bacteria	Cyanobacteria	NA	Oscillatoriales	Coleofasciculaceae	Coleofasciculus	Coleofasciculus chthonoplastes
239059	1.73911	16.109	9.33352	14.6049	K20541	bcsB	120962	Bacteria	Chloroflexi	Chloroflexia	Chloroflexales	Roseiflexaceae	Roseiflexus	Roseiflexus castenholzii
32732	68.3243	20.9257	13.5302	13.623	K04077	groEL, HSPD1	1117	Bacteria	Cyanobacteria	NA	NA	NA	NA	NA
163866	64.9756	17.0877	11.014	11.5674	K04077	groEL, HSPD1	1117	Bacteria	Cyanobacteria	NA	NA	NA	NA	NA
89874	2.88721	16.6965	16.4717	18.6942	K04077	groEL, HSPD1	200795	Bacteria	Chloroflexi	NA	NA	NA	NA	NA
341942	1.73325	14.0601	10.9207	15.2548	K04077	groEL, HSPD1	200795	Bacteria	Chloroflexi	NA	NA	NA	NA	NA
437410	1.55732	14.0434	11.888	14.3954	K04077	groEL, HSPD1	200795	Bacteria	Chloroflexi	NA	NA	NA	NA	NA
170251	1.19812	9.94597	12.5502	12.4886	K04077	groEL, HSPD1	200795	Bacteria	Chloroflexi	NA	NA	NA	NA	NA
163867	65.5375	20.3658	10.9295	13.5698	K04078	groES, HSPE1	1117	Bacteria	Cyanobacteria	NA	NA	NA	NA	NA
89875	1.8346	16.1514	17.0493	13.8723	K04078	groES, HSPE1	200795	Bacteria	Chloroflexi	NA	NA	NA	NA	NA
341943	1.56542	18.1111	13.0132	14.3926	K04078	groES, HSPE1	200795	Bacteria	Chloroflexi	NA	NA	NA	NA	NA
387117	62.8716	16.8719	12.2689	13.3495	K06596	chpA	2	Bacteria	NA	NA	NA	NA	NA	NA
61806	22.3505	13.8656	3.63149	5.56764	K06596	chpA	64178	Bacteria	Cyanobacteria	NA	Oscillatoriales	Coleofasciculaceae	Coleofasciculus	Coleofasciculus chthonoplastes
152332	64.7793	14.6175	7.8456	12.7946	K03410	cheC	1117	Bacteria	Cyanobacteria	NA	NA	NA	NA	NA
35842	63.6662	17.649	14.1023	12.9719	K00575	cheR	1117	Bacteria	Cyanobacteria	NA	NA	NA	NA	NA
58835	3.03571	15.6927	16.5872	18.0719	K00575	cheR	200795	Bacteria	Chloroflexi	NA	NA	NA	NA	NA
376398	1.73473	19.652	14.5995	22.0798	K05786	rarD	1081798	Bacteria	Chloroflexi	Anaerolineae	NA	NA	NA	NA
369962	1.3058	12.5808	15.4987	15.6357	K05786	rarD	200795	Bacteria	Chloroflexi	NA	NA	NA	NA	NA
123461	60.6359	20.0151	11.8466	11.9725	K03281	TC.CIC	1117	Bacteria	Cyanobacteria	NA	NA	NA	NA	NA
592019	1.86588	16.2879	13.1441	14.783	K03281	TC.CIC	200795	Bacteria	Chloroflexi	NA	NA	NA	NA	NA
11482	62.85	19.4638	12.3957	11.9645	K04040	chlG, bchG	2	Bacteria	NA	NA	NA	NA	NA	NA
13411	63.2273	14.2453	10.7796	13.3914	K00224	CEQORH	1117	Bacteria	Cyanobacteria	NA	NA	NA	NA	NA
120948	83.5527	21.4847	13.9035	18.233	K06208	aroH	1117	Bacteria	Cyanobacteria	NA	NA	NA	NA	NA
301194	2.16802	16.4274	16.1705	21.3946	K06208	aroH	200795	Bacteria	Chloroflexi	NA	NA	NA	NA	NA
279834	0.518696	15.2617	9.74097	12.7307	K06208	aroH	200795	Bacteria	Chloroflexi	NA	NA	NA	NA	NA
188228	69.053	21.1491	12.4891	12.495	K01736	aroC	1117	Bacteria	Cyanobacteria	NA	NA	NA	NA	NA
326926	2.63705	15.9942	16.9678	18.4184	K01736	aroC	200795	Bacteria	Chloroflexi	NA	NA	NA	NA	NA
272158	1.67652	17.0423	13.4882	15.3318	K01736	aroC	2052143	Bacteria	Chloroflexi	Anaerolineae	NA	NA	NA	Anaerolineae bacterium
117682	65.7256	16.7099	10.4544	12.6994	K03181	ubiC	2	Bacteria	NA	NA	NA	NA	NA	NA
205303	61.589	14.5473	11.5572	12.1524	K19784	chrR, NQR	1150	Bacteria	Cyanobacteria	NA	Oscillatoriales	NA	NA	NA
54231	72.4612	20.5376	13.2096	13.0303	K02313	dnaA	1117	Bacteria	Cyanobacteria	NA	NA	NA	NA	NA
417275	2.94447	15.885	18.1666	16.9933	K02313	dnaA	200795	Bacteria	Chloroflexi	NA	NA	NA	NA	NA
238594	1.33181	15.5424	9.16562	13.1844	K02313	dnaA	200795	Bacteria	Chloroflexi	NA	NA	NA	NA	NA
412771	6.64173	50.1142	43.0086	49.421	K03496	parA, soj	2420334	Bacteria	Chloroflexi	Thermoflexia	NA	NA	NA	Thermoflexia bacterium
370156	5.62939	40.0973	37.1621	35.1084	K03496	parA, soj	1852861	Bacteria	Chloroflexi	NA	NA	NA	NA	Chloroflexi bacterium ADurb.Bin360
396874	4.47126	42.0246	31.3872	37.4997	K03496	parA, soj	2	Bacteria	NA	NA	NA	NA	NA	NA
69664	64.5982	18.6369	10.2104	11.3195	K03496	parA, soj	1117	Bacteria	Cyanobacteria	NA	NA	NA	NA	NA
15127	61.5042	17.727	11.9288	13.0114	K03496	parA, soj	1117	Bacteria	Cyanobacteria	NA	NA	NA	NA	NA
317133	4.02552	39.4728	24.9936	34.3491	K03496	parA, soj	2420334	Bacteria	Chloroflexi	Thermoflexia	NA	NA	NA	Thermoflexia bacterium
151482	5.87047	28.4454	28.7747	31.3087	K03496	parA, soj	2212470	Bacteria	Candidatus Eisenbacteria	NA	NA	NA	NA	Candidatus Eisenbacteria bacterium
154515	6.48736	26.7316	31.1342	27.6788	K03496	parA, soj	200795	Bacteria	Chloroflexi	NA	NA	NA	NA	NA
562427	2.83855	31.8217	25.6673	30.3824	K03496	parA, soj	1783272	Bacteria	NA	NA	NA	NA	NA	NA
555948	1.72417	31.0299	24.4573	29.7557	K03496	parA, soj	1852861	Bacteria	Chloroflexi	NA	NA	NA	NA	Chloroflexi bacterium ADurb.Bin360
354794	4.3462	24.2779	24.6005	25.4048	K03496	parA, soj	2420334	Bacteria	Chloroflexi	Thermoflexia	NA	NA	NA	Thermoflexia bacterium
481142	36.913	12.4097	7.72872	7.63863	K03496	parA, soj	1117	Bacteria	Cyanobacteria	NA	NA	NA	NA	NA
159991	3.032	19.2728	21.837	18.0954	K03496	parA, soj	200795	Bacteria	Chloroflexi	NA	NA	NA	NA	NA
118424	2.88708	16.0632	18.1712	17.5155	K03496	parA, soj	200795	Bacteria	Chloroflexi	NA	NA	NA	NA	NA
210726	1.90994	16.7844	15.5501	17.1296	K03496	parA, soj	2212470	Bacteria	Candidatus Eisenbacteria	NA	NA	NA	NA	Candidatus Eisenbacteria bacterium
165875	2.19423	14.8995	16.0793	15.8275	K03496	parA, soj	200795	Bacteria	Chloroflexi	NA	NA	NA	NA	NA
138602	3.28681	15.7132	14.4248	12.0057	K03496	parA, soj	2212470	Bacteria	Candidatus Eisenbacteria	NA	NA	NA	NA	Candidatus Eisenbacteria bacterium
252280	3.3553	12.9079	10.8458	12.8173	K03496	parA, soj	2	Bacteria	NA	NA	NA	NA	NA	NA
121654	1.88588	14.206	9.43361	13.8567	K03496	parA, soj	200795	Bacteria	Chloroflexi	NA	NA	NA	NA	NA
181080	1.73785	14.8942	7.52871	13.7174	K03496	parA, soj	200795	Bacteria	Chloroflexi	NA	NA	NA	NA	NA
294199	0.258715	13.955	10.7933	12.168	K03496	parA, soj	200795	Bacteria	Chloroflexi	NA	NA	NA	NA	NA
224251	71.4241	19.2474	12.6987	13.2946	K03529	smc	1117	Bacteria	Cyanobacteria	NA	NA	NA	NA	NA
167956	2.76147	17.2167	20.5568	20.7238	K03529	smc	2026724	Bacteria	Chloroflexi	NA	NA	NA	NA	Chloroflexi bacterium
257591	1.3985	15.3809	10.6665	14.1881	K03529	smc	2026724	Bacteria	Chloroflexi	NA	NA	NA	NA	Chloroflexi bacterium
91618	67.6812	19.6624	12.3676	13.2874	K08480	kaiA	1150	Bacteria	Cyanobacteria	NA	Oscillatoriales	NA	NA	NA
219594	6.4367	50.9069	53.2843	54.4063	K08481	kaiB	2	Bacteria	NA	NA	NA	NA	NA	NA
19764	63.2727	18.6496	12.1634	13.0407	K08481	kaiB	2	Bacteria	NA	NA	NA	NA	NA	NA
91617	48.3598	13.237	13.2589	11.0187	K08481	kaiB	1117	Bacteria	Cyanobacteria	NA	NA	NA	NA	NA
219593	8.96653	50.6276	50.0329	53.7594	K08482	kaiC	200795	Bacteria	Chloroflexi	NA	NA	NA	NA	NA
91615	55.064	19.5679	10.4216	11.6315	K08482	kaiC	1117	Bacteria	Cyanobacteria	NA	NA	NA	NA	NA
147138	2.61087	14.6268	15.0033	15.1363	K08482	kaiC	200795	Bacteria	Chloroflexi	NA	NA	NA	NA	NA
175509	2.18288	11.3758	14.5418	15.481	K08482	kaiC	200795	Bacteria	Chloroflexi	NA	NA	NA	NA	NA
257008	2.58193	14.5676	10.6979	13.4547	K08482	kaiC	200795	Bacteria	Chloroflexi	NA	NA	NA	NA	NA
208340	1.40292	13.5172	10.2011	11.6168	K08482	kaiC	200795	Bacteria	Chloroflexi	NA	NA	NA	NA	NA
102390	1.19506	11.4534	10.3216	13.08	K08482	kaiC	200795	Bacteria	Chloroflexi	NA	NA	NA	NA	NA
175511	2.46742	17.0213	20.1823	18.9352	K09123	lhpI	200795	Bacteria	Chloroflexi	NA	NA	NA	NA	NA
201286	0.954364	16.689	12.3856	16.0326	K09123	lhpI	200795	Bacteria	Chloroflexi	NA	NA	NA	NA	NA
34397	65.9258	19.1982	13.524	11.3964	K01647	CS, gltA	1117	Bacteria	Cyanobacteria	NA	NA	NA	NA	NA
42876	65.9453	17.5875	13.0962	12.6136	K01647	CS, gltA	2	Bacteria	NA	NA	NA	NA	NA	NA
171586	2.48983	19.6622	15.3447	18.9376	K00945	cmk	200795	Bacteria	Chloroflexi	NA	NA	NA	NA	NA
159064	0.824004	14.7195	12.7521	15.3075	K00945	cmk	2052143	Bacteria	Chloroflexi	Anaerolineae	NA	NA	NA	Anaerolineae bacterium
302814	3.9797	12.0761	8.82283	12.6011	K00945	cmk	122706	Bacteria	Proteobacteria	Deltaproteobacteria	NA	NA	NA	NA
39900	2.33699	16.2079	16.379	17.8471	K07321	cooC	200795	Bacteria	Chloroflexi	NA	NA	NA	NA	NA
39878	2.80061	16.0615	14.9581	13.3841	K07321	cooC	200795	Bacteria	Chloroflexi	NA	NA	NA	NA	NA
174213	2.29497	15.424	11.8921	13.8601	K07321	cooC	200795	Bacteria	Chloroflexi	NA	NA	NA	NA	NA
550654	1.67834	15.5756	11.4158	13.1606	K07321	cooC	200795	Bacteria	Chloroflexi	NA	NA	NA	NA	NA
36631	61.4964	17.301	14.311	12.0613	K19221	cobA, btuR	2	Bacteria	NA	NA	NA	NA	NA	NA
83296	62.0326	16.3064	10.6704	12.9317	K19221	cobA, btuR	2	Bacteria	NA	NA	NA	NA	NA	NA
82172	67.2002	16.6704	11.8986	13.19	K02234	cobW	2	Bacteria	NA	NA	NA	NA	NA	NA
152690	60.9597	20.6986	11.4749	12.0602	K02234	cobW	1117	Bacteria	Cyanobacteria	NA	NA	NA	NA	NA
283965	65.3608	16.6185	11.2504	11.4262	K02234	cobW	2	Bacteria	NA	NA	NA	NA	NA	NA
59762	58.6206	16.6877	13.1514	10.4544	K02234	cobW	1209493	Bacteria	Cyanobacteria	NA	Synechococcales	Prochlorotrichaceae	Halomicronema	Halomicronema hongdechloris
59759	60.1005	16.3535	11.0634	10.1602	K02234	cobW	1890424	Bacteria	Cyanobacteria	NA	Synechococcales	NA	NA	NA
60166	68.2822	15.1646	7.79599	13.0827	K02009	cbiN	1301283	Bacteria	Cyanobacteria	NA	NA	NA	NA	NA
223476	62.214	17.0725	12.029	13.037	K02006	cbiO	1783272	Bacteria	NA	NA	NA	NA	NA	NA
60164	64.3665	16.728	9.02355	11.8227	K02006	cbiO	1150	Bacteria	Cyanobacteria	NA	Oscillatoriales	NA	NA	NA
60165	74.6132	21.1614	13.8146	12.3276	K02008	cbiQ	1150	Bacteria	Cyanobacteria	NA	Oscillatoriales	NA	NA	NA
483957	67.7736	17.8696	12.1501	12.1642	K02008	cbiQ	1783272	Bacteria	NA	NA	NA	NA	NA	NA
60167	61.9481	15.2902	10.7311	10.9059	K02007	cbiM	1117	Bacteria	Cyanobacteria	NA	NA	NA	NA	NA
483956	61.9207	15.9867	8.98805	10.5097	K02007	cbiM	1117	Bacteria	Cyanobacteria	NA	NA	NA	NA	NA
283836	5.24467	41.3203	47.3113	44.9052	K02230	cobN	2026724	Bacteria	Chloroflexi	NA	NA	NA	NA	Chloroflexi bacterium
24462	64.1527	19.8347	12.463	12.7447	K02230	cobN	1117	Bacteria	Cyanobacteria	NA	NA	NA	NA	NA
131639	58.3678	19.0921	11.2797	12.7531	K13541	cbiGH-cobJ	1117	Bacteria	Cyanobacteria	NA	NA	NA	NA	NA
38752	58.8754	18.2054	12.5488	11.264	K02188	cbiD	2	Bacteria	NA	NA	NA	NA	NA	NA
30781	66.7339	21.4974	14.3846	12.8859	K02191	cbiT	2	Bacteria	NA	NA	NA	NA	NA	NA
883960	3.0004	19.1813	17.0847	18.758	K16264	czcD, zitB	2026724	Bacteria	Chloroflexi	NA	NA	NA	NA	Chloroflexi bacterium
271147	3.70339	15.4446	15.1867	16.4187	K16264	czcD, zitB	2026724	Bacteria	Chloroflexi	NA	NA	NA	NA	Chloroflexi bacterium
59999	62.8955	21.2909	12.0511	11.6515	K02224	cobB-cbiA	1117	Bacteria	Cyanobacteria	NA	NA	NA	NA	NA
25898	67.989	17.3188	13.6461	12.2237	K03208	wcaI	1117	Bacteria	Cyanobacteria	NA	NA	NA	NA	NA
6121	64.5558	17.366	12.2369	11.7217	K16703	wcaL, amsK	2055768	Bacteria	Cyanobacteria	NA	NA	NA	NA	Cyanobacteria bacterium UBA11372
222640	67.1565	18.7149	14.1239	15.5596	K16710	wcaK, amsJ	1117	Bacteria	Cyanobacteria	NA	NA	NA	NA	NA
245812	1.57428	17.3733	20.1857	19.2593	K03704	cspA	200795	Bacteria	Chloroflexi	NA	NA	NA	NA	NA
261946	1.6226	15.2379	17.6892	16.794	K03704	cspA	200795	Bacteria	Chloroflexi	NA	NA	NA	NA	NA
174665	3.04587	12.0771	15.6785	14.0173	K03704	cspA	2	Bacteria	NA	NA	NA	NA	NA	NA
302089	0.710785	10.717	19.762	13.5595	K03704	cspA	200795	Bacteria	Chloroflexi	NA	NA	NA	NA	NA
664687	1.2509	15.3702	11.7042	15.1651	K03704	cspA	2	Bacteria	NA	NA	NA	NA	NA	NA
193987	1.35275	10.8103	10.8307	14.9994	K03704	cspA	2	Bacteria	NA	NA	NA	NA	NA	NA
696098	1.61323	13.2196	8.90207	13.4181	K03704	cspA	2	Bacteria	NA	NA	NA	NA	NA	NA
131850	2.48337	16.2117	18.3629	19.2411	K02237	comEA	200795	Bacteria	Chloroflexi	NA	NA	NA	NA	NA
151204	2.18709	16.6853	16.7598	19.1344	K02237	comEA	2026724	Bacteria	Chloroflexi	NA	NA	NA	NA	Chloroflexi bacterium
83675	63.2029	17.2183	11.8002	11.7724	K02238	comEC	1117	Bacteria	Cyanobacteria	NA	NA	NA	NA	NA
102805	3.02428	14.2483	17.2772	16.94	K02238	comEC	2026724	Bacteria	Chloroflexi	NA	NA	NA	NA	Chloroflexi bacterium
411953	1.77189	15.996	12.2954	15.0667	K02238	comEC	2026724	Bacteria	Chloroflexi	NA	NA	NA	NA	Chloroflexi bacterium
122977	63.1151	17.6658	15.0186	11.8443	K02242	comFC	1150	Bacteria	Cyanobacteria	NA	Oscillatoriales	NA	NA	NA
27919	3.84592	15.9295	14.1009	15.0023	K02242	comFC	2026724	Bacteria	Chloroflexi	NA	NA	NA	NA	Chloroflexi bacterium
290903	2.08611	16.7915	10.5078	14.559	K02242	comFC	2026724	Bacteria	Chloroflexi	NA	NA	NA	NA	Chloroflexi bacterium
504355	3.76132	14.8822	14.4631	20.9471	K07723	ndoAI	200795	Bacteria	Chloroflexi	NA	NA	NA	NA	NA
37395	68.6527	18.9296	13.4607	13.7766	K00228	CPOX, hemF	1117	Bacteria	Cyanobacteria	NA	NA	NA	NA	NA
37387	68.5926	18.3079	13.1903	12.3084	K05383	cpeT	1117	Bacteria	Cyanobacteria	NA	NA	NA	NA	NA
60180	67.1307	20.1447	13.436	12.0851	K01470	E3.5.2.10	1117	Bacteria	Cyanobacteria	NA	NA	NA	NA	NA
651087	5.34239	41.2217	37.6615	39.6852	K15342	cas1	2026724	Bacteria	Chloroflexi	NA	NA	NA	NA	Chloroflexi bacterium
74394	65.9986	20.0104	12.8806	12.1021	K15342	cas1	1117	Bacteria	Cyanobacteria	NA	NA	NA	NA	NA
109287	49.7534	14.4671	9.12876	9.53312	K15342	cas1	1117	Bacteria	Cyanobacteria	NA	NA	NA	NA	NA
734093	48.2738	14.1876	11.7024	8.05326	K15342	cas1	1117	Bacteria	Cyanobacteria	NA	NA	NA	NA	NA
533412	40.5561	13.3523	6.92498	9.04081	K15342	cas1	1161	Bacteria	Cyanobacteria	NA	Nostocales	NA	NA	NA
611040	3.88305	18.0252	19.953	16.488	K15342	cas1	2026724	Bacteria	Chloroflexi	NA	NA	NA	NA	Chloroflexi bacterium
451474	2.37791	13.829	15.4188	17.7802	K15342	cas1	2026724	Bacteria	Chloroflexi	NA	NA	NA	NA	Chloroflexi bacterium
131078	26.0931	8.20277	5.2465	4.60817	K15342	cas1	111611	Bacteria	Cyanobacteria	NA	Oscillatoriales	Coleofasciculaceae	Geitlerinema	Geitlerinema sp. PCC 9228
355614	1.2829	10.4556	15.9205	16.1661	K15342	cas1	2	Bacteria	NA	NA	NA	NA	NA	NA
568671	1.35592	13.5396	10.0912	12.2658	K15342	cas1	200795	Bacteria	Chloroflexi	NA	NA	NA	NA	NA
882404	0.414437	13.4313	10.1595	12.6002	K15342	cas1	2026724	Bacteria	Chloroflexi	NA	NA	NA	NA	Chloroflexi bacterium
234705	1.76468	12.2429	14.1247	14.5307	K19123	casA, cse1	292625	Bacteria	Chloroflexi	Anaerolineae	NA	NA	NA	NA
917910	2.02152	10.9835	13.9411	14.5465	K19123	casA, cse1	2026724	Bacteria	Chloroflexi	NA	NA	NA	NA	Chloroflexi bacterium
234704	1.10539	15.002	16.4754	14.7441	K19046	casB, cse2	2026724	Bacteria	Chloroflexi	NA	NA	NA	NA	Chloroflexi bacterium
494948	1.16365	12.6405	12.3982	13.9441	K19046	casB, cse2	200795	Bacteria	Chloroflexi	NA	NA	NA	NA	NA
234703	2.09301	10.9585	14.9221	14.2202	K19124	casC, cse4	2	Bacteria	NA	NA	NA	NA	NA	NA
494947	2.00959	11.5446	13.931	13.7946	K19124	casC, cse4	1805005	Bacteria	Chloroflexi	Anaerolineae	NA	NA	NA	Anaerolineae bacterium CG2_30_64_16
234702	1.44006	14.0308	15.1012	13.7483	K19125	casD, cse5	200795	Bacteria	Chloroflexi	NA	NA	NA	NA	NA
234701	2.02496	12.4811	11.1071	13.1182	K19126	casE, cse3	2	Bacteria	NA	NA	NA	NA	NA	NA
74391	64.5655	17.1754	10.1408	11.112	K07012	cas3	1117	Bacteria	Cyanobacteria	NA	NA	NA	NA	NA
518254	61.0651	17.0208	11.7313	9.89989	K07012	cas3	1117	Bacteria	Cyanobacteria	NA	NA	NA	NA	NA
530212	2.67417	13.3444	11.9705	12.1939	K07012	cas3	2026724	Bacteria	Chloroflexi	NA	NA	NA	NA	Chloroflexi bacterium
379834	1.15425	11.6151	12.042	12.7683	K07012	cas3	2052143	Bacteria	Chloroflexi	Anaerolineae	NA	NA	NA	Anaerolineae bacterium
120953	70.9287	18.9468	13.2998	11.3106	K19091	cas6	1117	Bacteria	Cyanobacteria	NA	NA	NA	NA	NA
74392	60.0408	16.7332	11.7023	10.4715	K19091	cas6	1117	Bacteria	Cyanobacteria	NA	NA	NA	NA	NA
355616	3.69858	28.1044	25.5284	33.8383	K19091	cas6	2026724	Bacteria	Chloroflexi	NA	NA	NA	NA	Chloroflexi bacterium
129711	25.7363	8.69047	6.66805	4.34155	K19091	cas6	2028210	Bacteria	Cyanobacteria	NA	Oscillatoriales	Coleofasciculaceae	Geitlerinema	Geitlerinema sp. FC II
448357	1.18267	15.4668	12.8912	13.9132	K19091	cas6	200795	Bacteria	Chloroflexi	NA	NA	NA	NA	NA
74393	64.5145	17.4818	11.9912	13.577	K07464	cas4	1117	Bacteria	Cyanobacteria	NA	NA	NA	NA	NA
355615	0.667878	13.213	16.6167	17.5855	K07464	cas4	200795	Bacteria	Chloroflexi	NA	NA	NA	NA	NA
120500	1.5567	16.3879	13.8864	16.2354	K07464	cas4	200795	Bacteria	Chloroflexi	NA	NA	NA	NA	NA
433875	0.748905	15.9352	14.8742	16.159	K07464	cas4	2026724	Bacteria	Chloroflexi	NA	NA	NA	NA	Chloroflexi bacterium
568670	1.817	13.5459	11.3555	11.8619	K07464	cas4	200795	Bacteria	Chloroflexi	NA	NA	NA	NA	NA
651086	7.65053	55.0714	45.0416	42.8353	K09951	cas2	2026724	Bacteria	Chloroflexi	NA	NA	NA	NA	Chloroflexi bacterium
74395	74.6339	19.5428	13.9422	16.0109	K09951	cas2	1117	Bacteria	Cyanobacteria	NA	NA	NA	NA	NA
533413	37.7437	12.8419	11.5707	8.11653	K09951	cas2	1161	Bacteria	Cyanobacteria	NA	Nostocales	NA	NA	NA
734094	38.5695	10.8303	11.2016	7.92217	K09951	cas2	1150	Bacteria	Cyanobacteria	NA	Oscillatoriales	NA	NA	NA
109288	42.5403	8.61981	5.99483	6.38546	K09951	cas2	1117	Bacteria	Cyanobacteria	NA	NA	NA	NA	NA
451473	4.20948	18.8692	18.7363	15.8609	K09951	cas2	2026724	Bacteria	Chloroflexi	NA	NA	NA	NA	Chloroflexi bacterium
131079	28.0449	7.10889	5.00933	4.92741	K09951	cas2	111611	Bacteria	Cyanobacteria	NA	Oscillatoriales	Coleofasciculaceae	Geitlerinema	Geitlerinema sp. PCC 9228
167799	24.3324	5.75931	3.73892	4.68179	K19090	cas5t	111611	Bacteria	Cyanobacteria	NA	Oscillatoriales	Coleofasciculaceae	Geitlerinema	Geitlerinema sp. PCC 9228
109280	50.7118	14.8555	10.6535	10.0036	K19076	cmr2, cas10	1117	Bacteria	Cyanobacteria	NA	NA	NA	NA	NA
174787	33.3992	10.1904	6.9213	6.60429	K19076	cmr2, cas10	1150	Bacteria	Cyanobacteria	NA	Oscillatoriales	NA	NA	NA
84128	26.0795	7.30479	3.95912	4.56928	K19076	cmr2, cas10	1892252	Bacteria	Cyanobacteria	NA	Oscillatoriales	Microcoleaceae	NA	NA
109281	52.6169	15.7639	10.4951	10.5994	K09127	cmr3	1150	Bacteria	Cyanobacteria	NA	Oscillatoriales	NA	NA	NA
174786	30.7974	9.33076	6.08157	6.1731	K09127	cmr3	2546230	Bacteria	Cyanobacteria	NA	Oscillatoriales	Coleofasciculaceae	Geitlerinema	Geitlerinema sp. P-1104
109282	41.9058	15.0434	8.26137	9.31758	K09000	cmr4	1150	Bacteria	Cyanobacteria	NA	Oscillatoriales	NA	NA	NA
174785	39.715	11.1979	7.05813	7.70033	K09000	cmr4	1150	Bacteria	Cyanobacteria	NA	Oscillatoriales	NA	NA	NA
173449	24.6861	6.10627	5.12033	3.5359	K09000	cmr4	71191	Bacteria	Cyanobacteria	NA	Oscillatoriales	Oscillatoriaceae	Phormidium	Phormidium ambiguum
170343	0.775035	14.0123	11.4514	11.9578	K09000	cmr4	200795	Bacteria	Chloroflexi	NA	NA	NA	NA	NA
109284	54.96	15.4171	9.94894	10.4364	K19142	cmr6	1892252	Bacteria	Cyanobacteria	NA	Oscillatoriales	Microcoleaceae	NA	NA
174783	34.8185	11.0258	6.51293	7.10171	K19142	cmr6	2546230	Bacteria	Cyanobacteria	NA	Oscillatoriales	Coleofasciculaceae	Geitlerinema	Geitlerinema sp. P-1104
193270	73.8673	19.0709	13.9688	11.1297	K19131	csb1	1117	Bacteria	Cyanobacteria	NA	NA	NA	NA	NA
193269	64.828	18.5904	11.9162	12.8853	K19132	csb2	1117	Bacteria	Cyanobacteria	NA	NA	NA	NA	NA
74390	68.094	21.3555	13.0756	10.7929	K19120	csc1	1117	Bacteria	Cyanobacteria	NA	NA	NA	NA	NA
74389	59.4989	18.353	10.0386	11.8781	K19121	csc2	1117	Bacteria	Cyanobacteria	NA	NA	NA	NA	NA
74388	66.2639	17.7069	11.6071	11.9444	K19122	csc3	1117	Bacteria	Cyanobacteria	NA	NA	NA	NA	NA
280676	2.11775	15.2244	14.3498	17.8802	K19122	csc3	2026724	Bacteria	Chloroflexi	NA	NA	NA	NA	Chloroflexi bacterium
334339	2.27314	15.771	13.0144	16.4495	K07016	csm1, cas10	200795	Bacteria	Chloroflexi	NA	NA	NA	NA	NA
129706	29.6202	6.65634	5.36094	4.98636	K07016	csm1, cas10	2028210	Bacteria	Cyanobacteria	NA	Oscillatoriales	Coleofasciculaceae	Geitlerinema	Geitlerinema sp. FC II
807401	1.39228	13.9456	13.3857	16.8838	K07016	csm1, cas10	200795	Bacteria	Chloroflexi	NA	NA	NA	NA	NA
412236	2.26353	13.1508	12.0407	13.5935	K07016	csm1, cas10	2033014	Bacteria	Armatimonadetes	NA	NA	NA	NA	Armatimonadetes bacterium
442758	1.87038	15.041	15.4516	17.1008	K19138	csm2	1783272	Bacteria	NA	NA	NA	NA	NA	NA
129707	28.9233	6.8029	7.38285	6.24822	K19138	csm2	2028210	Bacteria	Cyanobacteria	NA	Oscillatoriales	Coleofasciculaceae	Geitlerinema	Geitlerinema sp. FC II
442757	1.79811	16.6951	15.8008	19.0664	K09002	csm3	2026724	Bacteria	Chloroflexi	NA	NA	NA	NA	Chloroflexi bacterium
129708	28.9534	6.70644	6.36813	5.13032	K09002	csm3	1117	Bacteria	Cyanobacteria	NA	NA	NA	NA	NA
465956	3.23155	12.2839	12.0121	11.7316	K09002	csm3	1869227	Bacteria	NA	NA	NA	NA	NA	NA
267698	2.72626	11.7272	13.4028	10.3924	K09002	csm3	1913989	Bacteria	Proteobacteria	Gammaproteobacteria	NA	NA	NA	Gammaproteobacteria bacterium
442756	1.49996	17.2695	13.9786	19.4445	K19139	csm4	200795	Bacteria	Chloroflexi	NA	NA	NA	NA	NA
443943	3.8591	15.3357	11.9578	13.938	K19139	csm4	2033014	Bacteria	Armatimonadetes	NA	NA	NA	NA	Armatimonadetes bacterium
129709	25.8237	6.50633	6.16672	3.87718	K19139	csm4	1117	Bacteria	Cyanobacteria	NA	NA	NA	NA	NA
709462	1.89166	16.2107	14.5881	18.6773	K19140	csm5	200795	Bacteria	Chloroflexi	NA	NA	NA	NA	NA
129710	27.3415	6.28662	5.09423	4.7856	K19140	csm5	2028210	Bacteria	Cyanobacteria	NA	Oscillatoriales	Coleofasciculaceae	Geitlerinema	Geitlerinema sp. FC II
443944	2.56675	14.007	11.9111	14.0424	K19140	csm5	2033014	Bacteria	Armatimonadetes	NA	NA	NA	NA	Armatimonadetes bacterium
167798	23.9652	5.5437	2.81505	4.17469	K19075	cst2, cas7	111611	Bacteria	Cyanobacteria	NA	Oscillatoriales	Coleofasciculaceae	Geitlerinema	Geitlerinema sp. PCC 9228
267697	3.22458	15.2052	16.7287	16.8856	K19134	csx10	2026724	Bacteria	Chloroflexi	NA	NA	NA	NA	Chloroflexi bacterium
84130	22.6782	6.76973	4.1681	3.89187	K19134	csx10	118323	Bacteria	Cyanobacteria	NA	Oscillatoriales	Oscillatoriaceae	Oscillatoria	Oscillatoria acuminata
832678	4.34402	28.0149	25.5234	25.697	K19135	csx14	200795	Bacteria	Chloroflexi	NA	NA	NA	NA	NA
193271	56.058	17.1445	10.6281	11.7877	K19136	csx17	1117	Bacteria	Cyanobacteria	NA	NA	NA	NA	NA
919669	4.34651	24.8905	20.567	22.3545	K19144	csx3	200795	Bacteria	Chloroflexi	NA	NA	NA	NA	NA
123384	63.7577	18.5556	10.1705	13.3639	K01160	rusA	1150	Bacteria	Cyanobacteria	NA	Oscillatoriales	NA	NA	NA
102647	67.7255	17.787	13.179	13.7338	K01159	ruvC	1117	Bacteria	Cyanobacteria	NA	NA	NA	NA	NA
85493	3.61677	13.1043	13.7287	14.1773	K01159	ruvC	2026724	Bacteria	Chloroflexi	NA	NA	NA	NA	Chloroflexi bacterium
509583	1.27444	17.5538	8.62972	12.6817	K01159	ruvC	200795	Bacteria	Chloroflexi	NA	NA	NA	NA	NA
152334	69.459	21.9412	13.134	12.2458	K10914	crp	1117	Bacteria	Cyanobacteria	NA	NA	NA	NA	NA
123144	62.6492	18.1819	13.9043	11.3168	K10914	crp	1117	Bacteria	Cyanobacteria	NA	NA	NA	NA	NA
312999	2.56293	18.4881	17.4913	17.8285	K10914	crp	200795	Bacteria	Chloroflexi	NA	NA	NA	NA	NA
192697	1.33317	19.1882	14.6409	15.605	K10914	crp	2026724	Bacteria	Chloroflexi	NA	NA	NA	NA	Chloroflexi bacterium
190078	2.70604	13.7901	16.0789	13.9838	K10914	crp	2026724	Bacteria	Chloroflexi	NA	NA	NA	NA	Chloroflexi bacterium
53283	2.11902	12.3698	12.8295	15.1618	K10914	crp	200795	Bacteria	Chloroflexi	NA	NA	NA	NA	NA
224138	1.64792	13.9131	11.3848	14.9829	K10914	crp	2420334	Bacteria	Chloroflexi	Thermoflexia	NA	NA	NA	Thermoflexia bacterium
34569	61.5069	15.7767	8.77621	13.1896	K21563	dnr	1983111	Bacteria	Cyanobacteria	NA	NA	NA	NA	NA
219479	1.88773	15.7747	13.7917	16.2985	K21563	dnr	200795	Bacteria	Chloroflexi	NA	NA	NA	NA	NA
34394	69.9997	19.7544	11.7001	12.4465	K21561	ntcA	2	Bacteria	NA	NA	NA	NA	NA	NA
570708	2.88697	16.9217	11.5671	16.2312	K21600	csoR, ricR	200795	Bacteria	Chloroflexi	NA	NA	NA	NA	NA
231969	1.1113	16.744	10.9157	15.2576	K21600	csoR, ricR	200795	Bacteria	Chloroflexi	NA	NA	NA	NA	NA
175531	65.9852	19.1726	11.7157	11.4744	K01937	pyrG, CTPS	2	Bacteria	NA	NA	NA	NA	NA	NA
213748	2.89954	15.6588	16.0429	17.2883	K01937	pyrG, CTPS	200795	Bacteria	Chloroflexi	NA	NA	NA	NA	NA
181410	1.97524	14.6691	10.8408	15.3509	K01937	pyrG, CTPS	200795	Bacteria	Chloroflexi	NA	NA	NA	NA	NA
215179	71.5836	17.771	11.8476	12.9296	K05516	cbpA	1117	Bacteria	Cyanobacteria	NA	NA	NA	NA	NA
112972	66.4149	19.6878	12.0694	11.4996	K05516	cbpA	1117	Bacteria	Cyanobacteria	NA	NA	NA	NA	NA
269185	2.58988	18.377	18.7767	16.1274	K05516	cbpA	200795	Bacteria	Chloroflexi	NA	NA	NA	NA	NA
300302	2.18895	15.3058	17.1336	17.3623	K05516	cbpA	200795	Bacteria	Chloroflexi	NA	NA	NA	NA	NA
166118	1.58248	16.5286	9.80193	18.4008	K05516	cbpA	200795	Bacteria	Chloroflexi	NA	NA	NA	NA	NA
296549	2.05067	15.6669	10.9113	14.2606	K05516	cbpA	200795	Bacteria	Chloroflexi	NA	NA	NA	NA	NA
46316	66.4548	19.0666	12.4296	13.5241	K03802	cphA	1117	Bacteria	Cyanobacteria	NA	NA	NA	NA	NA
46315	75.0765	19.1447	11.9791	12.9115	K13282	cphB	1117	Bacteria	Cyanobacteria	NA	NA	NA	NA	NA
346774	4.25155	19.2406	21.8324	19.1753	K13282	cphB	2026724	Bacteria	Chloroflexi	NA	NA	NA	NA	Chloroflexi bacterium
19972	1.58661	14.2776	15.1473	14.1771	K05555	actIV	200795	Bacteria	Chloroflexi	NA	NA	NA	NA	NA
129096	2.63852	16.7078	17.859	19.259	K13688	chvB, cgs, ndvB	200795	Bacteria	Chloroflexi	NA	NA	NA	NA	NA
586615	59.1125	16.1249	10.2139	11.0741	K03637	moaC, CNX3	1783272	Bacteria	NA	NA	NA	NA	NA	NA
883961	2.49793	16.8172	16.5614	20.1798	K03637	moaC, CNX3	2026724	Bacteria	Chloroflexi	NA	NA	NA	NA	Chloroflexi bacterium
117385	69.8318	19.8197	13.6325	13.7626	K07037	pgpH	1150	Bacteria	Cyanobacteria	NA	Oscillatoriales	NA	NA	NA
130423	2.5437	16.8666	19.8777	18.2759	K07037	pgpH	200795	Bacteria	Chloroflexi	NA	NA	NA	NA	NA
182773	1.9581	16.3135	11.5363	15.7524	K07037	pgpH	200795	Bacteria	Chloroflexi	NA	NA	NA	NA	NA
46985	59.1321	16.6652	9.30481	12.7316	K01208	cd, ma, nplT	1117	Bacteria	Cyanobacteria	NA	NA	NA	NA	NA
704719	1.98442	11.9178	15.3116	15.103	K01208	cd, ma, nplT	200795	Bacteria	Chloroflexi	NA	NA	NA	NA	NA
675161	1.81004	13.5903	10.0173	14.6056	K01208	cd, ma, nplT	200795	Bacteria	Chloroflexi	NA	NA	NA	NA	NA
101263	67.8041	18.8028	11.9145	13.4547	K00574	cfa	2607773	Bacteria	Cyanobacteria	NA	Oscillatoriales	Microcoleaceae	Kamptonema	Kamptonema sp. SIO4C4
348985	3.64608	14.073	13.7133	16.6928	K00574	cfa	2026724	Bacteria	Chloroflexi	NA	NA	NA	NA	Chloroflexi bacterium
253166	1.65163	14.0476	12.2446	12.3898	K00574	cfa	2026724	Bacteria	Chloroflexi	NA	NA	NA	NA	Chloroflexi bacterium
102011	4.12484	32.2171	28.5725	34.1879	K01739	metB	2026724	Bacteria	Chloroflexi	NA	NA	NA	NA	Chloroflexi bacterium
91235	64.8327	19.3192	12.8283	12.2461	K15527	K15527	1983111	Bacteria	Cyanobacteria	NA	NA	NA	NA	NA
97502	70.2636	19.4655	12.778	13.5154	K04487	iscS, NFS1	1117	Bacteria	Cyanobacteria	NA	NA	NA	NA	NA
46283	62.3758	21.5872	11.741	12.7389	K04487	iscS, NFS1	1117	Bacteria	Cyanobacteria	NA	NA	NA	NA	NA
67809	63.14	18.02	12.4653	11.3696	K04487	iscS, NFS1	1117	Bacteria	Cyanobacteria	NA	NA	NA	NA	NA
197255	48.4949	10.8929	8.50138	8.00123	K04487	iscS, NFS1	64178	Bacteria	Cyanobacteria	NA	Oscillatoriales	Coleofasciculaceae	Coleofasciculus	Coleofasciculus chthonoplastes
94705	2.73427	15.4893	19.2286	20.3543	K04487	iscS, NFS1	200795	Bacteria	Chloroflexi	NA	NA	NA	NA	NA
69926	2.37659	16.7494	16.6756	18.9056	K04487	iscS, NFS1	200795	Bacteria	Chloroflexi	NA	NA	NA	NA	NA
394137	1.14979	15.7482	10.7172	14.8152	K04487	iscS, NFS1	200795	Bacteria	Chloroflexi	NA	NA	NA	NA	NA
324953	1.03778	13.4271	12.2787	13.2823	K04487	iscS, NFS1	200795	Bacteria	Chloroflexi	NA	NA	NA	NA	NA
53035	69.5175	22.2414	13.879	13.7443	K11717	sufS	2	Bacteria	NA	NA	NA	NA	NA	NA
116655	2.18672	18.634	18.7595	17.633	K11717	sufS	200795	Bacteria	Chloroflexi	NA	NA	NA	NA	NA
289852	0.970039	17.3278	11.9024	16.3945	K11717	sufS	200795	Bacteria	Chloroflexi	NA	NA	NA	NA	NA
59760	61.5654	15.5351	8.54993	9.51903	K02426	sufE	1117	Bacteria	Cyanobacteria	NA	NA	NA	NA	NA
175938	66.7378	19.2165	12.3974	12.3438	K01738	cysK	64178	Bacteria	Cyanobacteria	NA	Oscillatoriales	Coleofasciculaceae	Coleofasciculus	Coleofasciculus chthonoplastes
218707	66.0875	19.9302	11.6501	11.6597	K01738	cysK	1117	Bacteria	Cyanobacteria	NA	NA	NA	NA	NA
32724	63.2065	16.738	11.7521	12.2858	K01738	cysK	1117	Bacteria	Cyanobacteria	NA	NA	NA	NA	NA
144072	2.09456	16.5126	15.8113	14.3632	K14155	patB, malY	2026724	Bacteria	Chloroflexi	NA	NA	NA	NA	Chloroflexi bacterium
245810	2.68418	12.8957	16.2255	16.1628	K14155	patB, malY	2026724	Bacteria	Chloroflexi	NA	NA	NA	NA	Chloroflexi bacterium
400757	1.73953	13.2384	10.053	12.4191	K14155	patB, malY	2026724	Bacteria	Chloroflexi	NA	NA	NA	NA	Chloroflexi bacterium
59763	63.1641	19.9444	11.1931	11.9648	K01883	CARS, cysS	1209493	Bacteria	Cyanobacteria	NA	Synechococcales	Prochlorotrichaceae	Halomicronema	Halomicronema hongdechloris
152694	61.5845	19.2963	11.2437	13.3603	K01883	CARS, cysS	1117	Bacteria	Cyanobacteria	NA	NA	NA	NA	NA
108917	63.9452	17.4416	12.5873	11.3743	K01883	CARS, cysS	1117	Bacteria	Cyanobacteria	NA	NA	NA	NA	NA
169665	2.25705	16.1999	15.3976	17.0272	K01883	CARS, cysS	200795	Bacteria	Chloroflexi	NA	NA	NA	NA	NA
247877	0.820696	13.6907	11.3487	13.8922	K01883	CARS, cysS	200795	Bacteria	Chloroflexi	NA	NA	NA	NA	NA
282022	1.6144	13.0424	8.38131	13.7474	K01883	CARS, cysS	200795	Bacteria	Chloroflexi	NA	NA	NA	NA	NA
120414	1.72465	12.2155	16.7843	14.266	K03976	ybaK, ebsC	2026724	Bacteria	Chloroflexi	NA	NA	NA	NA	Chloroflexi bacterium
352977	1.40914	14.4254	13.7873	15.2047	K03976	ybaK, ebsC	2026724	Bacteria	Chloroflexi	NA	NA	NA	NA	Chloroflexi bacterium
118901	66.9621	17.602	13.0913	12.2664	K06203	cysZ	2609805	Bacteria	Cyanobacteria	NA	Oscillatoriales	Oscillatoriaceae	Phormidium	NA
116327	2.33455	18.2882	18.0377	21.3557	K01489	cdd, CDA	2026724	Bacteria	Chloroflexi	NA	NA	NA	NA	Chloroflexi bacterium
439143	2.34526	15.3447	11.8619	12.9309	K01489	cdd, CDA	2026724	Bacteria	Chloroflexi	NA	NA	NA	NA	Chloroflexi bacterium
38749	56.8707	16.5	9.77289	12.5343	K02635	petB	1117	Bacteria	Cyanobacteria	NA	NA	NA	NA	NA
87134	67.5396	21.4131	14.8034	14.4937	K02636	petC	1117	Bacteria	Cyanobacteria	NA	NA	NA	NA	NA
211703	67.5702	20.8967	12.9283	12.4539	K02636	petC	1117	Bacteria	Cyanobacteria	NA	NA	NA	NA	NA
38748	60.427	16.4962	13.1796	12.2039	K02637	petD	1117	Bacteria	Cyanobacteria	NA	NA	NA	NA	NA
44552	59.1027	20.108	12.1578	9.61129	K02640	petG	2420338	Bacteria	Cyanobacteria	NA	NA	NA	NA	Cyanobacteria bacterium J055
208163	67.1611	21.9896	12.6701	14.0023	K02643	petM	2720432	Bacteria	Cyanobacteria	NA	NA	NA	NA	Cyanobacteria bacterium RM1_2_2
99296	65.1562	18.8612	12.2493	11.6881	K00425	cydA	1117	Bacteria	Cyanobacteria	NA	NA	NA	NA	NA
99295	60.7203	17.9432	12.8785	10.9216	K00426	cydB	1117	Bacteria	Cyanobacteria	NA	NA	NA	NA	NA
6320	65.5778	17.978	11.1123	12.0759	K07399	resB, ccs1	1117	Bacteria	Cyanobacteria	NA	NA	NA	NA	NA
288958	2.08283	15.582	19.8667	17.5598	K07399	resB, ccs1	2026724	Bacteria	Chloroflexi	NA	NA	NA	NA	Chloroflexi bacterium
142423	59.8662	20.0152	10.3922	13.9318	K02259	COX15, ctaA	1117	Bacteria	Cyanobacteria	NA	NA	NA	NA	NA
142426	64.5898	19.5164	11.8163	12.532	K02274	coxA, ctaD	1117	Bacteria	Cyanobacteria	NA	NA	NA	NA	NA
142425	66.148	17.8419	11.5655	13.2145	K02275	coxB, ctaC	1117	Bacteria	Cyanobacteria	NA	NA	NA	NA	NA
142427	65.1725	19.9083	14.1371	11.8539	K02276	coxC, ctaE	1117	Bacteria	Cyanobacteria	NA	NA	NA	NA	NA
714468	2.18143	13.9499	14.3444	17.1456	K00428	E1.11.1.5	200795	Bacteria	Chloroflexi	NA	NA	NA	NA	NA
74494	77.9241	21.9946	14.8107	11.6648	K08906	petJ	111611	Bacteria	Cyanobacteria	NA	Oscillatoriales	Coleofasciculaceae	Geitlerinema	Geitlerinema sp. PCC 9228
6321	60.3504	18.9695	11.0539	10.8734	K06196	ccdA	2642155	Bacteria	Cyanobacteria	NA	Oscillatoriales	Microcoleaceae	Microcoleus	NA
113142	1.70749	13.4564	15.6363	15.2908	K02197	ccmE	2052143	Bacteria	Chloroflexi	Anaerolineae	NA	NA	NA	Anaerolineae bacterium
113143	1.78858	14.2171	14.8605	17.1568	K02198	ccmF	2026724	Bacteria	Chloroflexi	NA	NA	NA	NA	Chloroflexi bacterium
13774	76.2257	21.2736	13.6732	12.2229	K23139	CYP110	1117	Bacteria	Cyanobacteria	NA	NA	NA	NA	NA
13775	68.8327	17.4474	11.3918	13.5564	K23139	CYP110	2	Bacteria	NA	NA	NA	NA	NA	NA
40927	64.0615	19.6418	10.9334	10.6126	K03365	FCY1	1117	Bacteria	Cyanobacteria	NA	NA	NA	NA	NA
30776	78.4287	20.0759	12.9775	10.535	K15539	rodZ	1117	Bacteria	Cyanobacteria	NA	NA	NA	NA	NA
13400	61.2024	19.0611	13.3387	13.7139	K15539	rodZ	1117	Bacteria	Cyanobacteria	NA	NA	NA	NA	NA
138103	2.76379	17.7223	17.8244	18.8279	K15539	rodZ	200795	Bacteria	Chloroflexi	NA	NA	NA	NA	NA
261579	1.8638	13.6033	10.246	14.5527	K15539	rodZ	200795	Bacteria	Chloroflexi	NA	NA	NA	NA	NA
40918	71.36	20.5872	13.3674	14.5469	K00058	serA, PHGDH	1117	Bacteria	Cyanobacteria	NA	NA	NA	NA	NA
141631	3.64142	16.8914	21.5049	17.1803	K00058	serA, PHGDH	200795	Bacteria	Chloroflexi	NA	NA	NA	NA	NA
175957	1.7454	12.9894	10.4624	12.4978	K00058	serA, PHGDH	200795	Bacteria	Chloroflexi	NA	NA	NA	NA	NA
76103	67.0842	20.671	11.6058	14.6081	K01921	ddl	2	Bacteria	NA	NA	NA	NA	NA	NA
60863	3.02013	15.9003	15.9938	17.3634	K01921	ddl	200795	Bacteria	Chloroflexi	NA	NA	NA	NA	NA
394469	1.36788	13.3757	12.73	16.0891	K01921	ddl	2052143	Bacteria	Chloroflexi	Anaerolineae	NA	NA	NA	Anaerolineae bacterium
824458	1.93615	11.8511	14.1959	14.2111	K01921	ddl	200795	Bacteria	Chloroflexi	NA	NA	NA	NA	NA
253234	1.37602	13.8116	13.1131	13.0007	K01921	ddl	200795	Bacteria	Chloroflexi	NA	NA	NA	NA	NA
394468	1.56842	12.9817	9.02404	13.4634	K01921	ddl	200795	Bacteria	Chloroflexi	NA	NA	NA	NA	NA
35324	62.1679	14.8552	12.1844	12.6262	K01286	E3.4.16.4	1983111	Bacteria	Cyanobacteria	NA	NA	NA	NA	NA
137735	3.28764	17.794	17.8927	19.6933	K01286	E3.4.16.4	1934248	Bacteria	Proteobacteria	Deltaproteobacteria	Desulfobacterales	Desulfobacteraceae	NA	Desulfobacteraceae bacterium IS3
704207	1.64053	12.4881	14.3216	16.0633	K01286	E3.4.16.4	1913989	Bacteria	Proteobacteria	Gammaproteobacteria	NA	NA	NA	Gammaproteobacteria bacterium
48728	67.1263	17.5537	13.007	10.7354	K07560	dtd, DTD	1117	Bacteria	Cyanobacteria	NA	NA	NA	NA	NA
147213	1.83049	16.3713	17.8454	18.9216	K07560	dtd, DTD	2026724	Bacteria	Chloroflexi	NA	NA	NA	NA	Chloroflexi bacterium
188231	68.8269	19.4656	14.1483	12.8564	K01494	dcd	2	Bacteria	NA	NA	NA	NA	NA	NA
221045	2.26829	16.0756	16.468	16.5721	K01494	dcd	200795	Bacteria	Chloroflexi	NA	NA	NA	NA	NA
167839	3.10444	19.1082	21.3335	19.9561	K06877	K06877	200795	Bacteria	Chloroflexi	NA	NA	NA	NA	NA
121250	33.2014	9.33554	6.41561	6.90245	K06877	K06877	1150	Bacteria	Cyanobacteria	NA	Oscillatoriales	NA	NA	NA
454447	1.47908	16.2876	12.7768	16.898	K06877	K06877	200795	Bacteria	Chloroflexi	NA	NA	NA	NA	NA
6352	61.2641	20.1406	10.6196	13.8433	K11206	NIT1, ybeM	1117	Bacteria	Cyanobacteria	NA	NA	NA	NA	NA
163726	5.6586	22.0415	25.0117	22.999	K07341	doc	2	Bacteria	NA	NA	NA	NA	NA	NA
94213	1.98484	12.1795	10.9014	16.7195	K07341	doc	200795	Bacteria	Chloroflexi	NA	NA	NA	NA	NA
127145	1.99642	14.5706	15.4005	15.7204	K14136	K14136	200795	Bacteria	Chloroflexi	NA	NA	NA	NA	NA
157124	2.39584	14.4469	9.27521	13.1541	K14136	K14136	200795	Bacteria	Chloroflexi	NA	NA	NA	NA	NA
350056	2.50921	17.2546	18.534	20.3566	K03183	ubiE	200795	Bacteria	Chloroflexi	NA	NA	NA	NA	NA
318811	1.44012	14.4753	10.7245	15.7561	K03183	ubiE	200795	Bacteria	Chloroflexi	NA	NA	NA	NA	NA
35589	69.0201	18.509	12.2204	10.9342	K23095	MENG, menG	2	Bacteria	NA	NA	NA	NA	NA	NA
35524	71.6851	21.0538	13.4218	11.8891	K17872	NDC1, ndbB	1117	Bacteria	Cyanobacteria	NA	NA	NA	NA	NA
30373	68.784	19.0647	11.849	13.7566	K17872	NDC1, ndbB	1150	Bacteria	Cyanobacteria	NA	Oscillatoriales	NA	NA	NA
86832	71.6837	20.739	13.7725	14.0374	K09012	sufR	2692856	Bacteria	Cyanobacteria	NA	Oscillatoriales	Microcoleaceae	Planktothrix	Planktothrix sp. FACHB-1375
53030	66.4311	21.8717	17.0995	14.3309	K09012	sufR	1117	Bacteria	Cyanobacteria	NA	NA	NA	NA	NA
453143	2.14477	14.277	15.8747	15.3178	K09012	sufR	2052143	Bacteria	Chloroflexi	Anaerolineae	NA	NA	NA	Anaerolineae bacterium
130370	3.11007	14.8708	14.6794	17.0345	K15519	dck	200795	Bacteria	Chloroflexi	NA	NA	NA	NA	NA
254813	2.1773	12.336	12.1547	11.4411	K15519	dck	200795	Bacteria	Chloroflexi	NA	NA	NA	NA	NA
428067	2.28529	15.3381	18.4759	15.8864	K15518	dgk	2026724	Bacteria	Chloroflexi	NA	NA	NA	NA	Chloroflexi bacterium
184752	2.376	14.5967	10.6554	15.0438	K15518	dgk	2026724	Bacteria	Chloroflexi	NA	NA	NA	NA	Chloroflexi bacterium
28296	69.0052	21.4284	12.7493	13.2926	K01669	phrB	1117	Bacteria	Cyanobacteria	NA	NA	NA	NA	NA
450858	3.96111	19.8469	20.3376	23.0976	K01151	nfo	200795	Bacteria	Chloroflexi	NA	NA	NA	NA	NA
41378	62.4128	20.8724	17.7253	12.8415	K05982	E3.1.21.7, nfi	1150	Bacteria	Cyanobacteria	NA	Oscillatoriales	NA	NA	NA
29520	62.4435	17.4876	9.55427	11.9474	K01619	deoC, DERA	1117	Bacteria	Cyanobacteria	NA	NA	NA	NA	NA
97612	2.64487	14.3303	15.8935	17.1875	K01619	deoC, DERA	200795	Bacteria	Chloroflexi	NA	NA	NA	NA	NA
401962	0.961879	13.9826	11.8383	10.4394	K01619	deoC, DERA	200795	Bacteria	Chloroflexi	NA	NA	NA	NA	NA
205306	77.6709	23.5484	12.7776	13.6234	K00859	coaE	1117	Bacteria	Cyanobacteria	NA	NA	NA	NA	NA
212072	2.43056	19.8476	23.536	23.1655	K00859	coaE	2052143	Bacteria	Chloroflexi	Anaerolineae	NA	NA	NA	Anaerolineae bacterium
188137	3.26511	17.6224	9.94448	13.7288	K00859	coaE	2052143	Bacteria	Chloroflexi	Anaerolineae	NA	NA	NA	Anaerolineae bacterium
126174	55.3965	20.1965	12.0333	11.7693	K01935	bioD	1117	Bacteria	Cyanobacteria	NA	NA	NA	NA	NA
446983	2.63092	19.1365	18.6938	17.6999	K22902	K22902	2052143	Bacteria	Chloroflexi	Anaerolineae	NA	NA	NA	Anaerolineae bacterium
138347	71.8907	22.8121	11.5414	14.404	K15918	GLYK	2420338	Bacteria	Cyanobacteria	NA	NA	NA	NA	Cyanobacteria bacterium J055
289556	2.61231	13.0237	9.85367	11.8921	K03273	gmhB	28221	Bacteria	Proteobacteria	Deltaproteobacteria	NA	NA	NA	NA
88117	68.4184	20.4006	12.4269	13.385	K07029	dagK	2	Bacteria	NA	NA	NA	NA	NA	NA
205547	2.82163	15.3998	21.0681	16.8916	K07029	dagK	200795	Bacteria	Chloroflexi	NA	NA	NA	NA	NA
190850	1.32324	14.866	11.8146	12.277	K07029	dagK	2026724	Bacteria	Chloroflexi	NA	NA	NA	NA	Chloroflexi bacterium
74488	73.1316	19.868	13.5645	12.94	K18672	dacA	1117	Bacteria	Cyanobacteria	NA	NA	NA	NA	NA
67315	2.67016	14.0789	15.9678	17.9503	K18672	dacA	200795	Bacteria	Chloroflexi	NA	NA	NA	NA	NA
13783	74.8904	20.1518	14.3804	13.4697	K00657	speG, SAT	1117	Bacteria	Cyanobacteria	NA	NA	NA	NA	NA
47678	62.0817	19.354	10.2033	11.9223	K11752	ribD	1117	Bacteria	Cyanobacteria	NA	NA	NA	NA	NA
74489	73.6132	20.554	13.6639	13.6378	K01586	lysA	1117	Bacteria	Cyanobacteria	NA	NA	NA	NA	NA
44207	67.3789	19.2781	11.2895	13.3408	K01778	dapF	1117	Bacteria	Cyanobacteria	NA	NA	NA	NA	NA
47387	71.0378	20.3179	13.6801	14.3589	K21023	mucR	1117	Bacteria	Cyanobacteria	NA	NA	NA	NA	NA
38894	72.8446	19.3863	13.0411	13.1727	K21023	mucR	111611	Bacteria	Cyanobacteria	NA	Oscillatoriales	Coleofasciculaceae	Geitlerinema	Geitlerinema sp. PCC 9228
34570	70.8825	18.6645	13.8354	14.0947	K21023	mucR	1117	Bacteria	Cyanobacteria	NA	NA	NA	NA	NA
118747	72.6377	19.1728	11.6593	12.4424	K21023	mucR	1117	Bacteria	Cyanobacteria	NA	NA	NA	NA	NA
46993	73.7917	18.5837	11.422	11.8598	K21023	mucR	1117	Bacteria	Cyanobacteria	NA	NA	NA	NA	NA
57490	71.3483	18.7907	13.3676	12.1465	K21023	mucR	2642155	Bacteria	Cyanobacteria	NA	Oscillatoriales	Microcoleaceae	Microcoleus	NA
48349	67.3918	19.4103	13.8279	12.5024	K21084	yegE	2642155	Bacteria	Cyanobacteria	NA	Oscillatoriales	Microcoleaceae	Microcoleus	NA
131815	70.4743	16.9582	12.5727	12.9946	K21023	mucR	1117	Bacteria	Cyanobacteria	NA	NA	NA	NA	NA
6332	67.5877	19.4517	11.8306	13.1666	K21023	mucR	1117	Bacteria	Cyanobacteria	NA	NA	NA	NA	NA
35828	67.5323	20.3001	11.5451	12.3441	K21023	mucR	2607767	Bacteria	Cyanobacteria	NA	Oscillatoriales	Oscillatoriaceae	Oscillatoria	Oscillatoria sp. SIO1A7
3794	67.8173	18.0856	12.6324	12.831	K21023	mucR	1117	Bacteria	Cyanobacteria	NA	NA	NA	NA	NA
34584	67.0103	18.9301	11.7011	12.7138	K21023	mucR	1983111	Bacteria	Cyanobacteria	NA	NA	NA	NA	NA
46980	67.4971	18.5001	10.6394	11.924	K21023	mucR	2480212	Bacteria	Cyanobacteria	NA	Synechococcales	Leptolyngbyaceae	Leptolyngbya	Leptolyngbya sp. DLM2.Bin15
38901	64.0653	18.0455	12.4088	13.228	K21084	yegE	71191	Bacteria	Cyanobacteria	NA	Oscillatoriales	Oscillatoriaceae	Phormidium	Phormidium ambiguum
122399	65.2399	18.2145	11.9101	12.3101	K21023	mucR	2642155	Bacteria	Cyanobacteria	NA	Oscillatoriales	Microcoleaceae	Microcoleus	NA
83667	64.4252	18.6498	10.6921	12.1454	K21023	mucR	1150	Bacteria	Cyanobacteria	NA	Oscillatoriales	NA	NA	NA
21616	64.4051	16.6095	13.7537	10.8071	K21023	mucR	1117	Bacteria	Cyanobacteria	NA	NA	NA	NA	NA
41540	61.1804	19.6544	10.8292	11.7704	K21023	mucR	1117	Bacteria	Cyanobacteria	NA	NA	NA	NA	NA
182310	61.5927	18.8422	11.1996	11.0989	K21023	mucR	1150	Bacteria	Cyanobacteria	NA	Oscillatoriales	NA	NA	NA
167588	24.6407	8.35603	5.08084	4.89633	K21023	mucR	2642155	Bacteria	Cyanobacteria	NA	Oscillatoriales	Microcoleaceae	Microcoleus	NA
169132	67.434	18.8398	12.0771	12.1654	K00091	E1.1.1.219	1117	Bacteria	Cyanobacteria	NA	NA	NA	NA	NA
26957	2.14471	15.6372	10.0877	14.3375	K00091	E1.1.1.219	200795	Bacteria	Chloroflexi	NA	NA	NA	NA	NA
247497	1.41257	14.6692	10.0697	11.8638	K00091	E1.1.1.219	200795	Bacteria	Chloroflexi	NA	NA	NA	NA	NA
29681	61.8466	19.4842	11.8314	11.8133	K11754	folC	1117	Bacteria	Cyanobacteria	NA	NA	NA	NA	NA
165785	2.77383	14.9527	19.0153	18.5561	K11754	folC	200795	Bacteria	Chloroflexi	NA	NA	NA	NA	NA
277248	1.79715	13.9661	11.1641	14.1449	K11754	folC	200795	Bacteria	Chloroflexi	NA	NA	NA	NA	NA
32608	65.4432	19.8249	12.314	12.5668	K00382	DLD, lpd, pdhD	2	Bacteria	NA	NA	NA	NA	NA	NA
119002	2.99602	17.8133	18.7896	19.8882	K00382	DLD, lpd, pdhD	200795	Bacteria	Chloroflexi	NA	NA	NA	NA	NA
613302	1.6999	13.8712	12.3523	15.5765	K00382	DLD, lpd, pdhD	200795	Bacteria	Chloroflexi	NA	NA	NA	NA	NA
25889	65.4663	18.4316	9.65396	13.2537	K01465	URA4, pyrC	1117	Bacteria	Cyanobacteria	NA	NA	NA	NA	NA
117381	56.8983	17.3459	10.1956	11.0914	K00254	DHODH, pyrD	2	Bacteria	NA	NA	NA	NA	NA	NA
120020	57.3348	15.419	10.4885	11.3764	K00226	pyrD	1117	Bacteria	Cyanobacteria	NA	NA	NA	NA	NA
230280	2.1224	13.5036	15.3869	15.6186	K17828	pyrDI	200795	Bacteria	Chloroflexi	NA	NA	NA	NA	NA
279433	1.15671	13.1215	12.4411	13.7385	K17828	pyrDI	200795	Bacteria	Chloroflexi	NA	NA	NA	NA	NA
106587	3.21024	11.3041	16.7845	17.3276	K02823	pyrDII	200795	Bacteria	Chloroflexi	NA	NA	NA	NA	NA
255794	1.85666	13.1161	9.26575	13.5332	K02823	pyrDII	200795	Bacteria	Chloroflexi	NA	NA	NA	NA	NA
9126	75.7471	20.0978	11.3298	14.2861	K00796	folP	1117	Bacteria	Cyanobacteria	NA	NA	NA	NA	NA
442754	2.94239	20.6038	21.3837	21.4058	K01464	DPYS, dht, hydA	200795	Bacteria	Chloroflexi	NA	NA	NA	NA	NA
70786	2.54873	17.7625	13.0211	17.1593	K01464	DPYS, dht, hydA	2073117	Bacteria	Chloroflexi	Anaerolineae	Anaerolineales	NA	NA	Anaerolineales bacterium
378202	1.22391	15.3401	13.5107	15.1764	K01464	DPYS, dht, hydA	200795	Bacteria	Chloroflexi	NA	NA	NA	NA	NA
192657	3.16998	10.7844	9.69166	12.9646	K01464	DPYS, dht, hydA	122706	Bacteria	Proteobacteria	Deltaproteobacteria	NA	NA	NA	NA
192658	3.15474	11.3666	10.5678	13.4068	K17723	preA	122706	Bacteria	Proteobacteria	Deltaproteobacteria	NA	NA	NA	NA
34384	66.2007	19.6015	10.3219	11.4126	K01687	ilvD	1117	Bacteria	Cyanobacteria	NA	NA	NA	NA	NA
110781	3.10115	17.6088	17.0133	16.0969	K00184	dmsB	200795	Bacteria	Chloroflexi	NA	NA	NA	NA	NA
110780	2.53178	12.6336	16.5825	15.7147	K00185	dmsC	2052143	Bacteria	Chloroflexi	Anaerolineae	NA	NA	NA	Anaerolineae bacterium
322378	2.28059	13.4941	15.7481	15.2074	K16179	mtbC	200795	Bacteria	Chloroflexi	NA	NA	NA	NA	NA
473256	4.34677	17.5434	13.2819	19.8573	K21834	dgcB	2	Bacteria	NA	NA	NA	NA	NA	NA
154163	68.8146	20.3314	13.7355	13.3012	K15521	mshA	1117	Bacteria	Cyanobacteria	NA	NA	NA	NA	NA
245436	1.71285	16.4348	10.7746	14.3658	K15521	mshA	200795	Bacteria	Chloroflexi	NA	NA	NA	NA	NA
46268	69.3595	19.3457	12.8325	12.2923	K00558	DNMT1, dcm	2	Bacteria	NA	NA	NA	NA	NA	NA
96076	67.4932	17.1631	12.3983	11.7497	K00558	DNMT1, dcm	2	Bacteria	NA	NA	NA	NA	NA	NA
13412	54.1821	15.7538	10.3221	9.74542	K00558	DNMT1, dcm	1117	Bacteria	Cyanobacteria	NA	NA	NA	NA	NA
285513	45.8579	12.4126	9.31008	7.32465	K00558	DNMT1, dcm	1117	Bacteria	Cyanobacteria	NA	NA	NA	NA	NA
596435	43.3119	11.9441	7.74809	8.28947	K00558	DNMT1, dcm	1117	Bacteria	Cyanobacteria	NA	NA	NA	NA	NA
97159	71.0947	18.7673	10.0051	11.8546	K06223	dam	1117	Bacteria	Cyanobacteria	NA	NA	NA	NA	NA
48724	66.8056	16.452	10.5761	11.6823	K06223	dam	1117	Bacteria	Cyanobacteria	NA	NA	NA	NA	NA
429234	28.1393	5.64297	4.14703	2.57505	K06223	dam	1117	Bacteria	Cyanobacteria	NA	NA	NA	NA	NA
46441	69.1905	19.3652	12.6675	13.4372	K10843	ERCC3, XPB	1117	Bacteria	Cyanobacteria	NA	NA	NA	NA	NA
213006	1.90688	15.2355	11.4825	14.0278	K10843	ERCC3, XPB	2026724	Bacteria	Chloroflexi	NA	NA	NA	NA	Chloroflexi bacterium
48638	72.4069	20.1338	11.7659	11.7414	K02469	gyrA	1117	Bacteria	Cyanobacteria	NA	NA	NA	NA	NA
38467	68.7618	19.83	13.2811	13.1703	K02469	gyrA	2420338	Bacteria	Cyanobacteria	NA	NA	NA	NA	Cyanobacteria bacterium J055
293265	2.6947	17.0232	18.8691	18.9587	K02469	gyrA	200795	Bacteria	Chloroflexi	NA	NA	NA	NA	NA
400754	1.48817	16.3126	13.4717	15.8443	K02469	gyrA	200795	Bacteria	Chloroflexi	NA	NA	NA	NA	NA
56409	2.09595	14.6829	14.3994	17.3986	K02470	gyrB	200795	Bacteria	Chloroflexi	NA	NA	NA	NA	NA
111258	1.72575	14.83	10.4372	14.3374	K02470	gyrB	200795	Bacteria	Chloroflexi	NA	NA	NA	NA	NA
6159	67.3806	18.5537	14.0583	13.0542	K03657	uvrD, pcrA	1117	Bacteria	Cyanobacteria	NA	NA	NA	NA	NA
172415	3.0524	16.3626	16.2047	19.044	K03657	uvrD, pcrA	2052143	Bacteria	Chloroflexi	Anaerolineae	NA	NA	NA	Anaerolineae bacterium
219412	1.92094	17.1996	13.7142	15.4951	K03657	uvrD, pcrA	200795	Bacteria	Chloroflexi	NA	NA	NA	NA	NA
170261	71.4022	19.8892	14.8235	12.4456	K01972	E6.5.1.2, ligA, ligB	1117	Bacteria	Cyanobacteria	NA	NA	NA	NA	NA
453275	71.2074	20.8016	13.1504	12.495	K01972	E6.5.1.2, ligA, ligB	1117	Bacteria	Cyanobacteria	NA	NA	NA	NA	NA
324663	1.98466	15.129	15.1399	17.1595	K01972	E6.5.1.2, ligA, ligB	200795	Bacteria	Chloroflexi	NA	NA	NA	NA	NA
303654	1.77601	13.7674	9.21955	13.4273	K01972	E6.5.1.2, ligA, ligB	200795	Bacteria	Chloroflexi	NA	NA	NA	NA	NA
81502	68.2673	20.3755	13.6772	14.9825	K03572	mutL	1117	Bacteria	Cyanobacteria	NA	NA	NA	NA	NA
247137	2.77782	17.3608	17.9826	18.4791	K03572	mutL	200795	Bacteria	Chloroflexi	NA	NA	NA	NA	NA
165389	1.12078	14.4104	12.5754	15.4875	K03572	mutL	200795	Bacteria	Chloroflexi	NA	NA	NA	NA	NA
41392	61.5429	19.3407	10.8202	13.0452	K03555	mutS	1117	Bacteria	Cyanobacteria	NA	NA	NA	NA	NA
27857	3.23179	17.1276	19.2099	19.5949	K03555	mutS	200795	Bacteria	Chloroflexi	NA	NA	NA	NA	NA
193989	1.87118	16.158	12.8495	15.8521	K03555	mutS	200795	Bacteria	Chloroflexi	NA	NA	NA	NA	NA
25462	67.3638	20.4674	12.1173	13.0573	K07456	mutS2	1117	Bacteria	Cyanobacteria	NA	NA	NA	NA	NA
157460	3.01916	17.0663	17.7863	20.4584	K07456	mutS2	200795	Bacteria	Chloroflexi	NA	NA	NA	NA	NA
284035	1.31809	15.0827	10.9146	14.6578	K07456	mutS2	200795	Bacteria	Chloroflexi	NA	NA	NA	NA	NA
561020	3.20503	23.6198	20.0909	19.9994	K02347	polX, dpx	2	Bacteria	NA	NA	NA	NA	NA	NA
186613	2.99507	15.3874	18.9444	18.5576	K02347	polX, dpx	200795	Bacteria	Chloroflexi	NA	NA	NA	NA	NA
179096	0.733383	13.313	10.8361	12.8342	K02347	polX, dpx	200795	Bacteria	Chloroflexi	NA	NA	NA	NA	NA
96993	66.9989	18.7049	12.3615	13.292	K02335	polA	1117	Bacteria	Cyanobacteria	NA	NA	NA	NA	NA
97608	2.16603	16.3606	16.2156	16.4444	K02335	polA	200795	Bacteria	Chloroflexi	NA	NA	NA	NA	NA
143410	1.98715	16.1467	11.6563	15.8087	K02335	polA	200795	Bacteria	Chloroflexi	NA	NA	NA	NA	NA
126180	60.919	18.1184	11.0171	12.1628	K02337	dnaE	1117	Bacteria	Cyanobacteria	NA	NA	NA	NA	NA
503706	2.91795	16.9959	19.5137	16.9864	K02337	dnaE	200795	Bacteria	Chloroflexi	NA	NA	NA	NA	NA
193746	1.2614	12.0778	9.90775	13.8474	K02337	dnaE	200795	Bacteria	Chloroflexi	NA	NA	NA	NA	NA
118741	67.036	17.2602	12.4618	12.2044	K02338	dnaN	1117	Bacteria	Cyanobacteria	NA	NA	NA	NA	NA
86997	2.3019	17.2419	17.9523	17.0514	K02338	dnaN	200795	Bacteria	Chloroflexi	NA	NA	NA	NA	NA
238596	1.79494	13.8271	10.16	13.2878	K02338	dnaN	200795	Bacteria	Chloroflexi	NA	NA	NA	NA	NA
244695	69.1696	20.932	12.2945	14.0639	K02340	holA	1117	Bacteria	Cyanobacteria	NA	NA	NA	NA	NA
241780	2.94852	14.2932	14.7655	17.5594	K02340	holA	2026724	Bacteria	Chloroflexi	NA	NA	NA	NA	Chloroflexi bacterium
246652	1.80003	12.2912	10.9911	14.3395	K02340	holA	2026724	Bacteria	Chloroflexi	NA	NA	NA	NA	Chloroflexi bacterium
870097	2.4317	15.3874	17.5033	20.4398	K02341	holB	200795	Bacteria	Chloroflexi	NA	NA	NA	NA	NA
785250	1.44692	14.013	11.3958	13.0494	K02341	holB	200795	Bacteria	Chloroflexi	NA	NA	NA	NA	NA
827847	2.97903	15.8993	15.522	17.3989	K02342	dnaQ	231684	Bacteria	Proteobacteria	Deltaproteobacteria	Desulfobacterales	Desulfobacteraceae	NA	NA
75426	55.7979	17.9084	11.5747	11.1162	K02343	dnaX	1117	Bacteria	Cyanobacteria	NA	NA	NA	NA	NA
106583	3.33676	16.3514	15.2706	16.6091	K02343	dnaX	200795	Bacteria	Chloroflexi	NA	NA	NA	NA	NA
313365	2.04025	16.9963	10.8831	15.1506	K02343	dnaX	200795	Bacteria	Chloroflexi	NA	NA	NA	NA	NA
809318	5.52025	39.6631	33.7379	39.4592	K02346	dinB	200795	Bacteria	Chloroflexi	NA	NA	NA	NA	NA
721322	1.85411	12.8179	14.7935	13.1166	K02346	dinB	200795	Bacteria	Chloroflexi	NA	NA	NA	NA	NA
131154	68.4042	22.9016	13.3502	13.1348	K03503	umuD	2420338	Bacteria	Cyanobacteria	NA	NA	NA	NA	Cyanobacteria bacterium J055
333697	8.01528	60.9931	67.1299	63.6689	K02316	dnaG	2026724	Bacteria	Chloroflexi	NA	NA	NA	NA	Chloroflexi bacterium
382801	4.65902	45.7866	37.2896	47.9091	K02316	dnaG	2026724	Bacteria	Chloroflexi	NA	NA	NA	NA	Chloroflexi bacterium
25472	68.4334	18.4017	11.4659	12.6788	K02316	dnaG	1117	Bacteria	Cyanobacteria	NA	NA	NA	NA	NA
258583	4.41106	21.5221	23.8293	25.6292	K02316	dnaG	2026779	Bacteria	Planctomycetes	Planctomycetia	Planctomycetales	Planctomycetaceae	NA	Planctomycetaceae bacterium
128479	0.653464	21.9914	17.321	23.9227	K02316	dnaG	2073117	Bacteria	Chloroflexi	Anaerolineae	Anaerolineales	NA	NA	Anaerolineales bacterium
809319	0.460329	19.7074	20.2963	18.87	K02316	dnaG	2073117	Bacteria	Chloroflexi	Anaerolineae	Anaerolineales	NA	NA	Anaerolineales bacterium
46815	3.2789	16.0067	18.5571	18.971	K02316	dnaG	200795	Bacteria	Chloroflexi	NA	NA	NA	NA	NA
157269	1.30598	15.0661	8.5498	13.3437	K02316	dnaG	200795	Bacteria	Chloroflexi	NA	NA	NA	NA	NA
533844	68.1175	18.6983	13.1673	13.1154	K04096	smf	1117	Bacteria	Cyanobacteria	NA	NA	NA	NA	NA
69920	2.48757	17.0331	16.473	19.339	K04096	smf	200795	Bacteria	Chloroflexi	NA	NA	NA	NA	NA
444731	1.95431	12.6887	9.74729	13.8173	K04096	smf	200795	Bacteria	Chloroflexi	NA	NA	NA	NA	NA
11461	65.4276	20.206	12.1891	11.3382	K04485	radA, sms	1117	Bacteria	Cyanobacteria	NA	NA	NA	NA	NA
406901	3.32024	17.2061	19.5533	19.8815	K04485	radA, sms	200795	Bacteria	Chloroflexi	NA	NA	NA	NA	NA
557401	2.02247	15.685	11.8141	13.703	K04485	radA, sms	200795	Bacteria	Chloroflexi	NA	NA	NA	NA	NA
112643	62.8292	16.9673	11.0099	11.0266	K03630	radC	1117	Bacteria	Cyanobacteria	NA	NA	NA	NA	NA
884752	2.5959	21.6534	13.9881	18.7867	K03630	radC	2026724	Bacteria	Chloroflexi	NA	NA	NA	NA	Chloroflexi bacterium
35809	1.77573	15.3868	14.5251	15.2376	K03630	radC	200795	Bacteria	Chloroflexi	NA	NA	NA	NA	NA
298647	1.12944	14.6044	9.34562	13.9213	K03630	radC	200795	Bacteria	Chloroflexi	NA	NA	NA	NA	NA
46320	67.8562	19.5682	11.4137	12.6883	K03631	recN	1117	Bacteria	Cyanobacteria	NA	NA	NA	NA	NA
366029	2.22376	17.6014	17.6536	18.2293	K03631	recN	2026724	Bacteria	Chloroflexi	NA	NA	NA	NA	Chloroflexi bacterium
532956	1.37249	12.5528	11.7426	12.178	K03631	recN	2026724	Bacteria	Chloroflexi	NA	NA	NA	NA	Chloroflexi bacterium
29519	61.304	16.7261	10.9972	11.9684	K03584	recO	1117	Bacteria	Cyanobacteria	NA	NA	NA	NA	NA
229812	2.02877	15.7963	10.6485	14.8511	K03584	recO	200795	Bacteria	Chloroflexi	NA	NA	NA	NA	NA
106913	73.5126	19.619	12.9579	12.774	K03546	sbcC, rad50	1117	Bacteria	Cyanobacteria	NA	NA	NA	NA	NA
155849	3.21674	17.3278	17.8797	20.2136	K03546	sbcC, rad50	200795	Bacteria	Chloroflexi	NA	NA	NA	NA	NA
277315	1.94132	16.9099	11.5487	14.7812	K03546	sbcC, rad50	200795	Bacteria	Chloroflexi	NA	NA	NA	NA	NA
30768	62.8332	17.5638	13.1163	11.896	K03547	sbcD, mre11	1117	Bacteria	Cyanobacteria	NA	NA	NA	NA	NA
688380	1.92281	18.7268	17.0429	20.085	K03547	sbcD, mre11	200795	Bacteria	Chloroflexi	NA	NA	NA	NA	NA
247575	1.10465	16.3014	11.3004	14.6169	K03547	sbcD, mre11	200795	Bacteria	Chloroflexi	NA	NA	NA	NA	NA
9118	70.9893	18.3622	14.0834	12.6094	K03629	recF	2	Bacteria	NA	NA	NA	NA	NA	NA
63505	2.71177	14.1167	16.4991	16.7187	K03629	recF	200795	Bacteria	Chloroflexi	NA	NA	NA	NA	NA
255999	1.11205	14.5999	10.3295	14.4617	K03629	recF	200795	Bacteria	Chloroflexi	NA	NA	NA	NA	NA
165877	2.38995	18.8787	17.5694	19.7249	K02086	dnaD	2026724	Bacteria	Chloroflexi	NA	NA	NA	NA	Chloroflexi bacterium
372457	1.13807	14.726	10.4898	13.4493	K02086	dnaD	200795	Bacteria	Chloroflexi	NA	NA	NA	NA	NA
165878	3.35484	16.4557	16.4311	17.614	K02315	dnaC	200795	Bacteria	Chloroflexi	NA	NA	NA	NA	NA
372458	1.26001	13.1947	10.1334	14.9012	K02315	dnaC	1971624	Bacteria	Chloroflexi	Anaerolineae	Anaerolineales	Anaerolineaceae	NA	Anaerolineaceae bacterium 4572_32.2
771836	9.40252	107.541	77.1727	105.924	K03466	ftsK, spoIIIE	2026724	Bacteria	Chloroflexi	NA	NA	NA	NA	Chloroflexi bacterium
915305	6.10457	84.5664	68.4773	88.4184	K03466	ftsK, spoIIIE	200795	Bacteria	Chloroflexi	NA	NA	NA	NA	NA
583847	5.04454	59.9672	42.1864	58.5457	K03466	ftsK, spoIIIE	2026724	Bacteria	Chloroflexi	NA	NA	NA	NA	Chloroflexi bacterium
46262	64.8278	17.0704	11.9701	11.6919	K03466	ftsK, spoIIIE	111611	Bacteria	Cyanobacteria	NA	Oscillatoriales	Coleofasciculaceae	Geitlerinema	Geitlerinema sp. PCC 9228
686621	5.16779	29.8079	31.5431	32.6151	K03466	ftsK, spoIIIE	2026780	Bacteria	Planctomycetes	NA	NA	NA	NA	Planctomycetes bacterium
138605	4.02669	26.3955	26.2851	25.5883	K03466	ftsK, spoIIIE	200795	Bacteria	Chloroflexi	NA	NA	NA	NA	NA
536290	5.31721	23.6203	23.9044	25.4248	K03466	ftsK, spoIIIE	2026724	Bacteria	Chloroflexi	NA	NA	NA	NA	Chloroflexi bacterium
193474	3.22101	16.3011	18.2082	19.1198	K03466	ftsK, spoIIIE	200795	Bacteria	Chloroflexi	NA	NA	NA	NA	NA
27826	3.45074	15.127	17.5467	16.6414	K03466	ftsK, spoIIIE	200795	Bacteria	Chloroflexi	NA	NA	NA	NA	NA
528802	2.29327	13.3617	14.1039	14.8304	K03466	ftsK, spoIIIE	2026780	Bacteria	Planctomycetes	NA	NA	NA	NA	Planctomycetes bacterium
324666	1.00004	13.8848	11.5966	13.0241	K03466	ftsK, spoIIIE	200795	Bacteria	Chloroflexi	NA	NA	NA	NA	NA
718873	0.848573	10.4573	13.569	14.4894	K03466	ftsK, spoIIIE	2026724	Bacteria	Chloroflexi	NA	NA	NA	NA	Chloroflexi bacterium
317935	0.835969	13.8828	10.7276	13.5874	K03466	ftsK, spoIIIE	200795	Bacteria	Chloroflexi	NA	NA	NA	NA	NA
143755	0.997617	13.3164	10.4739	13.8449	K03466	ftsK, spoIIIE	200795	Bacteria	Chloroflexi	NA	NA	NA	NA	NA
509586	0.764176	14.4686	10.2318	12.9333	K03466	ftsK, spoIIIE	2026724	Bacteria	Chloroflexi	NA	NA	NA	NA	Chloroflexi bacterium
76182	64.0945	18.4357	12.0538	12.6475	K19169	dndB	1117	Bacteria	Cyanobacteria	NA	NA	NA	NA	NA
76183	29.8363	7.47718	5.36701	4.78938	K19170	dndC	1117	Bacteria	Cyanobacteria	NA	NA	NA	NA	NA
42885	70.4901	19.7825	13.4517	13.2629	K19171	dndD	1117	Bacteria	Cyanobacteria	NA	NA	NA	NA	NA
236191	65.2415	18.8356	13.2129	12.0147	K19171	dndD	111611	Bacteria	Cyanobacteria	NA	Oscillatoriales	Coleofasciculaceae	Geitlerinema	Geitlerinema sp. PCC 9228
35849	58.8224	21.6562	13.5875	14.1645	K19172	dndE	1117	Bacteria	Cyanobacteria	NA	NA	NA	NA	NA
3786	68.0513	19.1699	13.1739	13.3047	K03168	topA	1117	Bacteria	Cyanobacteria	NA	NA	NA	NA	NA
14915	39.7383	12.4744	7.21497	8.24559	K03168	topA	2607774	Bacteria	Cyanobacteria	NA	Synechococcales	Leptolyngbyaceae	Leptolyngbya	Leptolyngbya sp. SIO4C5
69922	2.35607	14.2214	15.9238	16.5509	K03168	topA	200795	Bacteria	Chloroflexi	NA	NA	NA	NA	NA
221235	2.02539	14.2744	11.287	14.4102	K03168	topA	200795	Bacteria	Chloroflexi	NA	NA	NA	NA	NA
48640	65.0457	14.7078	11.8144	14.0723	K03652	MPG	2692825	Bacteria	Cyanobacteria	NA	Oscillatoriales	Microcoleaceae	Microcoleus	Microcoleus sp. FACHB-672
224577	2.16573	14.7088	17.5691	20.786	K03652	MPG	200795	Bacteria	Chloroflexi	NA	NA	NA	NA	NA
230041	1.18175	15.9453	11.7229	16.0402	K03652	MPG	200795	Bacteria	Chloroflexi	NA	NA	NA	NA	NA
97166	64.8697	17.5789	13.8796	13.1563	K03530	hupB	1117	Bacteria	Cyanobacteria	NA	NA	NA	NA	NA
15158	64.0789	19.148	12.6051	12.3436	K03040	rpoA	2	Bacteria	NA	NA	NA	NA	NA	NA
18946	2.08129	14.6054	16.0658	16.218	K03040	rpoA	200795	Bacteria	Chloroflexi	NA	NA	NA	NA	NA
33963	2.14481	13.1256	12.1926	11.6422	K03040	rpoA	200795	Bacteria	Chloroflexi	NA	NA	NA	NA	NA
37279	66.0176	18.6352	11.7742	12.2704	K03043	rpoB	2	Bacteria	NA	NA	NA	NA	NA	NA
18915	2.60492	16.06	17.4302	17.1867	K03043	rpoB	200795	Bacteria	Chloroflexi	NA	NA	NA	NA	NA
33932	1.76019	14.3891	10.1542	14.4459	K03043	rpoB	200795	Bacteria	Chloroflexi	NA	NA	NA	NA	NA
37280	63.2666	18.7033	12.4609	12.1981	K03046	rpoC	2	Bacteria	NA	NA	NA	NA	NA	NA
37281	60.0265	17.033	10.7221	11.8746	K03046	rpoC	2	Bacteria	NA	NA	NA	NA	NA	NA
81938	2.62462	15.3939	16.8527	17.4549	K03046	rpoC	200795	Bacteria	Chloroflexi	NA	NA	NA	NA	NA
234604	1.36384	13.7047	9.9208	13.944	K03046	rpoC	200795	Bacteria	Chloroflexi	NA	NA	NA	NA	NA
41389	76.8699	25.5934	12.5796	13.8345	K03060	rpoZ	2	Bacteria	NA	NA	NA	NA	NA	NA
215140	1.90294	17.7158	16.6396	18.3359	K06204	dksA	200795	Bacteria	Chloroflexi	NA	NA	NA	NA	NA
89882	3.53936	15.141	17.5805	14.12	K06204	dksA	2052143	Bacteria	Chloroflexi	Anaerolineae	NA	NA	NA	Anaerolineae bacterium
172351	0.554521	14.88	11.2293	10.4065	K06204	dksA	200795	Bacteria	Chloroflexi	NA	NA	NA	NA	NA
329299	2.38311	18.3177	18.5195	15.9488	K09165	K09165	2026779	Bacteria	Planctomycetes	Planctomycetia	Planctomycetales	Planctomycetaceae	NA	Planctomycetaceae bacterium
281766	0.674963	12.8453	14.792	12.362	K09165	K09165	2	Bacteria	NA	NA	NA	NA	NA	NA
53028	70.9877	19.376	13.4158	12.8142	K23684	aglJ	1117	Bacteria	Cyanobacteria	NA	NA	NA	NA	NA
317745	2.52377	17.5321	19.3177	17.0823	K23684	aglJ	200795	Bacteria	Chloroflexi	NA	NA	NA	NA	NA
148437	2.1193	16.1167	16.6988	18.6798	K23684	aglJ	2614248	Bacteria	Chloroflexi	Ardenticatenia	Ardenticatenales	NA	NA	Ardenticatenales bacterium
422442	2.92024	13.6961	16.6859	17.6282	K23684	aglJ	200795	Bacteria	Chloroflexi	NA	NA	NA	NA	NA
81603	1.82015	14.4658	16.4304	16.9144	K23684	aglJ	2026724	Bacteria	Chloroflexi	NA	NA	NA	NA	Chloroflexi bacterium
190853	1.86774	14.9063	10.242	14.0284	K23684	aglJ	200795	Bacteria	Chloroflexi	NA	NA	NA	NA	NA
314844	1.77631	14.0493	10.5552	13.0434	K23684	aglJ	200795	Bacteria	Chloroflexi	NA	NA	NA	NA	NA
3776	66.0625	16.8389	10.5261	10.5219	K00721	DPM1	1117	Bacteria	Cyanobacteria	NA	NA	NA	NA	NA
29688	59.7717	18.1024	12.2684	12.8712	K00721	DPM1	1117	Bacteria	Cyanobacteria	NA	NA	NA	NA	NA
82228	59.3252	17.6232	11.5744	12.5236	K00721	DPM1	64178	Bacteria	Cyanobacteria	NA	Oscillatoriales	Coleofasciculaceae	Coleofasciculus	Coleofasciculus chthonoplastes
100864	2.64504	17.6184	19.9378	21.3598	K00721	DPM1	200795	Bacteria	Chloroflexi	NA	NA	NA	NA	NA
371066	2.51145	15.6447	19.6718	17.6552	K00721	DPM1	200795	Bacteria	Chloroflexi	NA	NA	NA	NA	NA
116267	3.12745	16.7171	16.5864	17.3996	K00721	DPM1	200795	Bacteria	Chloroflexi	NA	NA	NA	NA	NA
135229	3.40653	15.272	18.9576	16.0131	K00721	DPM1	200795	Bacteria	Chloroflexi	NA	NA	NA	NA	NA
256160	1.8996	16.9535	11.3003	14.4862	K00721	DPM1	200795	Bacteria	Chloroflexi	NA	NA	NA	NA	NA
446248	1.91234	14.9873	11.4288	13.491	K00721	DPM1	200795	Bacteria	Chloroflexi	NA	NA	NA	NA	NA
280461	1.54174	12.3541	11.2718	16.4654	K00721	DPM1	200795	Bacteria	Chloroflexi	NA	NA	NA	NA	NA
249653	1.44906	13.4596	9.63851	14.7998	K00721	DPM1	200795	Bacteria	Chloroflexi	NA	NA	NA	NA	NA
162054	2.37945	18.4921	23.9264	17.5871	K00729	ALG5	200795	Bacteria	Chloroflexi	NA	NA	NA	NA	NA
86213	57.504	18.8784	11.638	12.564	K00728	POMT, pmt	1117	Bacteria	Cyanobacteria	NA	NA	NA	NA	NA
6156	67.652	22.5584	11.4597	12.3569	K22935	XK1, psk	1117	Bacteria	Cyanobacteria	NA	NA	NA	NA	NA
765122	3.03881	15.0829	20.1156	16.9829	K03298	TC.DME	2	Bacteria	NA	NA	NA	NA	NA	NA
102811	3.2396	14.5688	16.4848	15.5594	K03298	TC.DME	2026724	Bacteria	Chloroflexi	NA	NA	NA	NA	Chloroflexi bacterium
98646	1.83425	15.7568	10.6503	13.3231	K03298	TC.DME	2026724	Bacteria	Chloroflexi	NA	NA	NA	NA	Chloroflexi bacterium
138549	1.08323	13.9412	8.29945	13.0233	K03271	gmhA, lpcA	200795	Bacteria	Chloroflexi	NA	NA	NA	NA	NA
29698	66.5483	15.982	13.5314	12.8073	K01790	rfbC, rmlC	1150	Bacteria	Cyanobacteria	NA	Oscillatoriales	NA	NA	NA
29699	64.0538	19.7091	13.4846	14.0467	K00067	rfbD, rmlD	1117	Bacteria	Cyanobacteria	NA	NA	NA	NA	NA
360680	1.93691	16.403	11.6344	13.1332	K00067	rfbD, rmlD	200795	Bacteria	Chloroflexi	NA	NA	NA	NA	NA
112213	61.8012	16.7957	12.3676	11.7781	K01710	rfbB, rmlB, rffG	1117	Bacteria	Cyanobacteria	NA	NA	NA	NA	NA
150387	2.18742	16.4677	18.996	18.0537	K01710	rfbB, rmlB, rffG	200795	Bacteria	Chloroflexi	NA	NA	NA	NA	NA
375795	1.39662	15.6309	10.3712	11.9929	K01710	rfbB, rmlB, rffG	200795	Bacteria	Chloroflexi	NA	NA	NA	NA	NA
39306	67.5063	21.0643	11.5842	13.4113	K00943	tmk, DTYMK	2	Bacteria	NA	NA	NA	NA	NA	NA
416695	1.05171	13.189	14.5337	14.5754	K00943	tmk, DTYMK	200795	Bacteria	Chloroflexi	NA	NA	NA	NA	NA
477656	3.15165	27.2885	22.2964	24.1989	K03709	troR	2026724	Bacteria	Chloroflexi	NA	NA	NA	NA	Chloroflexi bacterium
46442	57.3799	17.1035	12.106	9.79944	K01520	dut, DUT	1117	Bacteria	Cyanobacteria	NA	NA	NA	NA	NA
194130	73.1904	19.0048	11.7261	14.4924	K19760	DAW1	1892252	Bacteria	Cyanobacteria	NA	Oscillatoriales	Microcoleaceae	NA	NA
111411	64.3449	21.0677	13.4966	13.1869	K19760	DAW1	1117	Bacteria	Cyanobacteria	NA	NA	NA	NA	NA
122624	1.11803	15.4771	11.2743	12.6459	K14088	echC	2026724	Bacteria	Chloroflexi	NA	NA	NA	NA	Chloroflexi bacterium
122622	1.96904	14.6881	11.9948	15.1971	K14090	echE	2026724	Bacteria	Chloroflexi	NA	NA	NA	NA	Chloroflexi bacterium
368297	3.0611	12.7973	9.5848	13.066	K15783	doeA	28221	Bacteria	Proteobacteria	Deltaproteobacteria	NA	NA	NA	NA
29689	65.7123	16.5668	13.1567	14.8451	K02348	elaA	1117	Bacteria	Cyanobacteria	NA	NA	NA	NA	NA
390293	2.71694	15.8362	19.6418	13.9939	K03522	fixB, etfA	2026724	Bacteria	Chloroflexi	NA	NA	NA	NA	Chloroflexi bacterium
886316	2.13058	16.1112	17.5864	16.3257	K03522	fixB, etfA	200795	Bacteria	Chloroflexi	NA	NA	NA	NA	NA
122277	1.99886	14.4087	16.0332	16.5997	K03522	fixB, etfA	200795	Bacteria	Chloroflexi	NA	NA	NA	NA	NA
318914	1.61437	17.7072	12.9246	14.3378	K03522	fixB, etfA	2026724	Bacteria	Chloroflexi	NA	NA	NA	NA	Chloroflexi bacterium
338722	1.64589	14.9864	11.1596	15.2659	K03522	fixB, etfA	200795	Bacteria	Chloroflexi	NA	NA	NA	NA	NA
192481	1.44089	15.5279	11.1643	13.2546	K03522	fixB, etfA	200795	Bacteria	Chloroflexi	NA	NA	NA	NA	NA
232090	2.2564	12.7579	11.2179	12.7862	K03522	fixB, etfA	2026724	Bacteria	Chloroflexi	NA	NA	NA	NA	Chloroflexi bacterium
122278	2.92254	19.2114	20.6366	21.08	K03521	fixA, etfB	2052143	Bacteria	Chloroflexi	Anaerolineae	NA	NA	NA	Anaerolineae bacterium
133104	2.84116	14.8815	15.5649	14.8445	K03521	fixA, etfB	2026724	Bacteria	Chloroflexi	NA	NA	NA	NA	Chloroflexi bacterium
192480	2.68484	15.923	10.8728	15.3266	K03521	fixA, etfB	200795	Bacteria	Chloroflexi	NA	NA	NA	NA	NA
318913	1.26657	14.1946	12.7219	16.254	K03521	fixA, etfB	2052143	Bacteria	Chloroflexi	Anaerolineae	NA	NA	NA	Anaerolineae bacterium
338725	2.25699	15.9541	11.3981	14.2202	K03521	fixA, etfB	200795	Bacteria	Chloroflexi	NA	NA	NA	NA	NA
232089	1.94257	15.3406	11.569	12.3888	K03521	fixA, etfB	2026724	Bacteria	Chloroflexi	NA	NA	NA	NA	Chloroflexi bacterium
107458	4.28945	10.8123	9.12135	14.4881	K03521	fixA, etfB	2026760	Bacteria	Candidatus Marinimicrobia	NA	NA	NA	NA	Candidatus Marinimicrobia bacterium
475195	2.37216	12.6113	10.2113	11.1739	K03521	fixA, etfB	28221	Bacteria	Proteobacteria	Deltaproteobacteria	NA	NA	NA	NA
367221	65.1497	19.1314	12.6818	13.5196	K02355	fusA, GFM, EFG	1117	Bacteria	Cyanobacteria	NA	NA	NA	NA	NA
65062	62.9758	17.1302	12.945	11.4549	K02355	fusA, GFM, EFG	1117	Bacteria	Cyanobacteria	NA	NA	NA	NA	NA
101852	2.92114	16.7144	18.5553	17.96	K02355	fusA, GFM, EFG	200795	Bacteria	Chloroflexi	NA	NA	NA	NA	NA
18918	2.69105	14.1774	18.6102	17.4741	K02355	fusA, GFM, EFG	200795	Bacteria	Chloroflexi	NA	NA	NA	NA	NA
265602	2.53977	15.3142	15.7318	17.7238	K02355	fusA, GFM, EFG	200795	Bacteria	Chloroflexi	NA	NA	NA	NA	NA
162066	2.37346	14.2898	10.4747	16.5802	K02355	fusA, GFM, EFG	200795	Bacteria	Chloroflexi	NA	NA	NA	NA	NA
179092	1.72034	14.3805	10.6827	14.6344	K02355	fusA, GFM, EFG	200795	Bacteria	Chloroflexi	NA	NA	NA	NA	NA
33935	1.60656	14.732	10.5419	12.9353	K02355	fusA, GFM, EFG	200795	Bacteria	Chloroflexi	NA	NA	NA	NA	NA
30071	71.9195	21.1583	13.2952	11.4932	K02356	efp	1117	Bacteria	Cyanobacteria	NA	NA	NA	NA	NA
346773	2.64023	15.1307	17.7815	16.5776	K02356	efp	200795	Bacteria	Chloroflexi	NA	NA	NA	NA	NA
102642	74.9184	16.8949	14.6014	13.1068	K02357	tsf, TSFM	1117	Bacteria	Cyanobacteria	NA	NA	NA	NA	NA
71018	2.96191	16.0114	15.6196	17.9562	K02357	tsf, TSFM	200795	Bacteria	Chloroflexi	NA	NA	NA	NA	NA
195142	1.09768	13.5967	10.8343	13.6248	K02357	tsf, TSFM	200795	Bacteria	Chloroflexi	NA	NA	NA	NA	NA
65063	61.5386	19.0932	13.0502	11.8481	K02358	tuf, TUFM	1117	Bacteria	Cyanobacteria	NA	NA	NA	NA	NA
844140	32.7235	21.1119	4.38101	3.86889	K02358	tuf, TUFM	200795	Bacteria	Chloroflexi	NA	NA	NA	NA	NA
18919	2.72924	14.3964	17.1307	15.7525	K02358	tuf, TUFM	200795	Bacteria	Chloroflexi	NA	NA	NA	NA	NA
33936	1.51415	14.2636	12.2035	14.7416	K02358	tuf, TUFM	200795	Bacteria	Chloroflexi	NA	NA	NA	NA	NA
72314	2.52218	16.6973	19.626	19.0951	K07739	ELP3, KAT9	200795	Bacteria	Chloroflexi	NA	NA	NA	NA	NA
310587	1.73387	14.655	12.7481	13.3425	K07739	ELP3, KAT9	200795	Bacteria	Chloroflexi	NA	NA	NA	NA	NA
98195	66.6634	18.2658	11.7797	13.7574	K01181	E3.2.1.8, xynA	1117	Bacteria	Cyanobacteria	NA	NA	NA	NA	NA
220597	63.1896	18.6498	12.4249	13.7455	K10773	NTH	1117	Bacteria	Cyanobacteria	NA	NA	NA	NA	NA
90878	2.37501	12.9919	10.9993	12.1601	K07457	K07457	45657	Bacteria	Proteobacteria	Deltaproteobacteria	Desulfobacterales	Desulfobacteraceae	Desulfonema	Desulfonema ishimotonii
222646	76.4681	18.81	13.7517	13.2234	K21162	sgcE4, ncsE4, kedE4	1117	Bacteria	Cyanobacteria	NA	NA	NA	NA	NA
513418	2.82703	27.7611	23.0943	27.496	K01552	ecfA	2052143	Bacteria	Chloroflexi	Anaerolineae	NA	NA	NA	Anaerolineae bacterium
144057	2.79398	17.4104	18.4967	20.3806	K01552	ecfA	200795	Bacteria	Chloroflexi	NA	NA	NA	NA	NA
376868	2.25861	16.6348	16.3228	17.3808	K16787	ecfA2	2052143	Bacteria	Chloroflexi	Anaerolineae	NA	NA	NA	Anaerolineae bacterium
376869	2.90917	16.2211	15.3744	17.2198	K16786	ecfA1	200795	Bacteria	Chloroflexi	NA	NA	NA	NA	NA
313002	2.73885	14.7496	15.9933	16.4548	K01552	ecfA	200795	Bacteria	Chloroflexi	NA	NA	NA	NA	NA
250583	1.64732	17.103	11.4991	15.6229	K16786	ecfA1	200795	Bacteria	Chloroflexi	NA	NA	NA	NA	NA
466136	1.74056	15.0446	8.60079	14.0682	K01552	ecfA	200795	Bacteria	Chloroflexi	NA	NA	NA	NA	NA
194875	63.8342	18.2439	10.8044	12.9014	K16785	ecfT	1117	Bacteria	Cyanobacteria	NA	NA	NA	NA	NA
773494	2.71456	23.9419	21.0147	27.3185	K16785	ecfT	200795	Bacteria	Chloroflexi	NA	NA	NA	NA	NA
144055	2.25992	17.3876	16.3363	17.8493	K16785	ecfT	2052143	Bacteria	Chloroflexi	Anaerolineae	NA	NA	NA	Anaerolineae bacterium
376867	3.01005	14.8769	14.9772	20.2165	K16785	ecfT	200795	Bacteria	Chloroflexi	NA	NA	NA	NA	NA
694218	1.11035	18.5174	12.9832	14.4575	K16785	ecfT	200795	Bacteria	Chloroflexi	NA	NA	NA	NA	NA
250584	1.24485	14.5835	11.0044	15.8004	K16785	ecfT	2026724	Bacteria	Chloroflexi	NA	NA	NA	NA	Chloroflexi bacterium
466137	1.96275	14.47	8.80594	15.668	K16785	ecfT	200795	Bacteria	Chloroflexi	NA	NA	NA	NA	NA
640359	2.56169	17.215	16.8826	20.3253	K16927	cbrT	2026724	Bacteria	Chloroflexi	NA	NA	NA	NA	Chloroflexi bacterium
773493	2.45022	18.6411	14.5118	18.1957	K16927	cbrT	2026724	Bacteria	Chloroflexi	NA	NA	NA	NA	Chloroflexi bacterium
144056	2.28511	13.4353	17.6869	18.4925	K16924	mtsT	200795	Bacteria	Chloroflexi	NA	NA	NA	NA	NA
694217	1.16595	13.5865	7.91183	13.791	K16927	cbrT	2052143	Bacteria	Chloroflexi	Anaerolineae	NA	NA	NA	Anaerolineae bacterium
44541	73.8392	19.5182	14.8144	14.7008	K01689	ENO, eno	1117	Bacteria	Cyanobacteria	NA	NA	NA	NA	NA
691609	2.54899	16.5229	13.9928	15.7641	K01689	ENO, eno	200795	Bacteria	Chloroflexi	NA	NA	NA	NA	NA
35806	2.83733	13.7833	13.4445	14.0406	K01689	ENO, eno	200795	Bacteria	Chloroflexi	NA	NA	NA	NA	NA
34395	64.0287	19.7759	12.489	9.93707	K00208	fabI	1117	Bacteria	Cyanobacteria	NA	NA	NA	NA	NA
211142	3.49712	16.8873	17.9814	17.9826	K10780	fabL	2026724	Bacteria	Chloroflexi	NA	NA	NA	NA	Chloroflexi bacterium
122281	4.10015	18.2404	17.1004	20.6456	K01715	crt	200795	Bacteria	Chloroflexi	NA	NA	NA	NA	NA
48715	69.0804	18.5457	10.8808	11.6517	K22369	EPHX4	1117	Bacteria	Cyanobacteria	NA	NA	NA	NA	NA
258188	67.4543	18.7423	11.4958	12.2386	K22369	EPHX4	1117	Bacteria	Cyanobacteria	NA	NA	NA	NA	NA
15178	62.7031	19.7356	11.7227	12.2356	K18979	queG	1117	Bacteria	Cyanobacteria	NA	NA	NA	NA	NA
326986	3.1669	18.5087	19.5507	22.2023	K18979	queG	200795	Bacteria	Chloroflexi	NA	NA	NA	NA	NA
364265	3.01211	17.3036	19.8534	17.7546	K18979	queG	200795	Bacteria	Chloroflexi	NA	NA	NA	NA	NA
207687	1.70234	13.6372	11.8389	13.1696	K18979	queG	200795	Bacteria	Chloroflexi	NA	NA	NA	NA	NA
192126	3.4925	16.1334	20.4326	21.4932	K12132	prkC, stkP	2026724	Bacteria	Chloroflexi	NA	NA	NA	NA	Chloroflexi bacterium
397022	2.77241	15.88	19.7654	18.3478	K12132	prkC, stkP	2052143	Bacteria	Chloroflexi	Anaerolineae	NA	NA	NA	Anaerolineae bacterium
193625	2.38929	15.8703	16.3474	19.0958	K12132	prkC, stkP	200795	Bacteria	Chloroflexi	NA	NA	NA	NA	NA
187597	2.25559	16.3755	15.83	19.2151	K12132	prkC, stkP	200795	Bacteria	Chloroflexi	NA	NA	NA	NA	NA
155769	2.71455	14.8045	17.7295	17.179	K12132	prkC, stkP	2052143	Bacteria	Chloroflexi	Anaerolineae	NA	NA	NA	Anaerolineae bacterium
750974	2.7734	16.5058	16.3455	16.5349	K12132	prkC, stkP	2026724	Bacteria	Chloroflexi	NA	NA	NA	NA	Chloroflexi bacterium
81601	1.83065	16.0641	16.6085	16.6946	K12132	prkC, stkP	200795	Bacteria	Chloroflexi	NA	NA	NA	NA	NA
354977	2.60008	13.1679	15.2164	15.4851	K12132	prkC, stkP	2026724	Bacteria	Chloroflexi	NA	NA	NA	NA	Chloroflexi bacterium
162756	1.6574	16.6664	12.1149	14.9295	K12132	prkC, stkP	2026724	Bacteria	Chloroflexi	NA	NA	NA	NA	Chloroflexi bacterium
479620	2.43709	15.2608	11.8705	15.7925	K12132	prkC, stkP	2026724	Bacteria	Chloroflexi	NA	NA	NA	NA	Chloroflexi bacterium
323784	1.4898	15.6076	12.3238	15.0069	K12132	prkC, stkP	2026724	Bacteria	Chloroflexi	NA	NA	NA	NA	Chloroflexi bacterium
602270	1.68596	14.2183	11.7719	15.6497	K12132	prkC, stkP	200795	Bacteria	Chloroflexi	NA	NA	NA	NA	NA
166896	1.23304	13.5987	12.5227	15.3267	K12132	prkC, stkP	200795	Bacteria	Chloroflexi	NA	NA	NA	NA	NA
293521	1.49159	14.0145	11.3494	14.8509	K12132	prkC, stkP	2052143	Bacteria	Chloroflexi	Anaerolineae	NA	NA	NA	Anaerolineae bacterium
185538	1.40748	14.1785	10.0905	15.8897	K12132	prkC, stkP	200795	Bacteria	Chloroflexi	NA	NA	NA	NA	NA
192508	1.72238	13.6749	10.1894	15.5812	K12132	prkC, stkP	2026724	Bacteria	Chloroflexi	NA	NA	NA	NA	Chloroflexi bacterium
173991	1.30189	12.6894	12.0749	14.9117	K12132	prkC, stkP	2052143	Bacteria	Chloroflexi	Anaerolineae	NA	NA	NA	Anaerolineae bacterium
396341	1.04922	14.7468	10.1694	13.8896	K12132	prkC, stkP	2073117	Bacteria	Chloroflexi	Anaerolineae	Anaerolineales	NA	NA	Anaerolineales bacterium
224913	1.54133	14.201	8.71458	13.3449	K12132	prkC, stkP	2052143	Bacteria	Chloroflexi	Anaerolineae	NA	NA	NA	Anaerolineae bacterium
152084	1.06865	13.5876	9.30861	12.098	K12132	prkC, stkP	200795	Bacteria	Chloroflexi	NA	NA	NA	NA	NA
9100	71.5483	20.8629	11.2091	13.6798	K03701	uvrA	2	Bacteria	NA	NA	NA	NA	NA	NA
670011	4.04176	25.1686	22.9879	26.2204	K03701	uvrA	200795	Bacteria	Chloroflexi	NA	NA	NA	NA	NA
503501	3.47984	23.3879	22.0787	22.3283	K03701	uvrA	200795	Bacteria	Chloroflexi	NA	NA	NA	NA	NA
110129	2.45297	14.1519	16.6215	17.9439	K03701	uvrA	2026724	Bacteria	Chloroflexi	NA	NA	NA	NA	Chloroflexi bacterium
354156	1.51686	13.3205	9.68213	12.4024	K03701	uvrA	2026724	Bacteria	Chloroflexi	NA	NA	NA	NA	Chloroflexi bacterium
39523	70.5614	21.5001	12.6997	12.9606	K03702	uvrB	1117	Bacteria	Cyanobacteria	NA	NA	NA	NA	NA
186858	2.4831	14.5662	16.3182	16.825	K03702	uvrB	2	Bacteria	NA	NA	NA	NA	NA	NA
135473	1.21137	14.575	10.8822	12.0669	K03702	uvrB	2	Bacteria	NA	NA	NA	NA	NA	NA
318038	66.3663	18.7845	12.2699	12.4354	K03703	uvrC	1117	Bacteria	Cyanobacteria	NA	NA	NA	NA	NA
89883	2.99025	17.7041	16.7698	18.6758	K03703	uvrC	200795	Bacteria	Chloroflexi	NA	NA	NA	NA	NA
278988	1.36965	12.7086	10.9778	12.217	K03703	uvrC	200795	Bacteria	Chloroflexi	NA	NA	NA	NA	NA
46203	58.8809	17.9777	13.0851	11.858	K01142	E3.1.11.2, xthA	1117	Bacteria	Cyanobacteria	NA	NA	NA	NA	NA
882402	2.7715	20.5895	17.0362	25.1996	K01142	E3.1.11.2, xthA	200795	Bacteria	Chloroflexi	NA	NA	NA	NA	NA
431948	2.62074	19.1593	17.0957	19.5502	K03581	recD	200795	Bacteria	Chloroflexi	NA	NA	NA	NA	NA
289906	1.8705	19.3144	12.6623	16.1635	K03581	recD	200795	Bacteria	Chloroflexi	NA	NA	NA	NA	NA
81608	2.71889	17.5689	20.2893	18.4625	K03601	xseA	200795	Bacteria	Chloroflexi	NA	NA	NA	NA	NA
675160	1.11002	17.9793	11.9777	16.499	K03601	xseA	2026724	Bacteria	Chloroflexi	NA	NA	NA	NA	Chloroflexi bacterium
81610	1.70527	17.6733	20.9428	20.0073	K03602	xseB	2030828	Bacteria	Proteobacteria	Gammaproteobacteria	Thiotrichales	Piscirickettsiaceae	NA	Piscirickettsiaceae bacterium
93773	72.8545	18.69	14.9496	15.3273	K01524	ppx-gppA	1117	Bacteria	Cyanobacteria	NA	NA	NA	NA	NA
64916	33.0597	8.96574	6.36051	5.67676	K16567	exoQ	1983111	Bacteria	Cyanobacteria	NA	NA	NA	NA	NA
13768	71.3352	16.4999	12.3942	13.3528	K16566	exoY	1150	Bacteria	Cyanobacteria	NA	Oscillatoriales	NA	NA	NA
85997	61.4637	19.2183	10.7984	11.7325	K01147	rnb	1117	Bacteria	Cyanobacteria	NA	NA	NA	NA	NA
365847	2.84248	15.0297	14.4821	16.7318	K01147	rnb	2026724	Bacteria	Chloroflexi	NA	NA	NA	NA	Chloroflexi bacterium
376540	1.62123	14.7659	10.6956	13.7085	K01147	rnb	2026724	Bacteria	Chloroflexi	NA	NA	NA	NA	Chloroflexi bacterium
18956	2.77524	18.6466	20.2923	21.14	K14127	mvhD, vhuD, vhcD	200795	Bacteria	Chloroflexi	NA	NA	NA	NA	NA
318186	2.90254	16.3512	19.7237	23.068	K14127	mvhD, vhuD, vhcD	200795	Bacteria	Chloroflexi	NA	NA	NA	NA	NA
39894	2.66259	16.0529	13.0718	18.2166	K14127	mvhD, vhuD, vhcD	200795	Bacteria	Chloroflexi	NA	NA	NA	NA	NA
164652	1.3665	13.2586	12.2077	15.8735	K14127	mvhD, vhuD, vhcD	200795	Bacteria	Chloroflexi	NA	NA	NA	NA	NA
113491	4.10124	16.5644	26.5307	19.7968	K14126	mvhA, vhuA, vhcA	2026724	Bacteria	Chloroflexi	NA	NA	NA	NA	Chloroflexi bacterium
104302	1.61691	14.6529	11.7029	13.8259	K14126	mvhA, vhuA, vhcA	2026724	Bacteria	Chloroflexi	NA	NA	NA	NA	Chloroflexi bacterium
85293	1.51651	12.9819	8.84191	14.3305	K14126	mvhA, vhuA, vhcA	2026724	Bacteria	Chloroflexi	NA	NA	NA	NA	Chloroflexi bacterium
113492	3.43177	20.0733	23.8165	23.5429	K14128	mvhG, vhuG, vhcG	2026724	Bacteria	Chloroflexi	NA	NA	NA	NA	Chloroflexi bacterium
85294	1.23879	15.2888	9.50802	13.0316	K14128	mvhG, vhuG, vhcG	200795	Bacteria	Chloroflexi	NA	NA	NA	NA	NA
128195	62.9429	17.5547	11.4915	13.309	K14331	K14331	1117	Bacteria	Cyanobacteria	NA	NA	NA	NA	NA
128194	68.1997	21.2053	9.38728	16.033	K14330	K14330	1117	Bacteria	Cyanobacteria	NA	NA	NA	NA	NA
109843	3.38101	15.2784	14.7502	17.4718	K14330	K14330	200795	Bacteria	Chloroflexi	NA	NA	NA	NA	NA
262213	1.15611	15.4121	10.3878	13.3189	K14330	K14330	200795	Bacteria	Chloroflexi	NA	NA	NA	NA	NA
611394	3.62768	26.7881	27.4388	32.0036	K00666	K00666	200795	Bacteria	Chloroflexi	NA	NA	NA	NA	NA
252776	2.54367	17.4444	19.8304	20.2023	K02379	fdhD	200795	Bacteria	Chloroflexi	NA	NA	NA	NA	NA
120501	0.952149	16.6477	12.3851	15.2072	K02379	fdhD	200795	Bacteria	Chloroflexi	NA	NA	NA	NA	NA
211400	2.46962	16.6635	17.4104	15.963	K02381	fdrA	2052143	Bacteria	Chloroflexi	Anaerolineae	NA	NA	NA	Anaerolineae bacterium
20688	71.5514	21.775	14.1911	14.3517	K02639	petF	1117	Bacteria	Cyanobacteria	NA	NA	NA	NA	NA
111673	67.5771	17.0259	10.0306	14.2522	K05337	fer	1117	Bacteria	Cyanobacteria	NA	NA	NA	NA	NA
131635	67.0089	14.7687	14.0835	12.1313	K02639	petF	2	Bacteria	NA	NA	NA	NA	NA	NA
185852	61.2714	16.9941	13.2804	11.7487	K05337	fer	1117	Bacteria	Cyanobacteria	NA	NA	NA	NA	NA
126592	63.4442	14.7962	11.2417	9.59242	K02639	petF	1209493	Bacteria	Cyanobacteria	NA	Synechococcales	Prochlorotrichaceae	Halomicronema	Halomicronema hongdechloris
173874	58.0879	16.8186	10.7051	10.9562	K02639	petF	2	Bacteria	NA	NA	NA	NA	NA	NA
126816	1.62242	21.8209	20.2829	16.6964	K05337	fer	200795	Bacteria	Chloroflexi	NA	NA	NA	NA	NA
224137	1.88462	11.7926	8.86297	14.2934	K05337	fer	2052143	Bacteria	Chloroflexi	Anaerolineae	NA	NA	NA	Anaerolineae bacterium
365556	3.0854	14.064	16.9709	19.2306	K00528	fpr	200795	Bacteria	Chloroflexi	NA	NA	NA	NA	NA
71092	72.3949	17.6215	12.2426	12.9604	K02641	petH	1117	Bacteria	Cyanobacteria	NA	NA	NA	NA	NA
24772	61.5188	17.8144	11.8385	12.062	K00367	narB	1117	Bacteria	Cyanobacteria	NA	NA	NA	NA	NA
24770	68.5637	21.5017	11.5865	12.3646	K00366	nirA	1117	Bacteria	Cyanobacteria	NA	NA	NA	NA	NA
53031	65.6398	22.5057	13.6432	11.6666	K17892	FTRC	1117	Bacteria	Cyanobacteria	NA	NA	NA	NA	NA
281765	1.24164	13.9073	10.9133	12.2719	K17892	FTRC	2052143	Bacteria	Chloroflexi	Anaerolineae	NA	NA	NA	Anaerolineae bacterium
841173	4.92494	33.9748	30.6121	37.2535	K02574	napH	200795	Bacteria	Chloroflexi	NA	NA	NA	NA	NA
672160	4.92888	34.2346	33.9378	33.3877	K02574	napH	2026724	Bacteria	Chloroflexi	NA	NA	NA	NA	Chloroflexi bacterium
755248	3.97981	34.4996	30.9464	35.5191	K02574	napH	2052143	Bacteria	Chloroflexi	Anaerolineae	NA	NA	NA	Anaerolineae bacterium
380179	1.63849	14.3509	14.033	13.6217	K02574	napH	2026724	Bacteria	Chloroflexi	NA	NA	NA	NA	Chloroflexi bacterium
224130	1.27983	13.0081	9.5636	14.942	K02574	napH	2026724	Bacteria	Chloroflexi	NA	NA	NA	NA	Chloroflexi bacterium
37262	68.336	16.7695	11.8797	10.945	K04758	feoA	1678310	Bacteria	Cyanobacteria	NA	Oscillatoriales	Microcoleaceae	Planktothrix	Planktothrix serta
477655	3.23957	28.4125	23.7924	28.5116	K04758	feoA	2026724	Bacteria	Chloroflexi	NA	NA	NA	NA	Chloroflexi bacterium
102243	4.484	12.6773	24.0519	21.3139	K04758	feoA	2026724	Bacteria	Chloroflexi	NA	NA	NA	NA	Chloroflexi bacterium
175536	2.97599	16.2519	19.8784	18.4295	K04758	feoA	2026724	Bacteria	Chloroflexi	NA	NA	NA	NA	Chloroflexi bacterium
233234	1.19612	14.5866	11.102	13.5496	K04758	feoA	200795	Bacteria	Chloroflexi	NA	NA	NA	NA	NA
6293	66.2346	19.0626	12.9484	12.9513	K04759	feoB	1173028	Bacteria	Cyanobacteria	NA	Oscillatoriales	Oscillatoriaceae	Oscillatoria	Oscillatoria sp. PCC 10802
37261	63.1354	17.2181	11.9437	12.1712	K04759	feoB	1117	Bacteria	Cyanobacteria	NA	NA	NA	NA	NA
6292	61.9627	14.0855	12.7137	12.8153	K04759	feoB	1150	Bacteria	Cyanobacteria	NA	Oscillatoriales	NA	NA	NA
59769	56.3525	16.8428	10.9781	11.4289	K04759	feoB	1117	Bacteria	Cyanobacteria	NA	NA	NA	NA	NA
588771	3.53123	32.6399	26.1685	29.4754	K04759	feoB	200795	Bacteria	Chloroflexi	NA	NA	NA	NA	NA
477653	3.87027	32.7475	22.3698	29.1221	K04759	feoB	2026724	Bacteria	Chloroflexi	NA	NA	NA	NA	Chloroflexi bacterium
477654	4.59703	26.9128	20.6327	28.7546	K04759	feoB	2026724	Bacteria	Chloroflexi	NA	NA	NA	NA	Chloroflexi bacterium
102242	3.06204	18.3935	18.1102	18.4111	K04759	feoB	200795	Bacteria	Chloroflexi	NA	NA	NA	NA	NA
175537	2.59172	16.4242	17.198	18.6625	K04759	feoB	1975524	Bacteria	Candidatus Marinimicrobia	NA	NA	NA	NA	Candidatus Marinimicrobia bacterium CG08_land_8_20_14_0_20_45_22
233235	2.21461	15.3496	11.9402	14.6514	K04759	feoB	200795	Bacteria	Chloroflexi	NA	NA	NA	NA	NA
491194	1.54472	12.9656	10.859	12.8432	K07490	feoC	200795	Bacteria	Chloroflexi	NA	NA	NA	NA	NA
53033	76.8085	17.9425	10.8797	11.0388	K09013	sufC	1117	Bacteria	Cyanobacteria	NA	NA	NA	NA	NA
81482	4.04226	14.0866	22.3742	19.5615	K09013	sufC	200795	Bacteria	Chloroflexi	NA	NA	NA	NA	NA
526039	2.72369	14.145	12.0335	13.7215	K09013	sufC	200795	Bacteria	Chloroflexi	NA	NA	NA	NA	NA
53032	65.5654	18.6033	12.4368	12.6621	K09014	sufB	2	Bacteria	NA	NA	NA	NA	NA	NA
53034	75.4774	22.9628	13.7853	13.7512	K09015	sufD	1117	Bacteria	Cyanobacteria	NA	NA	NA	NA	NA
92870	62.0773	18.6439	8.06189	13.6805	K03774	slpA	1117	Bacteria	Cyanobacteria	NA	NA	NA	NA	NA
378475	2.38017	12.7925	11.0527	15.6054	K03775	slyD	200795	Bacteria	Chloroflexi	NA	NA	NA	NA	NA
223681	1.93768	15.7135	10.4654	13.5444	K03775	slyD	2026724	Bacteria	Chloroflexi	NA	NA	NA	NA	Chloroflexi bacterium
145395	69.6309	19.9457	13.0249	15.5022	K03186	ubiX, bsdB, PAD1	1117	Bacteria	Cyanobacteria	NA	NA	NA	NA	NA
350057	1.70049	17.6919	16.7024	19.3322	K03186	ubiX, bsdB, PAD1	2026724	Bacteria	Chloroflexi	NA	NA	NA	NA	Chloroflexi bacterium
318810	1.70591	13.5375	10.5006	15.0764	K03186	ubiX, bsdB, PAD1	2026724	Bacteria	Chloroflexi	NA	NA	NA	NA	Chloroflexi bacterium
72091	68.338	19.0316	12.2646	12.7319	K07192	FLOT	28073	Bacteria	Cyanobacteria	NA	Oscillatoriales	Oscillatoriaceae	Lyngbya	NA
126179	69.698	19.6423	15.5078	15.826	K06199	crcB, FEX	1117	Bacteria	Cyanobacteria	NA	NA	NA	NA	NA
41400	60.6306	18.651	11.9713	12.0395	K10563	mutM, fpg	1117	Bacteria	Cyanobacteria	NA	NA	NA	NA	NA
231083	2.12118	15.212	17.5558	17.1399	K10563	mutM, fpg	200795	Bacteria	Chloroflexi	NA	NA	NA	NA	NA
191712	1.43187	12.559	9.43093	13.7214	K10563	mutM, fpg	200795	Bacteria	Chloroflexi	NA	NA	NA	NA	NA
128076	64.1204	18.7562	13.4928	13.1496	K00656	E2.3.1.54, pflD	64178	Bacteria	Cyanobacteria	NA	Oscillatoriales	Coleofasciculaceae	Coleofasciculus	Coleofasciculus chthonoplastes
318185	3.35948	17.8169	14.3127	19.3317	K00125	fdhB	200795	Bacteria	Chloroflexi	NA	NA	NA	NA	NA
39895	2.36619	15.6414	17.0781	19.092	K00125	fdhB	200795	Bacteria	Chloroflexi	NA	NA	NA	NA	NA
140781	3.65118	16.141	18.0812	15.5944	K00125	fdhB	2026724	Bacteria	Chloroflexi	NA	NA	NA	NA	Chloroflexi bacterium
813336	2.17404	13.6408	13.3855	15.3174	K00125	fdhB	200795	Bacteria	Chloroflexi	NA	NA	NA	NA	NA
268209	1.449	13.554	10.1594	13.3052	K00125	fdhB	2026724	Bacteria	Chloroflexi	NA	NA	NA	NA	Chloroflexi bacterium
180598	1.48774	14.2587	9.58947	13.5195	K15022	fdhB	200795	Bacteria	Chloroflexi	NA	NA	NA	NA	NA
72325	1.4048	15.892	17.8701	17.6405	K00124	fdoH, fdsB	200795	Bacteria	Chloroflexi	NA	NA	NA	NA	NA
216410	2.22235	16.1952	16.9647	16.4357	K00124	fdoH, fdsB	2026724	Bacteria	Chloroflexi	NA	NA	NA	NA	Chloroflexi bacterium
342904	2.36204	13.6763	15.1224	14.6553	K06212	focA	2026724	Bacteria	Chloroflexi	NA	NA	NA	NA	Chloroflexi bacterium
234230	2.68619	15.2572	18.6297	17.7443	K01938	fhs	2026724	Bacteria	Chloroflexi	NA	NA	NA	NA	Chloroflexi bacterium
171437	1.59867	15.8083	12.1316	16.6371	K01938	fhs	2026724	Bacteria	Chloroflexi	NA	NA	NA	NA	Chloroflexi bacterium
39311	75.1057	18.2965	11.5288	13.6437	K20896	TENA_E	1117	Bacteria	Cyanobacteria	NA	NA	NA	NA	NA
705118	49.7911	13.3821	10.992	9.50441	K13444	SUMF1, FGE	2028210	Bacteria	Cyanobacteria	NA	Oscillatoriales	Coleofasciculaceae	Geitlerinema	Geitlerinema sp. FC II
477056	38.3211	12.933	7.95189	7.67742	K13444	SUMF1, FGE	102127	Bacteria	Cyanobacteria	NA	Oscillatoriales	Coleofasciculaceae	Geitlerinema	Geitlerinema sp. PCC 7105
386589	3.17814	16.6968	20.2989	17.5473	K13444	SUMF1, FGE	200795	Bacteria	Chloroflexi	NA	NA	NA	NA	NA
874719	1.96164	19.3031	13.245	15.2175	K13444	SUMF1, FGE	200795	Bacteria	Chloroflexi	NA	NA	NA	NA	NA
217547	2.08241	16.8227	12.1687	16.3182	K13444	SUMF1, FGE	2052143	Bacteria	Chloroflexi	Anaerolineae	NA	NA	NA	Anaerolineae bacterium
182063	1.80411	15.7325	12.0074	14.748	K13444	SUMF1, FGE	200795	Bacteria	Chloroflexi	NA	NA	NA	NA	NA
849860	1.25544	15.951	9.6943	12.6935	K13444	SUMF1, FGE	200795	Bacteria	Chloroflexi	NA	NA	NA	NA	NA
663904	3.32907	28.1258	25.984	31.3428	K00200	fwdA, fmdA	200795	Bacteria	Chloroflexi	NA	NA	NA	NA	NA
675154	4.70096	29.8414	28.4675	30.7739	K00201	fwdB, fmdB	200795	Bacteria	Chloroflexi	NA	NA	NA	NA	NA
560436	1.32479	11.9887	15.6473	12.3396	K11261	fwdE, fmdE	200795	Bacteria	Chloroflexi	NA	NA	NA	NA	NA
349992	2.38047	17.7311	17.6514	17.0233	K00672	ftr	2052143	Bacteria	Chloroflexi	Anaerolineae	NA	NA	NA	Anaerolineae bacterium
890346	0.755574	12.5008	10.0068	13.2107	K00672	ftr	292625	Bacteria	Chloroflexi	Anaerolineae	NA	NA	NA	NA
6336	65.2345	19.1744	15.1286	13.0252	K00847	E2.7.1.4, scrK	1117	Bacteria	Cyanobacteria	NA	NA	NA	NA	NA
197529	2.81521	16.2777	19.9694	18.6239	K00847	E2.7.1.4, scrK	200795	Bacteria	Chloroflexi	NA	NA	NA	NA	NA
120495	1.66918	15.2191	10.8694	15.2586	K00847	E2.7.1.4, scrK	2026724	Bacteria	Chloroflexi	NA	NA	NA	NA	Chloroflexi bacterium
60003	59.9313	17.8317	10.4211	10.6051	K03841	FBP, fbp	1117	Bacteria	Cyanobacteria	NA	NA	NA	NA	NA
71012	2.01751	11.2579	15.8474	14.8319	K03841	FBP, fbp	200795	Bacteria	Chloroflexi	NA	NA	NA	NA	NA
377585	0.792637	12.7401	10.9439	13.3177	K03841	FBP, fbp	200795	Bacteria	Chloroflexi	NA	NA	NA	NA	NA
30779	62.8699	19.5769	11.8614	12.0451	K01623	ALDO	1117	Bacteria	Cyanobacteria	NA	NA	NA	NA	NA
224336	3.23139	18.4132	16.4884	18.4767	K11645	fbaB	2026724	Bacteria	Chloroflexi	NA	NA	NA	NA	Chloroflexi bacterium
102397	1.07787	13.6186	8.3429	13.2201	K11645	fbaB	2	Bacteria	NA	NA	NA	NA	NA	NA
36628	66.8112	20.619	11.9092	11.5345	K01624	FBA, fbaA	1117	Bacteria	Cyanobacteria	NA	NA	NA	NA	NA
41523	78.7049	19.9641	13.1636	14.0082	K02111	ATPF1A, atpA	1117	Bacteria	Cyanobacteria	NA	NA	NA	NA	NA
214943	67.3159	18.6312	12.6527	13.0991	K02111	ATPF1A, atpA	1117	Bacteria	Cyanobacteria	NA	NA	NA	NA	NA
167786	2.21861	18.2142	18.8128	18.9705	K02111	ATPF1A, atpA	2026724	Bacteria	Chloroflexi	NA	NA	NA	NA	Chloroflexi bacterium
35821	3.18847	15.3873	16.0013	16.1491	K02111	ATPF1A, atpA	200795	Bacteria	Chloroflexi	NA	NA	NA	NA	NA
215373	1.87768	15.2229	9.89435	13.4834	K02111	ATPF1A, atpA	200795	Bacteria	Chloroflexi	NA	NA	NA	NA	NA
29539	74.4554	17.9112	13.8499	12.8006	K02112	ATPF1B, atpD	1117	Bacteria	Cyanobacteria	NA	NA	NA	NA	NA
59886	64.0253	17.1223	12.3432	11.4906	K02112	ATPF1B, atpD	1117	Bacteria	Cyanobacteria	NA	NA	NA	NA	NA
167793	2.84281	17.7169	19.7789	20.3624	K02112	ATPF1B, atpD	200795	Bacteria	Chloroflexi	NA	NA	NA	NA	NA
35823	2.83466	16.707	18.0072	16.4194	K02112	ATPF1B, atpD	292625	Bacteria	Chloroflexi	Anaerolineae	NA	NA	NA	NA
157266	2.03165	15.9709	12.2069	14.5328	K02112	ATPF1B, atpD	200795	Bacteria	Chloroflexi	NA	NA	NA	NA	NA
41529	64.5142	16.0547	13.0779	10.8684	K02108	ATPF0A, atpB	1117	Bacteria	Cyanobacteria	NA	NA	NA	NA	NA
113487	2.14974	17.3987	19.7768	17.2205	K02108	ATPF0A, atpB	2052143	Bacteria	Chloroflexi	Anaerolineae	NA	NA	NA	Anaerolineae bacterium
167789	2.68372	13.8563	18.1033	17.0587	K02108	ATPF0A, atpB	200795	Bacteria	Chloroflexi	NA	NA	NA	NA	NA
157262	1.6222	12.1777	9.9498	13.4609	K02108	ATPF0A, atpB	200795	Bacteria	Chloroflexi	NA	NA	NA	NA	NA
41525	81.7614	21.3509	13.7682	11.5906	K02109	ATPF0B, atpF	2607797	Bacteria	Cyanobacteria	NA	Oscillatoriales	Cyanothecaceae	Cyanothece	Cyanothece sp. SIO2G6
41526	79.0658	19.3797	12.7975	14.4653	K02109	ATPF0B, atpF	1150	Bacteria	Cyanobacteria	NA	Oscillatoriales	NA	NA	NA
214942	56.214	16.8049	9.74407	12.3406	K02109	ATPF0B, atpF	118322	Bacteria	Cyanobacteria	NA	Oscillatoriales	Oscillatoriaceae	Lyngbya	Lyngbya aestuarii
167787	2.45496	15.7185	17.5596	18.2577	K02109	ATPF0B, atpF	2026724	Bacteria	Chloroflexi	NA	NA	NA	NA	Chloroflexi bacterium
113485	2.00419	16.6646	15.8906	15.5346	K02109	ATPF0B, atpF	2052143	Bacteria	Chloroflexi	Anaerolineae	NA	NA	NA	Anaerolineae bacterium
215372	2.13461	14.6698	11.4736	13.6758	K02109	ATPF0B, atpF	2026724	Bacteria	Chloroflexi	NA	NA	NA	NA	Chloroflexi bacterium
41528	59.3119	16.587	11.0867	11.994	K02110	ATPF0C, atpE	1117	Bacteria	Cyanobacteria	NA	NA	NA	NA	NA
167788	1.74938	15.995	17.0523	16.3613	K02110	ATPF0C, atpE	2026724	Bacteria	Chloroflexi	NA	NA	NA	NA	Chloroflexi bacterium
147000	2.8117	12.477	8.51287	13.7921	K02110	ATPF0C, atpE	28221	Bacteria	Proteobacteria	Deltaproteobacteria	NA	NA	NA	NA
41524	64.7791	20.4705	13.0191	12.0671	K02113	ATPF1D, atpH	1117	Bacteria	Cyanobacteria	NA	NA	NA	NA	NA
113484	3.37781	14.5183	15.0165	17.2687	K02113	ATPF1D, atpH	2052143	Bacteria	Chloroflexi	Anaerolineae	NA	NA	NA	Anaerolineae bacterium
29538	87.576	21.5875	15.3754	16.611	K02114	ATPF1E, atpC	1117	Bacteria	Cyanobacteria	NA	NA	NA	NA	NA
123385	64.0395	19.2056	8.40528	13.3005	K02114	ATPF1E, atpC	1117	Bacteria	Cyanobacteria	NA	NA	NA	NA	NA
35824	2.45617	12.9037	17.7081	18.0002	K02114	ATPF1E, atpC	2052143	Bacteria	Chloroflexi	Anaerolineae	NA	NA	NA	Anaerolineae bacterium
41522	72.1717	18.1832	11.829	11.7564	K02115	ATPF1G, atpG	1117	Bacteria	Cyanobacteria	NA	NA	NA	NA	NA
35822	3.82687	13.6344	12.7558	15.6431	K02115	ATPF1G, atpG	200795	Bacteria	Chloroflexi	NA	NA	NA	NA	NA
38486	56.9352	21.2419	13.8265	13.4677	K13007	wbpL	2642155	Bacteria	Cyanobacteria	NA	Oscillatoriales	Microcoleaceae	Microcoleus	NA
11448	65.0203	17.0442	13.0014	11.1957	K00244	frdA	1155738	Bacteria	Cyanobacteria	NA	Oscillatoriales	Oscillatoriaceae	Moorea	NA
37399	72.322	18.2773	11.8916	12.6492	K03711	fur, zur, furB	1117	Bacteria	Cyanobacteria	NA	NA	NA	NA	NA
251669	2.13602	20.4579	18.986	21.2519	K03711	fur, zur, furB	2099665	Bacteria	Chloroflexi	Ardenticatenia	NA	NA	NA	Ardenticatenia bacterium
70797	2.36911	17.5911	13.6052	15.3893	K03711	fur, zur, furB	2026724	Bacteria	Chloroflexi	NA	NA	NA	NA	Chloroflexi bacterium
102244	1.4395	12.6534	15.9703	15.0074	K03711	fur, zur, furB	200795	Bacteria	Chloroflexi	NA	NA	NA	NA	NA
233233	1.40745	14.616	10.9151	12.8788	K03711	fur, zur, furB	200795	Bacteria	Chloroflexi	NA	NA	NA	NA	NA
142149	3.16647	15.0288	13.0735	14.1256	K09825	perR	200795	Bacteria	Chloroflexi	NA	NA	NA	NA	NA
57456	66.8258	19.7247	12.2286	12.5443	K03110	ftsY	1117	Bacteria	Cyanobacteria	NA	NA	NA	NA	NA
100865	4.12896	18.7914	19.0784	20.2515	K03110	ftsY	200795	Bacteria	Chloroflexi	NA	NA	NA	NA	NA
915310	0.708069	12.0981	11.6069	13.0249	K03110	ftsY	200795	Bacteria	Chloroflexi	NA	NA	NA	NA	NA
133110	2.16245	15.9377	16.2872	15.959	K00849	galK	200795	Bacteria	Chloroflexi	NA	NA	NA	NA	NA
83290	62.739	19.4086	12.2453	12.8887	K01726	GAMMACA	2	Bacteria	NA	NA	NA	NA	NA	NA
99269	1.32687	12.8337	18.371	17.5785	K01726	GAMMACA	200795	Bacteria	Chloroflexi	NA	NA	NA	NA	NA
151339	1.38653	13.6689	11.1809	15.0486	K01726	GAMMACA	200795	Bacteria	Chloroflexi	NA	NA	NA	NA	NA
48646	72.4116	19.245	11.3326	13.5332	K18912	egtB	1117	Bacteria	Cyanobacteria	NA	NA	NA	NA	NA
475539	3.9731	23.0589	23.1607	23.5004	K18912	egtB	2026724	Bacteria	Chloroflexi	NA	NA	NA	NA	Chloroflexi bacterium
149736	2.05478	15.1303	16.1691	16.6981	K18912	egtB	2052143	Bacteria	Chloroflexi	Anaerolineae	NA	NA	NA	Anaerolineae bacterium
92866	66.6881	19.0158	12.9644	10.7031	K00682	GGCT	1117	Bacteria	Cyanobacteria	NA	NA	NA	NA	NA
262027	2.89192	18.6291	10.8363	15.6842	K09471	puuB, ordL	200795	Bacteria	Chloroflexi	NA	NA	NA	NA	NA
67225	66.9133	20.2192	13.2442	13.4549	K00681	ggt	1117	Bacteria	Cyanobacteria	NA	NA	NA	NA	NA
708951	1.94051	13.8358	17.4768	18.6469	K15856	rmd	200795	Bacteria	Chloroflexi	NA	NA	NA	NA	NA
229541	2.62156	15.6421	9.88742	12.1785	K15856	rmd	2052143	Bacteria	Chloroflexi	Anaerolineae	NA	NA	NA	Anaerolineae bacterium
395910	2.04924	17.9749	15.7131	22.9763	K10046	GME	2026724	Bacteria	Chloroflexi	NA	NA	NA	NA	Chloroflexi bacterium
13766	75.5129	20.5487	16.2735	12.7285	K02377	TSTA3, fcl	1117	Bacteria	Cyanobacteria	NA	NA	NA	NA	NA
13767	66.4318	19.3281	12.6692	13.052	K01711	gmd, GMDS	1892252	Bacteria	Cyanobacteria	NA	Oscillatoriales	Microcoleaceae	NA	NA
128072	64.5688	18.5961	12.2274	12.6812	K01711	gmd, GMDS	1783272	Bacteria	NA	NA	NA	NA	NA	NA
205699	3.1948	16.8672	19.4111	19.8588	K23537	nupA	2052143	Bacteria	Chloroflexi	Anaerolineae	NA	NA	NA	Anaerolineae bacterium
99272	2.81292	14.4285	17.5549	17.5999	K23537	nupA	2026724	Bacteria	Chloroflexi	NA	NA	NA	NA	Chloroflexi bacterium
215039	1.65221	14.2643	10.4888	12.9723	K23537	nupA	2026724	Bacteria	Chloroflexi	NA	NA	NA	NA	Chloroflexi bacterium
200382	1.18701	12.4981	12.6669	10.8466	K23537	nupA	200795	Bacteria	Chloroflexi	NA	NA	NA	NA	NA
205701	2.68089	17.2479	21.0688	20.1409	K23536	nupC	200795	Bacteria	Chloroflexi	NA	NA	NA	NA	NA
205700	2.55626	16.5443	19.5201	19.7388	K23535	nupB	200795	Bacteria	Chloroflexi	NA	NA	NA	NA	NA
99270	2.7081	18.5432	16.5354	18.34	K23536	nupC	200795	Bacteria	Chloroflexi	NA	NA	NA	NA	NA
99271	2.40533	15.4501	17.0393	16.9379	K23535	nupB	2026724	Bacteria	Chloroflexi	NA	NA	NA	NA	Chloroflexi bacterium
215037	1.6573	16.0198	15.0047	16.4859	K23536	nupC	200795	Bacteria	Chloroflexi	NA	NA	NA	NA	NA
215038	1.33957	15.6932	12.0274	13.7336	K23535	nupB	2026724	Bacteria	Chloroflexi	NA	NA	NA	NA	Chloroflexi bacterium
200381	1.67717	13.3949	11.3635	13.3178	K23535	nupB	189774	Bacteria	Chloroflexi	NA	NA	NA	NA	NA
55917	2.70526	11.692	9.71249	12.1361	K02459	gspJ	213118	Bacteria	Proteobacteria	Deltaproteobacteria	Desulfobacterales	NA	NA	NA
392237	2.7275	14.9338	16.3954	15.9549	K13787	idsA	200795	Bacteria	Chloroflexi	NA	NA	NA	NA	NA
799185	1.20642	13.0114	9.94434	14.3713	K13787	idsA	200795	Bacteria	Chloroflexi	NA	NA	NA	NA	NA
67238	68.4879	23.6219	11.5533	12.1876	K13789	GGPS	1117	Bacteria	Cyanobacteria	NA	NA	NA	NA	NA
9115	68.3882	20.1851	13.091	12.9179	K10960	chlP, bchP	1117	Bacteria	Cyanobacteria	NA	NA	NA	NA	NA
21625	62.4924	18.5525	13.6984	14.7676	K00845	glk	2	Bacteria	NA	NA	NA	NA	NA	NA
154519	4.52211	23.8281	27.3988	26.5511	K00845	glk	2	Bacteria	NA	NA	NA	NA	NA	NA
174899	3.16498	19.4664	17.1923	18.5954	K00845	glk	200795	Bacteria	Chloroflexi	NA	NA	NA	NA	NA
686627	1.65434	17.9502	15.8276	20.1017	K00845	glk	563843	Bacteria	Bacteroidetes	NA	Bacteroidetes Order II. Incertae sedis	Rhodothermaceae	NA	NA
113401	52.4152	20.3052	13.7941	11.9314	K00851	E2.7.1.12, gntK, idnK	1117	Bacteria	Cyanobacteria	NA	NA	NA	NA	NA
185801	66.5354	18.0029	12.1781	13.9456	K18676	gspK	1117	Bacteria	Cyanobacteria	NA	NA	NA	NA	NA
141936	2.23914	14.8163	16.1552	15.1303	K15916	pgi-pmi	200795	Bacteria	Chloroflexi	NA	NA	NA	NA	NA
101851	3.25065	15.4087	19.1756	15.7921	K20866	yihX	2052143	Bacteria	Chloroflexi	Anaerolineae	NA	NA	NA	Anaerolineae bacterium
701459	1.62687	15.0675	12.4091	12.2354	K20866	yihX	200795	Bacteria	Chloroflexi	NA	NA	NA	NA	NA
113222	65.6584	18.4345	12.2714	13.1222	K00975	glgC	2	Bacteria	NA	NA	NA	NA	NA	NA
382568	2.44924	15.8685	16.6318	17.2569	K00975	glgC	200795	Bacteria	Chloroflexi	NA	NA	NA	NA	NA
598978	1.40115	14.9449	10.3902	13.1066	K00975	glgC	200795	Bacteria	Chloroflexi	NA	NA	NA	NA	NA
6131	64.4825	18.8674	10.9342	12.1366	K00978	rfbF	1117	Bacteria	Cyanobacteria	NA	NA	NA	NA	NA
513414	3.15288	17.4664	20.0857	20.2447	K00978	rfbF	200795	Bacteria	Chloroflexi	NA	NA	NA	NA	NA
366603	2.08422	14.6501	11.0747	14.512	K00978	rfbF	200795	Bacteria	Chloroflexi	NA	NA	NA	NA	NA
6298	60.2953	19.767	8.94729	12.0124	K00973	rfbA, rmlA, rffH	1117	Bacteria	Cyanobacteria	NA	NA	NA	NA	NA
172417	2.89272	15.2065	17.001	17.0197	K00973	rfbA, rmlA, rffH	200795	Bacteria	Chloroflexi	NA	NA	NA	NA	NA
60001	65.879	19.8057	12.7886	12.5448	K00036	G6PD, zwf	1117	Bacteria	Cyanobacteria	NA	NA	NA	NA	NA
94713	2.35721	14.1009	18.842	16.8289	K00036	G6PD, zwf	2026724	Bacteria	Chloroflexi	NA	NA	NA	NA	Chloroflexi bacterium
228728	1.33626	16.6297	12.449	15.3994	K00036	G6PD, zwf	2026724	Bacteria	Chloroflexi	NA	NA	NA	NA	Chloroflexi bacterium
30083	67.2781	18.8747	12.7619	12.4089	K01810	GPI, pgi	1117	Bacteria	Cyanobacteria	NA	NA	NA	NA	NA
62194	60.0182	19.0648	13.9055	11.2166	K22844	aglG	1117	Bacteria	Cyanobacteria	NA	NA	NA	NA	NA
150656	2.29983	15.6141	16.5507	16.5854	K22597	E2.4.1.352	200795	Bacteria	Chloroflexi	NA	NA	NA	NA	NA
48636	62.3585	18.6685	13.11	11.928	K05978	stpA	64178	Bacteria	Cyanobacteria	NA	Oscillatoriales	Coleofasciculaceae	Coleofasciculus	Coleofasciculus chthonoplastes
84572	58.1319	15.9714	11.3941	11.811	K03692	E2.4.1.213	1117	Bacteria	Cyanobacteria	NA	NA	NA	NA	NA
87249	2.14203	16.6142	24.0056	21.0154	K01812	uxaC	2026724	Bacteria	Chloroflexi	NA	NA	NA	NA	Chloroflexi bacterium
324392	2.53469	17.2021	17.1263	17.6599	K01039	gctA	200795	Bacteria	Chloroflexi	NA	NA	NA	NA	NA
324393	2.5748	15.7936	19.9403	17.2565	K01040	gctB	2	Bacteria	NA	NA	NA	NA	NA	NA
285516	1.97913	15.2029	11.0072	12.6608	K01040	gctB	200795	Bacteria	Chloroflexi	NA	NA	NA	NA	NA
13399	65.8789	18.937	13.8469	13.4248	K00931	proB	1117	Bacteria	Cyanobacteria	NA	NA	NA	NA	NA
587506	3.17388	16.2985	11.0651	17.6328	K00262	E1.4.1.4, gdhA	1224	Bacteria	Proteobacteria	NA	NA	NA	NA	NA
24483	69.5112	19.4962	12.2212	13.0051	K00620	argJ	2	Bacteria	NA	NA	NA	NA	NA	NA
36344	72.6615	24.0729	13.6117	12.7729	K01776	murI	1117	Bacteria	Cyanobacteria	NA	NA	NA	NA	NA
70141	2.41988	17.7029	19.5426	20.7237	K01776	murI	2026724	Bacteria	Chloroflexi	NA	NA	NA	NA	Chloroflexi bacterium
179306	2.36069	15.3859	12.8299	14.6619	K01776	murI	200795	Bacteria	Chloroflexi	NA	NA	NA	NA	NA
82480	69.4429	19.1491	11.8457	13.2808	K00265	gltB	1117	Bacteria	Cyanobacteria	NA	NA	NA	NA	NA
365555	2.68813	17.1464	18.2524	20.3553	K00266	gltD	200795	Bacteria	Chloroflexi	NA	NA	NA	NA	NA
83286	61.2313	16.9306	10.888	12.2584	K03312	gltS	1117	Bacteria	Cyanobacteria	NA	NA	NA	NA	NA
111668	67.95	18.3804	11.4699	12.1325	K01845	hemL	2	Bacteria	NA	NA	NA	NA	NA	NA
209014	67.9541	19.0336	11.0424	11.9594	K00147	proA	1117	Bacteria	Cyanobacteria	NA	NA	NA	NA	NA
153089	3.29623	12.7207	7.96243	12.0884	K00147	proA	28221	Bacteria	Proteobacteria	Deltaproteobacteria	NA	NA	NA	NA
50424	72.3411	19.5278	11.9506	11.8598	K06048	gshA, ybdK	1117	Bacteria	Cyanobacteria	NA	NA	NA	NA	NA
341063	3.29442	15.7001	20.148	17.9519	K06048	gshA, ybdK	200795	Bacteria	Chloroflexi	NA	NA	NA	NA	NA
321337	1.33943	16.7319	11.3622	15.3452	K06048	gshA, ybdK	200795	Bacteria	Chloroflexi	NA	NA	NA	NA	NA
219849	61.1437	19.4634	12.6009	13.2926	K01425	glsA, GLS	1117	Bacteria	Cyanobacteria	NA	NA	NA	NA	NA
48647	58.1848	19.7894	10.935	13.2509	K18802	DUG3	1117	Bacteria	Cyanobacteria	NA	NA	NA	NA	NA
6164	72.1449	20.5757	11.2355	12.0673	K01915	glnA, GLUL	1117	Bacteria	Cyanobacteria	NA	NA	NA	NA	NA
19971	2.95237	17.3923	21.3114	19.062	K01915	glnA, GLUL	200795	Bacteria	Chloroflexi	NA	NA	NA	NA	NA
223364	2.76621	18.1649	17.8716	18.8445	K01915	glnA, GLUL	2073117	Bacteria	Chloroflexi	Anaerolineae	Anaerolineales	NA	NA	Anaerolineales bacterium
186214	1.18631	15.8755	12.2096	15.2825	K01915	glnA, GLUL	200795	Bacteria	Chloroflexi	NA	NA	NA	NA	NA
614029	1.24496	14.9602	12.1998	15.8218	K01915	glnA, GLUL	2073117	Bacteria	Chloroflexi	Anaerolineae	Anaerolineales	NA	NA	Anaerolineales bacterium
58103	72.7948	18.0459	12.5565	13.8056	K00820	glmS, GFPT	1117	Bacteria	Cyanobacteria	NA	NA	NA	NA	NA
167220	6.5988	32.564	34.8692	33.3013	K00820	glmS, GFPT	200795	Bacteria	Chloroflexi	NA	NA	NA	NA	NA
144067	2.53244	15.9434	18.7007	17.8619	K00820	glmS, GFPT	200795	Bacteria	Chloroflexi	NA	NA	NA	NA	NA
462540	1.92578	13.4905	12.072	14.3488	K00820	glmS, GFPT	200795	Bacteria	Chloroflexi	NA	NA	NA	NA	NA
518983	1.64517	15.4065	10.8652	13.8174	K00820	glmS, GFPT	200795	Bacteria	Chloroflexi	NA	NA	NA	NA	NA
337580	2.43502	14.9249	17.2917	16.4152	K01886	QARS, glnS	2	Bacteria	NA	NA	NA	NA	NA	NA
122004	1.96156	17.8297	14.2086	15.7125	K01886	QARS, glnS	2	Bacteria	NA	NA	NA	NA	NA	NA
30086	77.2099	19.2423	14.5896	13.4674	K02492	hemA	1150	Bacteria	Cyanobacteria	NA	Oscillatoriales	NA	NA	NA
167100	70.8711	20.6812	13.6011	13.9199	K01885	EARS, gltX	1117	Bacteria	Cyanobacteria	NA	NA	NA	NA	NA
337579	2.83429	14.3107	16.0265	17.4619	K01885	EARS, gltX	200795	Bacteria	Chloroflexi	NA	NA	NA	NA	NA
122001	1.13384	15.1479	11.8237	14.909	K01885	EARS, gltX	200795	Bacteria	Chloroflexi	NA	NA	NA	NA	NA
16164	68.1625	19.313	9.21495	14.255	K03676	grxC, GLRX, GLRX2	1783272	Bacteria	NA	NA	NA	NA	NA	NA
78517	63.5074	16.2189	11.0826	13.1619	K03676	grxC, GLRX, GLRX2	1117	Bacteria	Cyanobacteria	NA	NA	NA	NA	NA
696096	4.16007	18.0401	16.98	18.9914	K16173	acd	2	Bacteria	NA	NA	NA	NA	NA	NA
252043	17.4641	13.1764	3.36906	2.00041	K16173	acd	2052143	Bacteria	Chloroflexi	Anaerolineae	NA	NA	NA	Anaerolineae bacterium
342131	61.2983	19.0981	12.2393	13.856	K00383	GSR, gor	1117	Bacteria	Cyanobacteria	NA	NA	NA	NA	NA
117383	73.142	22.3624	14.4298	13.726	K00799	GST, gst	1117	Bacteria	Cyanobacteria	NA	NA	NA	NA	NA
46990	70.7773	20.6486	13.3127	14.2847	K00799	GST, gst	1117	Bacteria	Cyanobacteria	NA	NA	NA	NA	NA
11466	72.1554	22.8163	10.8783	12.8611	K00799	GST, gst	1117	Bacteria	Cyanobacteria	NA	NA	NA	NA	NA
94609	62.9599	19.2213	15.3814	11.4292	K00799	GST, gst	1117	Bacteria	Cyanobacteria	NA	NA	NA	NA	NA
271677	64.7833	18.5027	9.84216	11.8645	K01920	gshB	2	Bacteria	NA	NA	NA	NA	NA	NA
131812	64.0498	20.3768	10.1584	12.7296	K07393	ECM4, yqjG	1117	Bacteria	Cyanobacteria	NA	NA	NA	NA	NA
73249	54.4685	16.2706	12.2242	10.2085	K07393	ECM4, yqjG	195250	Bacteria	Cyanobacteria	NA	Synechococcales	Synechococcaceae	Synechococcus	Synechococcus sp. PCC 7336
30075	67.7648	20.3857	12.2399	12.2988	K00134	GAPDH, gapA	1117	Bacteria	Cyanobacteria	NA	NA	NA	NA	NA
73590	66.959	18.6228	10.3679	12.3907	K00134	GAPDH, gapA	1117	Bacteria	Cyanobacteria	NA	NA	NA	NA	NA
150684	2.19934	17.3088	19.0891	19.8541	K00134	GAPDH, gapA	2	Bacteria	NA	NA	NA	NA	NA	NA
347690	1.79218	14.1556	12.2634	13.9165	K00134	GAPDH, gapA	2	Bacteria	NA	NA	NA	NA	NA	NA
223007	2.51265	14.7505	15.2739	16.4874	K11529	gck, gckA, GLYCTK	200795	Bacteria	Chloroflexi	NA	NA	NA	NA	NA
137872	1.0355	14.9113	12.1353	13.4942	K11529	gck, gckA, GLYCTK	200795	Bacteria	Chloroflexi	NA	NA	NA	NA	NA
106043	73.4681	22.909	14.1821	13.2898	K00005	gldA	1117	Bacteria	Cyanobacteria	NA	NA	NA	NA	NA
84574	72.9601	21.547	13.9197	14.1094	K00864	glpK, GK	1117	Bacteria	Cyanobacteria	NA	NA	NA	NA	NA
133105	1.93887	17.7185	19.044	18.691	K00864	glpK, GK	200795	Bacteria	Chloroflexi	NA	NA	NA	NA	NA
232088	1.68621	13.47	11.6397	13.6759	K00864	glpK, GK	200795	Bacteria	Chloroflexi	NA	NA	NA	NA	NA
201886	3.69237	14.1469	8.31451	14.8665	K17323	glpQ	2	Bacteria	NA	NA	NA	NA	NA	NA
19953	2.77747	17.0718	17.0233	16.9631	K17321	glpV	1972460	Bacteria	Chloroflexi	Anaerolineae	Anaerolineales	Anaerolineaceae	NA	Anaerolineaceae bacterium 4572_78
114001	1.85792	15.6027	12.6463	14.8976	K17321	glpV	1972460	Bacteria	Chloroflexi	Anaerolineae	Anaerolineales	Anaerolineaceae	NA	Anaerolineaceae bacterium 4572_78
35323	66.941	17.1658	13.2807	12.5805	K02440	GLPF	2	Bacteria	NA	NA	NA	NA	NA	NA
82176	64.5826	20.9797	11.8777	12.2387	K00111	glpA, glpD	64178	Bacteria	Cyanobacteria	NA	Oscillatoriales	Coleofasciculaceae	Coleofasciculus	Coleofasciculus chthonoplastes
84571	63.3445	18.6118	11.9913	13.5319	K00111	glpA, glpD	1117	Bacteria	Cyanobacteria	NA	NA	NA	NA	NA
258489	2.77854	18.5937	19.149	19.7935	K00111	glpA, glpD	2052143	Bacteria	Chloroflexi	Anaerolineae	NA	NA	NA	Anaerolineae bacterium
390292	2.1771	15.6003	15.8486	17.174	K00111	glpA, glpD	200795	Bacteria	Chloroflexi	NA	NA	NA	NA	NA
409284	1.28803	15.1926	11.9897	15.4449	K00111	glpA, glpD	2026724	Bacteria	Chloroflexi	NA	NA	NA	NA	Chloroflexi bacterium
32715	67.5172	18.6334	11.9486	13.3358	K00057	gpsA	1117	Bacteria	Cyanobacteria	NA	NA	NA	NA	NA
83233	61.1236	18.9392	12.7269	12.0276	K00057	gpsA	111611	Bacteria	Cyanobacteria	NA	Oscillatoriales	Coleofasciculaceae	Geitlerinema	Geitlerinema sp. PCC 9228
92476	65.4371	20.8506	11.7037	12.2646	K01126	E3.1.4.46, glpQ, ugpQ	1117	Bacteria	Cyanobacteria	NA	NA	NA	NA	NA
435677	2.31202	15.665	17.2309	15.3628	K01126	E3.1.4.46, glpQ, ugpQ	200795	Bacteria	Chloroflexi	NA	NA	NA	NA	NA
76870	62.9779	18.9425	13.1813	12.3358	K02437	gcvH, GCSH	1117	Bacteria	Cyanobacteria	NA	NA	NA	NA	NA
221044	3.37757	15.6169	16.3455	14.7991	K02437	gcvH, GCSH	2044937	Bacteria	NA	NA	NA	NA	NA	candidate division KSB3 bacterium
110783	1.96223	14.4639	16.4792	14.2878	K02437	gcvH, GCSH	200795	Bacteria	Chloroflexi	NA	NA	NA	NA	NA
76872	60.1547	18.7919	10.7381	13.4837	K00281	GLDC, gcvP	1117	Bacteria	Cyanobacteria	NA	NA	NA	NA	NA
221041	3.06711	16.9302	19.4466	19.1634	K00282	gcvPA	200795	Bacteria	Chloroflexi	NA	NA	NA	NA	NA
135088	1.60586	13.6993	10.6902	11.3977	K00282	gcvPA	200795	Bacteria	Chloroflexi	NA	NA	NA	NA	NA
221040	3.23718	16.9778	17.7647	16.9098	K00283	gcvPB	200795	Bacteria	Chloroflexi	NA	NA	NA	NA	NA
135089	1.93206	16.3163	11.4827	14.2982	K00283	gcvPB	200795	Bacteria	Chloroflexi	NA	NA	NA	NA	NA
63281	70.0934	18.4138	13.8386	14.4255	K00600	glyA, SHMT	2	Bacteria	NA	NA	NA	NA	NA	NA
141629	2.98164	17.8123	19.9957	19.9933	K00600	glyA, SHMT	2026724	Bacteria	Chloroflexi	NA	NA	NA	NA	Chloroflexi bacterium
441482	2.87789	16.2907	19.3332	19.8094	K00600	glyA, SHMT	2026724	Bacteria	Chloroflexi	NA	NA	NA	NA	Chloroflexi bacterium
186215	1.50158	16.4703	12.1288	15.3845	K00600	glyA, SHMT	2026724	Bacteria	Chloroflexi	NA	NA	NA	NA	Chloroflexi bacterium
107045	1.75453	15.4894	11.5528	15.2358	K00600	glyA, SHMT	2026724	Bacteria	Chloroflexi	NA	NA	NA	NA	Chloroflexi bacterium
224132	2.26054	18.9644	13.1454	16.7834	K18896	gsmt	200795	Bacteria	Chloroflexi	NA	NA	NA	NA	NA
127841	70.6676	21.062	12.418	13.1709	K00688	PYG, glgP	1117	Bacteria	Cyanobacteria	NA	NA	NA	NA	NA
48346	65.9049	18.0531	12.091	12.5967	K00688	PYG, glgP	1117	Bacteria	Cyanobacteria	NA	NA	NA	NA	NA
555946	4.27046	30.5853	27.7256	30.9894	K00688	PYG, glgP	2	Bacteria	NA	NA	NA	NA	NA	NA
82296	2.2342	13.3045	17.3436	15.3926	K00688	PYG, glgP	200795	Bacteria	Chloroflexi	NA	NA	NA	NA	NA
315896	1.39455	13.3636	10.4725	12.2272	K00688	PYG, glgP	200795	Bacteria	Chloroflexi	NA	NA	NA	NA	NA
283960	60.817	18.1447	10.4742	12.4038	K00104	glcD	1117	Bacteria	Cyanobacteria	NA	NA	NA	NA	NA
138686	3.02944	16.1786	19.6929	18.7967	K00104	glcD	2026724	Bacteria	Chloroflexi	NA	NA	NA	NA	Chloroflexi bacterium
169663	2.96406	15.7909	16.3884	18.5036	K00104	glcD	2026724	Bacteria	Chloroflexi	NA	NA	NA	NA	Chloroflexi bacterium
189047	1.69622	17.5427	12.6747	16.939	K00104	glcD	2026724	Bacteria	Chloroflexi	NA	NA	NA	NA	Chloroflexi bacterium
239120	1.4394	16.4474	13.5807	14.5183	K00104	glcD	200795	Bacteria	Chloroflexi	NA	NA	NA	NA	NA
19755	66.6349	21.2226	14.1792	12.854	K11472	glcE	1892252	Bacteria	Cyanobacteria	NA	Oscillatoriales	Microcoleaceae	NA	NA
19756	66.7251	20.7349	13.8775	11.6924	K11473	glcF	1117	Bacteria	Cyanobacteria	NA	NA	NA	NA	NA
113221	66.5492	19.56	13.546	12.5271	K03292	TC.GPH	2648775	Bacteria	Cyanobacteria	NA	Oscillatoriales	Coleofasciculaceae	Geitlerinema	NA
303190	1.31246	14.8013	10.5757	14.4602	K01127	GPLD1	2026724	Bacteria	Chloroflexi	NA	NA	NA	NA	Chloroflexi bacterium
154159	62.1315	18.0633	12.9244	12.8614	K07027	K07027	1150	Bacteria	Cyanobacteria	NA	Oscillatoriales	NA	NA	NA
46977	63.3766	18.3553	11.3814	12.6489	K07027	K07027	1117	Bacteria	Cyanobacteria	NA	NA	NA	NA	NA
116652	2.67322	14.0671	22.6044	22.5024	K07027	K07027	2052143	Bacteria	Chloroflexi	Anaerolineae	NA	NA	NA	Anaerolineae bacterium
288554	3.22235	16.397	19.2436	18.3562	K07027	K07027	200795	Bacteria	Chloroflexi	NA	NA	NA	NA	NA
397405	2.6326	14.8139	13.9701	16.6294	K07027	K07027	200795	Bacteria	Chloroflexi	NA	NA	NA	NA	NA
114198	1.24254	13.7555	11.8523	14.8464	K07027	K07027	200795	Bacteria	Chloroflexi	NA	NA	NA	NA	NA
403003	1.07536	14.3911	9.99534	15.8425	K07027	K07027	200795	Bacteria	Chloroflexi	NA	NA	NA	NA	NA
256961	1.39237	15.0558	10.4129	13.8498	K07027	K07027	2052143	Bacteria	Chloroflexi	Anaerolineae	NA	NA	NA	Anaerolineae bacterium
333437	2.73277	18.5891	18.0593	21.3354	K14164	glyQS	200795	Bacteria	Chloroflexi	NA	NA	NA	NA	NA
681567	60.2677	15.8112	8.07587	11.5833	K01878	glyQ	1117	Bacteria	Cyanobacteria	NA	NA	NA	NA	NA
112400	71.1494	20.7441	11.5781	13.8039	K01879	glyS	1150	Bacteria	Cyanobacteria	NA	Oscillatoriales	NA	NA	NA
94215	1.34662	13.8736	10.1628	12.7294	K01879	glyS	2026724	Bacteria	Chloroflexi	NA	NA	NA	NA	Chloroflexi bacterium
53024	71.6422	16.2027	12.228	12.1556	K08234	yaeR	1117	Bacteria	Cyanobacteria	NA	NA	NA	NA	NA
631553	3.60734	18.8361	17.5937	18.792	K00049	GRHPR	2052143	Bacteria	Chloroflexi	Anaerolineae	NA	NA	NA	Anaerolineae bacterium
283968	2.27608	14.8068	9.96064	15.1512	K00049	GRHPR	200795	Bacteria	Chloroflexi	NA	NA	NA	NA	NA
38751	70.0644	21.2944	13.5122	14.6855	K01951	guaA, GMPS	2	Bacteria	NA	NA	NA	NA	NA	NA
43615	65.1382	17.5373	10.2771	9.84535	K01951	guaA, GMPS	1117	Bacteria	Cyanobacteria	NA	NA	NA	NA	NA
63229	2.61521	18.3111	18.5101	21.3425	K01951	guaA, GMPS	200795	Bacteria	Chloroflexi	NA	NA	NA	NA	NA
164436	1.4396	16.9536	10.9852	16.402	K01951	guaA, GMPS	200795	Bacteria	Chloroflexi	NA	NA	NA	NA	NA
57481	66.4873	20.6715	11.0076	12.3331	K07978	plmA	1117	Bacteria	Cyanobacteria	NA	NA	NA	NA	NA
507683	0.993033	13.4034	11.4649	11.7827	K03710	K03710	200795	Bacteria	Chloroflexi	NA	NA	NA	NA	NA
222765	3.00928	22.3015	19.9541	21.5228	K05799	pdhR	2052143	Bacteria	Chloroflexi	Anaerolineae	NA	NA	NA	Anaerolineae bacterium
122286	2.21458	16.09	16.7234	16.0196	K05799	pdhR	2052143	Bacteria	Chloroflexi	Anaerolineae	NA	NA	NA	Anaerolineae bacterium
282986	2.43292	13.7777	15.7888	16.4771	K05799	pdhR	2073117	Bacteria	Chloroflexi	Anaerolineae	Anaerolineales	NA	NA	Anaerolineales bacterium
310922	1.84709	19.106	10.057	14.4785	K05799	pdhR	2052143	Bacteria	Chloroflexi	Anaerolineae	NA	NA	NA	Anaerolineae bacterium
82625	2.20489	10.9348	16.0386	16.0696	K05799	pdhR	2073117	Bacteria	Chloroflexi	Anaerolineae	Anaerolineales	NA	NA	Anaerolineales bacterium
51037	2.76143	12.5318	10.2606	12.6818	K05799	pdhR	201174	Bacteria	Actinobacteria	NA	NA	NA	NA	NA
480222	67.8076	18.2942	13.3066	12.4771	K03639	moaA, CNX2	2	Bacteria	NA	NA	NA	NA	NA	NA
342907	2.33972	17.4184	15.7195	16.4389	K03639	moaA, CNX2	200795	Bacteria	Chloroflexi	NA	NA	NA	NA	NA
760202	1.67447	15.8082	13.858	14.0995	K03639	moaA, CNX2	200795	Bacteria	Chloroflexi	NA	NA	NA	NA	NA
91623	77.5813	21.8195	11.3657	12.7602	K01495	GCH1, folE	1117	Bacteria	Cyanobacteria	NA	NA	NA	NA	NA
59761	70.3835	18.4698	14.7677	11.6464	K01495	GCH1, folE	1890424	Bacteria	Cyanobacteria	NA	Synechococcales	NA	NA	NA
410500	2.05556	13.3584	11.9882	14.1844	K17488	mptA	292625	Bacteria	Chloroflexi	Anaerolineae	NA	NA	NA	NA
25475	71.1779	19.6393	12.7951	12.6023	K01139	spoT	1117	Bacteria	Cyanobacteria	NA	NA	NA	NA	NA
89872	3.04975	16.9777	18.5166	18.443	K01139	spoT	2026724	Bacteria	Chloroflexi	NA	NA	NA	NA	Chloroflexi bacterium
181405	1.9973	15.3076	10.3848	13.0364	K01139	spoT	2026724	Bacteria	Chloroflexi	NA	NA	NA	NA	Chloroflexi bacterium
78518	67.067	20.073	11.9859	13.1677	K03665	hflX	1117	Bacteria	Cyanobacteria	NA	NA	NA	NA	NA
194874	66.8923	19.2462	12.5517	13.1226	K03977	engA, der	1783272	Bacteria	NA	NA	NA	NA	NA	NA
133389	68.3417	18.2446	11.6708	10.5786	K03595	era, ERAL1	1117	Bacteria	Cyanobacteria	NA	NA	NA	NA	NA
53285	2.03589	13.9148	17.5197	14.5595	K03665	hflX	200795	Bacteria	Chloroflexi	NA	NA	NA	NA	NA
67313	2.44368	15.0117	14.1927	15.0748	K03977	engA, der	200795	Bacteria	Chloroflexi	NA	NA	NA	NA	NA
370267	2.21508	12.6659	12.7845	16.1395	K03595	era, ERAL1	2026724	Bacteria	Chloroflexi	NA	NA	NA	NA	Chloroflexi bacterium
273135	1.88186	14.3717	8.23668	14.2585	K03665	hflX	200795	Bacteria	Chloroflexi	NA	NA	NA	NA	NA
296406	1.67565	13.4249	10.4136	12.6744	K03977	engA, der	200795	Bacteria	Chloroflexi	NA	NA	NA	NA	NA
887966	1.87643	11.2095	10.6174	13.1309	K03595	era, ERAL1	2026724	Bacteria	Chloroflexi	NA	NA	NA	NA	Chloroflexi bacterium
153280	61.1948	21.0452	11.1369	12.3441	K03979	obgE, cgtA, MTG2	1117	Bacteria	Cyanobacteria	NA	NA	NA	NA	NA
249024	2.35206	20.2532	22.0689	23.4469	K03979	obgE, cgtA, MTG2	200795	Bacteria	Chloroflexi	NA	NA	NA	NA	NA
314912	1.59403	14.8204	10.961	15.1963	K03979	obgE, cgtA, MTG2	200795	Bacteria	Chloroflexi	NA	NA	NA	NA	NA
76109	66.4405	19.6888	12.3348	12.0802	K06207	typA, bipA	2	Bacteria	NA	NA	NA	NA	NA	NA
97800	64.6042	17.5399	9.86373	11.3854	K03596	lepA	2	Bacteria	NA	NA	NA	NA	NA	NA
172416	2.60087	16.185	19.1168	17.4608	K03596	lepA	200795	Bacteria	Chloroflexi	NA	NA	NA	NA	NA
[truncated: 9,319 more rows]

## Sheet: TableS4
# Table S4. KEGG orthology classification for archaea domain.
Layer 1	Layer 2	Layer 3	Layer 4	Average	SD	KEGG brite
1511.3	5539.5	12638.7	11480.2	7792.43	5215.82	Unnanotated genes: non assigned (NA) or not included in pathway
57.2	199.3	508.9	436.7	300.525	209.298	Poorly characterized
21.4	124.4	409	369.7	231.125	188.164	Genetic information processing,
48.7	131.8	331	242.5	188.5	123.803	Unclassified: genetic information processing
53.5	106.2	262.7	215.2	159.4	96.3147	Signaling and cellular processes,
31.4	50.9	107.2	82.5	68	33.5602	Unclassified: metabolism
76.4	58.1	65.7	64.1	66.075	7.62119	Metabolism, protein kinases
5.1	24.6	55.7	51.3	34.175	23.7601	Carbohydrate metabolism,
4.9	14.4	46.9	49.1	28.825	22.4964	Unclassified: signaling and cellular processes
1.7	12.2	42	26.4	20.575	17.5059	Metabolism of cofactors and vitamins
9.3	29.6	20.9	19.5	19.825	8.3184	Energy metabolism
14.1	12	32.5	17.3	18.975	9.27627	Amino acid metabolism
2.3	6	38.3	16.9	15.875	16.1836	Cellular community - prokaryotes, quorum sensing
0.5	1	35	24.1	15.15	17.214	Nucleotide metabolism, purine metabolism
3.1	10.1	21	15.3	12.375	7.619	Metabolism of terpenoids and polyketides, polyketide sugar unit biosynthesis
0.5	4.1	16.3	20.3	10.3	9.49526	Cell growth and death
0.6	10.7	14.6	15.1	10.25	6.72731	Metabolism, peptidases and inhibitors
0	2.2	10.7	14.9	6.95	7.02685	Nucleotide metabolism
0	2.3	12.5	11.6	6.6	6.37338	Nucleotide metabolism, pyrimidine metabolism
1.6	6.8	8.7	7.1	6.05	3.08167	Glycan biosynthesis and metabolism
0	0.2	14.7	8.8	5.925	7.14487	Nitrogen cycle
0.1	1.3	11.5	9	5.475	5.62872	Environmental information processing, signal transduction
0	0.1	14.5	6.5	5.275	6.8607	Signal transduction, Two-component system
0.2	1.3	9	9.5	5	4.93221	Metabolism of other amino acids, seleno compound metabolism
0	0.3	9.9	8.7	4.725	5.30684	Cellular Processes, Cell motility
0	0.8	10	7.5	4.575	4.93854	Lipid metabolism
0.4	3.6	7	5.4	4.1	2.83078	Sulfur metabolism

## Sheet: TabeS5
# Table S5. Archaea-all-genes-coverages-annotations-and-taxonomy
gene_ID	L1	L2	L3	L4	sum	KO_ID	KO_name	KO_def	taxid	domain	phylum	class	order	family	genus	species
132	1.49878	3.3996	0.628213	1.25132		NA	NA	NA	2056316	Archaea	Euryarchaeota	Methanomicrobia	Methanophagales	NA	NA	Methanophagales archaeon
2022	2.34371	4.49909	1.7995	0.775446		K03926	cutA	periplasmic divalent cation tolerance protein	2272	Archaea	Crenarchaeota	Thermoprotei	Desulfurococcales	Desulfurococcaceae	NA	NA
2081	0	0.187797	1.00487	2.24406		NA	NA	NA	2026803	Archaea	Candidatus Woesearchaeota	NA	NA	NA	NA	Candidatus Woesearchaeota archaeon
2252	0	1.32643	1.78874	0.933353		NA	NA	NA	2053489	Archaea	Candidatus Lokiarchaeota	NA	NA	NA	NA	Candidatus Lokiarchaeota archaeon
2675	0	0.362448	3.08275	0.411348		NA	NA	NA	2026739	Archaea	Euryarchaeota	NA	NA	NA	NA	Euryarchaeota archaeon
4001	0	1.59637	2.90028	2.45085	6.94751	NA	NA	NA	155863	Archaea	Euryarchaeota	Methanococci	Methanococcales	Methanococcaceae	Methanothermococcus	Methanothermococcus okinawensis
4196	0	0.244206	1.09557	2.86118	4.20096	K06019	ppaX	pyrophosphatase PpaX	2250255	Archaea	Euryarchaeota	Methanomicrobia	Methanosarcinales	NA	NA	Methanosarcinales archaeon
4243	0	0	0	3.28681	3.28681	K18959	uvsW	ATP-dependent DNA helicase UvsW	2056630	Archaea	Candidatus Korarchaeota	NA	NA	NA	NA	Candidatus Korarchaeota archaeon
4264	0	0	0	3.64413	3.64413	NA	NA	NA	2250255	Archaea	Euryarchaeota	Methanomicrobia	Methanosarcinales	NA	NA	Methanosarcinales archaeon
4276	0	0	0	3.02148	3.02148	NA	NA	NA	115547	Archaea	NA	NA	NA	NA	NA	uncultured archaeon
4757	0	1.20889	2.96724	3.54223	7.71835	K02015	ABC.FEV.P	iron complex transport system permease protein	2191	Archaea	Euryarchaeota	Methanomicrobia	Methanomicrobiales	NA	NA	NA
4949	0.0458651	1.24777	1.3054	1.69477	4.2938	NA	NA	NA	1906666	Archaea	Euryarchaeota	Thermoplasmata	NA	NA	NA	Thermoplasmata archaeon
5879	0	0.20395	5.76342	1.82187	7.78924	NA	NA	NA	2250277	Archaea	Crenarchaeota	Thermoprotei	NA	NA	NA	Thermoprotei archaeon
5918	0	0	4.34552	0.30713	4.65266	NA	NA	NA	2026739	Archaea	Euryarchaeota	NA	NA	NA	NA	Euryarchaeota archaeon
5921	0.365658	0	3.09759	1.65789	5.12113	NA	NA	NA	1906666	Archaea	Euryarchaeota	Thermoplasmata	NA	NA	NA	Thermoplasmata archaeon
6041	0	0.252138	3.72929	0.543368	4.52479	NA	NA	NA	2026739	Archaea	Euryarchaeota	NA	NA	NA	NA	Euryarchaeota archaeon
7183	0.305676	5.76633	5.39856	5.80694	17.2775	NA	NA	NA	2026803	Archaea	Candidatus Woesearchaeota	NA	NA	NA	NA	Candidatus Woesearchaeota archaeon
9780	1.23976	6.03489	0.658102	0.331152	8.26391	K01648	ACLY	ATP citrate (pro-S)-lyase	2157	Archaea	NA	NA	NA	NA	NA	NA
10209	2.48694	2.48291	1.62301	1.09717	7.69003	NA	NA	NA	2264	Archaea	Euryarchaeota	Thermococci	Thermococcales	Thermococcaceae	Thermococcus	Thermococcus celer
11091	0	0.687453	1.44933	1.3782	3.51499	NA	NA	NA	2730349	Archaea	Nanoarchaeota	NA	Nanoarchaeales	NA	NA	Nanoarchaeales archaeon
11261	0	1.41665	1.00048	0.824781	3.24191	K00615	E2.2.1.1, tktA, tktB	transketolase	2026714	Archaea	Candidatus Bathyarchaeota	NA	NA	NA	NA	Candidatus Bathyarchaeota archaeon
11279	0.234683	1.60155	0.624951	0.464111	2.92529	K02109	ATPF0B, atpF	F-type H+-transporting ATPase subunit b	115547	Archaea	NA	NA	NA	NA	NA	uncultured archaeon
11338	0	0.512614	1.71326	1.06318	3.28905	NA	NA	NA	1811679	Archaea	Euryarchaeota	Methanomicrobia	Methanosarcinales	Methanosarcinaceae	Methanomethylovorans	Methanomethylovorans sp. PtaU1.Bin093
11791	0	1.39116	3.27417	3.4884	8.15374	NA	NA	NA	115547	Archaea	NA	NA	NA	NA	NA	uncultured archaeon
12596	0	0.0171528	4.10854	0.788732	4.91442	K01972	E6.5.1.2, ligA, ligB	DNA ligase (NAD+)	2053489	Archaea	Candidatus Lokiarchaeota	NA	NA	NA	NA	Candidatus Lokiarchaeota archaeon
12924	0	0.443329	3.3603	1.9081	5.71173	NA	NA	NA	2026803	Archaea	Candidatus Woesearchaeota	NA	NA	NA	NA	Candidatus Woesearchaeota archaeon
12982	0	0.963085	3.30555	4.56979	8.83843	NA	NA	NA	2206	Archaea	Euryarchaeota	Methanomicrobia	Methanosarcinales	Methanosarcinaceae	NA	NA
13879	0	0.726568	1.52811	0.607099	2.86178	NA	NA	NA	2644672	Archaea	Euryarchaeota	Methanomicrobia	Methanosarcinales	Methanosarcinaceae	Methanosarcina	NA
13889	0.527904	0.546204	0.285166	0.245073	1.60435	NA	NA	NA	2214	Archaea	Euryarchaeota	Methanomicrobia	Methanosarcinales	Methanosarcinaceae	Methanosarcina	Methanosarcina acetivorans
13949	0.166572	0.234169	3.56596	0.840451	4.80716	NA	NA	NA	94695	Archaea	Euryarchaeota	Methanomicrobia	Methanosarcinales	NA	NA	NA
14740	0	1.52196	3.20831	3.60524	8.33551	K11261	fwdE, fmdE	formylmethanofuran dehydrogenase subunit E	2157	Archaea	NA	NA	NA	NA	NA	NA
14741	0.104653	1.14329	4.07643	2.95456	8.27894	K02013	ABC.FEV.A	iron complex transport system ATP-binding protein	2191	Archaea	Euryarchaeota	Methanomicrobia	Methanomicrobiales	NA	NA	NA
15687	0	0.113052	0.745199	1.21461	2.07286	NA	NA	NA	90426	Archaea	Euryarchaeota	Methanomicrobia	Methanosarcinales	Methanotrichaceae	Methanothrix	Methanothrix sp.
15946	0.0952632	0.770312	0.644531	1.9271	3.43721	K03699	tlyC	putative hemolysin	2093792	Archaea	Candidatus Aenigmarchaeota	NA	NA	NA	NA	Candidatus Aenigmarchaeota archaeon
16086	0.459601	1.03961	1.68723	1.4579	4.64435	NA	NA	NA	2222	Archaea	Euryarchaeota	Methanomicrobia	Methanosarcinales	Methanotrichaceae	Methanothrix	NA
16504	5.43959	0	0	0	5.43959	NA	NA	NA	2056316	Archaea	Euryarchaeota	Methanomicrobia	Methanophagales	NA	NA	Methanophagales archaeon
17077	0.422886	1.57287	1.8375	0.974104	4.80736	K01749	hemC, HMBS	hydroxymethylbilane synthase	2250274	Archaea	Candidatus Micrarchaeota	NA	NA	NA	NA	Candidatus Micrarchaeota archaeon
17473	0.0958095	1.15031	3.01995	2.13188	6.39796	NA	NA	NA	1968519	Archaea	Euryarchaeota	Methanomicrobia	Methanosarcinales	NA	NA	NA
17612	0.115193	1.04315	0.801515	1.03035	2.99021	NA	NA	NA	2053489	Archaea	Candidatus Lokiarchaeota	NA	NA	NA	NA	Candidatus Lokiarchaeota archaeon
17646	0	1.01193	0.318266	1.15002	2.48021	K03926	cutA	periplasmic divalent cation tolerance protein	1852879	Archaea	Euryarchaeota	NA	NA	NA	NA	Euryarchaeota archaeon ADurb.BinA087
18018	0	1.81152	2.74015	2.80819	7.35986	NA	NA	NA	2157	Archaea	NA	NA	NA	NA	NA	NA
18309	0.154484	0.26491	0.947239	1.59298	2.95961	NA	NA	NA	2157	Archaea	NA	NA	NA	NA	NA	NA
19107	0.337723	0.821298	0.545472	0.847354	2.55185	NA	NA	NA	2206	Archaea	Euryarchaeota	Methanomicrobia	Methanosarcinales	Methanosarcinaceae	NA	NA
19706	0.379592	1.25398	1.77763	2.25377	5.66497	NA	NA	NA	1550565	Archaea	Euryarchaeota	Methanomicrobia	Methanomicrobiales	Methanomicrobiaceae	Methanoculleus	Methanoculleus taiwanensis
19726	0	0.677919	1.55441	2.46668	4.69901	NA	NA	NA	2666342	Archaea	Euryarchaeota	Methanobacteria	Methanobacteriales	Methanobacteriaceae	Methanosphaera	Methanosphaera sp.
19946	0	0.258144	3.61874	1.23717	5.11406	K16044	iolW	scyllo-inositol 2-dehydrogenase (NADP+)	1779371	Archaea	Candidatus Bathyarchaeota	NA	NA	NA	NA	Candidatus Bathyarchaeota archaeon B26-2
20707	0	1.91936	3.01542	3.65736	8.59213	NA	NA	NA	2268195	Archaea	Euryarchaeota	Methanomicrobia	NA	NA	NA	Methanomicrobia archaeon
20770	0.332697	6.13831	6.66686	5.82175	18.9596	NA	NA	NA	2026739	Archaea	Euryarchaeota	NA	NA	NA	NA	Euryarchaeota archaeon
21800	0	0	5.35536	1.43496	6.79033	NA	NA	NA	2056630	Archaea	Candidatus Korarchaeota	NA	NA	NA	NA	Candidatus Korarchaeota archaeon
21812	0.341145	1.15607	1.01736	0.927176	3.44176	NA	NA	NA	2250274	Archaea	Candidatus Micrarchaeota	NA	NA	NA	NA	Candidatus Micrarchaeota archaeon
21830	0.672766	0.856896	1.54393	0.899648	3.97324	K15023	acsE	5-methyltetrahydrofolate corrinoid/iron sulfur protein methyltransferase	2250274	Archaea	Candidatus Micrarchaeota	NA	NA	NA	NA	Candidatus Micrarchaeota archaeon
21896	0	1.25913	2.03627	2.24615	5.54154	NA	NA	NA	2053491	Archaea	Candidatus Thorarchaeota	NA	NA	NA	NA	Candidatus Thorarchaeota archaeon
23009	0	0.288708	0.910495	1.34375	2.54295	NA	NA	NA	1392998	Archaea	Euryarchaeota	Methanomicrobia	Methanosarcinales	Candidatus Methanoperedenaceae	Candidatus Methanoperedens	Candidatus Methanoperedens nitroreducens
23083	0	0	10.4685	0.801628	11.2701	NA	NA	NA	1906665	Archaea	NA	NA	NA	NA	NA	archaeon
23106	0	0.151831	9.97659	1.8291	11.9575	NA	NA	NA	1698287	Archaea	Euryarchaeota	NA	NA	NA	NA	candidate division MSBL1 archaeon SCGC-AAA385M02
23175	0.0645976	0.778867	0.222541	1.24443	2.31044	K00936	pdtaS	two-component system, sensor histidine kinase PdtaS	2013824	Archaea	Euryarchaeota	Methanomicrobia	Methanosarcinales	Candidatus Methanoperedenaceae	NA	Candidatus Methanoperedenaceae archaeon HGW-Methanoperedenaceae-1
23680	0	1.6263	3.44406	3.60941	8.67978	NA	NA	NA	2013815	Archaea	Euryarchaeota	Methanobacteria	Methanobacteriales	NA	NA	Methanobacteriales archaeon HGW-Methanobacteriales-1
23803	0.0746531	0.219524	5.07683	1.0405	6.4115	NA	NA	NA	2056316	Archaea	Euryarchaeota	Methanomicrobia	Methanophagales	NA	NA	Methanophagales archaeon
24031	0.352019	0.646577	0.855229	0.911762	2.76559	K02584	nifA	Nif-specific regulatory protein	2250274	Archaea	Candidatus Micrarchaeota	NA	NA	NA	NA	Candidatus Micrarchaeota archaeon
24034	0.294318	1.44604	1.40186	1.02215	4.16437	K04751	glnB	nitrogen regulatory protein P-II 1	2250274	Archaea	Candidatus Micrarchaeota	NA	NA	NA	NA	Candidatus Micrarchaeota archaeon
24843	0.155266	0.611894	0.523604	1.61068	2.90145	NA	NA	NA	28890	Archaea	Euryarchaeota	NA	NA	NA	NA	NA
25600	0	1.81312	3.24854	2.87549	7.93714	NA	NA	NA	94695	Archaea	Euryarchaeota	Methanomicrobia	Methanosarcinales	NA	NA	NA
25805	0.110894	0.816662	1.60304	1.79848	4.32907	NA	NA	NA	2026803	Archaea	Candidatus Woesearchaeota	NA	NA	NA	NA	Candidatus Woesearchaeota archaeon
25908	0	2.21603	2.07278	4.10829	8.3971	NA	NA	NA	1803815	Archaea	Euryarchaeota	Thermoplasmata	Thermoplasmatales	NA	NA	Thermoplasmatales archaeon SM1-50
26154	0	0.0992549	1.49689	2.17573	3.77188	NA	NA	NA	2026714	Archaea	Candidatus Bathyarchaeota	NA	NA	NA	NA	Candidatus Bathyarchaeota archaeon
26235	0.130441	1.408	0.386854	0.58577	2.51107	NA	NA	NA	2053491	Archaea	Candidatus Thorarchaeota	NA	NA	NA	NA	Candidatus Thorarchaeota archaeon
26286	0.147357	0.621932	1.00451	1.47144	3.24524	NA	NA	NA	115531	Archaea	Euryarchaeota	NA	NA	NA	NA	NA
26971	0.890144	8.29706	6.47233	8.33564	23.9952	NA	NA	NA	1698274	Archaea	Euryarchaeota	NA	NA	NA	NA	candidate division MSBL1 archaeon SCGC-AAA261F17
26992	0.190632	1.49211	2.29453	1.95236	5.92964	NA	NA	NA	81416	Archaea	Euryarchaeota	Methanomicrobia	Methanomicrobiales	Methanomicrobiaceae	Methanofollis	NA
27619	0	1.35277	2.25472	3.09018	6.69767	NA	NA	NA	1906666	Archaea	Euryarchaeota	Thermoplasmata	NA	NA	NA	Thermoplasmata archaeon
27818	0.240976	1.6144	0.917266	0.859373	3.63202	NA	NA	NA	2056630	Archaea	Candidatus Korarchaeota	NA	NA	NA	NA	Candidatus Korarchaeota archaeon
28133	4.56302	1.7128	0	0.090226	6.36605	NA	NA	NA	2419781	Archaea	Euryarchaeota	Halobacteria	Natrialbales	Natrialbaceae	NA	Natrialbaceae archaeon XQ-INN 246
28434	0.855281	1.42498	1.81897	0.685703	4.78494	NA	NA	NA	2250274	Archaea	Candidatus Micrarchaeota	NA	NA	NA	NA	Candidatus Micrarchaeota archaeon
28440	0.647025	0.516351	0.878646	0.62545	2.66747	NA	NA	NA	2223	Archaea	Euryarchaeota	Methanomicrobia	Methanosarcinales	Methanotrichaceae	Methanothrix	Methanothrix soehngenii
28526	0.215354	0.82161	1.67908	1.70021	4.41625	NA	NA	NA	2026714	Archaea	Candidatus Bathyarchaeota	NA	NA	NA	NA	Candidatus Bathyarchaeota archaeon
28868	3.1238	1.29542	0.180555	0.115897	4.71568	K21929	udg	uracil-DNA glycosylase	2026764	Archaea	Nanoarchaeota	NA	NA	NA	NA	Nanoarchaeota archaeon
29094	0	0	3.81895	0.729958	4.54891	K11755	hisIE	phosphoribosyl-AMP cyclohydrolase / phosphoribosyl-ATP pyrophosphohydrolase	1906666	Archaea	Euryarchaeota	Thermoplasmata	NA	NA	NA	Thermoplasmata archaeon
29231	0.369792	1.34033	1.30845	1.0593	4.07788	K00936	pdtaS	two-component system, sensor histidine kinase PdtaS	2160	Archaea	Euryarchaeota	Methanobacteria	Methanobacteriales	Methanobacteriaceae	Methanobacterium	NA
29247	0	0.746372	0.804822	1.32799	2.87918	NA	NA	NA	2053489	Archaea	Candidatus Lokiarchaeota	NA	NA	NA	NA	Candidatus Lokiarchaeota archaeon
29841	0	0.064708	0.670015	1.18977	1.92449	K01607	pcaC	4-carboxymuconolactone decarboxylase	2268195	Archaea	Euryarchaeota	Methanomicrobia	NA	NA	NA	Methanomicrobia archaeon
29995	0.0493424	1.77448	4.3308	2.92309	9.07771	NA	NA	NA	2026714	Archaea	Candidatus Bathyarchaeota	NA	NA	NA	NA	Candidatus Bathyarchaeota archaeon
30424	0.0593468	1.74732	2.65534	3.23996	7.70197	K00936	pdtaS	two-component system, sensor histidine kinase PdtaS	2627676	Archaea	Euryarchaeota	Methanobacteria	Methanobacteriales	Methanobacteriaceae	Methanobacterium	NA
30809	0	0	3.41242	1.96392	5.37634	K14475	ICP	inhibitor of cysteine peptidase	2157	Archaea	NA	NA	NA	NA	NA	NA
31541	0.286739	1.52065	0.729328	0.771034	3.30776	NA	NA	NA	224756	Archaea	Euryarchaeota	Methanomicrobia	NA	NA	NA	NA
31830	0	0.149716	3.26839	1.75787	5.17597	NA	NA	NA	115547	Archaea	NA	NA	NA	NA	NA	uncultured archaeon
31833	0	0	5.22153	1.76534	6.98687	NA	NA	NA	2056317	Archaea	Euryarchaeota	Methanomicrobia	Methanosarcinales	NA	NA	ANME-2 cluster archaeon
31843	0	0	4.65245	1.1575	5.80996	NA	NA	NA	2250258	Archaea	Euryarchaeota	Archaeoglobi	Archaeoglobales	NA	NA	Archaeoglobales archaeon
32355	0	0.207228	5.13492	1.98165	7.32379	NA	NA	NA	2309	Archaea	Crenarchaeota	Thermoprotei	Desulfurococcales	Pyrodictiaceae	Pyrodictium	Pyrodictium occultum
34123	4.3675	0.0410007	0	0	4.4085	NA	NA	NA	115547	Archaea	NA	NA	NA	NA	NA	uncultured archaeon
34914	0	1.11492	2.01351	2.50912	5.63754	NA	NA	NA	2053491	Archaea	Candidatus Thorarchaeota	NA	NA	NA	NA	Candidatus Thorarchaeota archaeon
35190	1.12879	4.61975	3.82382	3.22571	12.7981	K06920	queC	7-cyano-7-deazaguanine synthase	2202732	Archaea	Thaumarchaeota	NA	Nitrosopumilales	Nitrosopumilaceae	NA	Nitrosopumilaceae archaeon
35211	0.822195	5.70579	3.1188	3.12958	12.7764	NA	NA	NA	2026773	Archaea	NA	NA	NA	NA	NA	Candidatus Pacearchaeota archaeon
35220	0.74674	4.55605	4.15313	4.91569	14.3716	NA	NA	NA	2026764	Archaea	Nanoarchaeota	NA	NA	NA	NA	Nanoarchaeota archaeon
35372	5.5351	2.72692	0.876666	0.695836	9.83453	NA	NA	NA	2206	Archaea	Euryarchaeota	Methanomicrobia	Methanosarcinales	Methanosarcinaceae	NA	NA
35374	6.58495	3.10261	0.419802	1.00237	11.1097	NA	NA	NA	2250258	Archaea	Euryarchaeota	Archaeoglobi	Archaeoglobales	NA	NA	Archaeoglobales archaeon
36138	0.436536	0.83588	1.23154	0.933565	3.43752	K07742	ylxR	uncharacterized protein	2250274	Archaea	Candidatus Micrarchaeota	NA	NA	NA	NA	Candidatus Micrarchaeota archaeon
36139	0.360201	1.13906	1.00644	0.552978	3.05868	K02600	nusA	transcription termination/antitermination protein NusA	2250274	Archaea	Candidatus Micrarchaeota	NA	NA	NA	NA	Candidatus Micrarchaeota archaeon
36140	0.898213	1.54783	0.80853	0.636755	3.89132	K09748	rimP	ribosome maturation factor RimP	2250274	Archaea	Candidatus Micrarchaeota	NA	NA	NA	NA	Candidatus Micrarchaeota archaeon
36193	0	0.178949	4.12219	0.943552	5.24469	K07052	K07052	uncharacterized protein	1698266	Archaea	Euryarchaeota	NA	NA	NA	NA	candidate division MSBL1 archaeon SCGC-AAA259I07
36840	0	0	5.30833	0.937814	6.24615	NA	NA	NA	1906666	Archaea	Euryarchaeota	Thermoplasmata	NA	NA	NA	Thermoplasmata archaeon
36901	1.01078	3.02986	0.0727367	0.0822357	4.1956	NA	NA	NA	1706443	Archaea	Candidatus Thorarchaeota	NA	NA	NA	NA	Candidatus Thorarchaeota archaeon SMTZ-45
37619	6.28394	2.37514	0.471541	0.942173	10.0728	NA	NA	NA	1046937	Archaea	Candidatus Aenigmarchaeota	NA	NA	NA	NA	NA
38851	0.0866191	0.789661	1.58339	0.541514	3.00118	NA	NA	NA	2056317	Archaea	Euryarchaeota	Methanomicrobia	Methanosarcinales	NA	NA	ANME-2 cluster archaeon
39419	0.325973	0.784142	2.43171	2.29958	5.8414	NA	NA	NA	2053491	Archaea	Candidatus Thorarchaeota	NA	NA	NA	NA	Candidatus Thorarchaeota archaeon
39444	0	0.811554	0.71917	1.53921	3.06994	NA	NA	NA	2157	Archaea	NA	NA	NA	NA	NA	NA
39774	0	1.33463	4.71873	2.85102	8.90438	K01493	comEB	dCMP deaminase	115547	Archaea	NA	NA	NA	NA	NA	uncultured archaeon
40337	0.190881	3.23314	2.76547	4.80014	10.9896	NA	NA	NA	2056631	Archaea	Crenarchaeota	NA	NA	NA	NA	Crenarchaeota archaeon
40770	0	0.769331	1.22541	1.06379	3.05853	K03626	EGD2, NACA	nascent polypeptide-associated complex subunit alpha	2250274	Archaea	Candidatus Micrarchaeota	NA	NA	NA	NA	Candidatus Micrarchaeota archaeon
40771	0	0.41289	0.574653	1.18257	2.17011	K02984	RP-S3Ae, RPS3A	small subunit ribosomal protein S3Ae	2250274	Archaea	Candidatus Micrarchaeota	NA	NA	NA	NA	Candidatus Micrarchaeota archaeon
40772	0	0.548267	0.353196	1.92338	2.82485	NA	NA	NA	2250274	Archaea	Candidatus Micrarchaeota	NA	NA	NA	NA	Candidatus Micrarchaeota archaeon
40773	0	0.849773	0.317537	2.84285	4.01016	NA	NA	NA	2250274	Archaea	Candidatus Micrarchaeota	NA	NA	NA	NA	Candidatus Micrarchaeota archaeon
40774	0	0.799702	1.50336	2.8983	5.20136	NA	NA	NA	2250274	Archaea	Candidatus Micrarchaeota	NA	NA	NA	NA	Candidatus Micrarchaeota archaeon
40775	0	0.615372	0.876308	1.85428	3.34596	NA	NA	NA	2250274	Archaea	Candidatus Micrarchaeota	NA	NA	NA	NA	Candidatus Micrarchaeota archaeon
40776	0.119294	0.300702	0.180263	1.91605	2.51631	K13280	SEC11, sipW	signal peptidase I	2157	Archaea	NA	NA	NA	NA	NA	NA
40777	0	0.250577	0.258819	1.88538	2.39478	NA	NA	NA	2157	Archaea	NA	NA	NA	NA	NA	NA
40778	0	1.15696	0.930543	1.67451	3.76201	K07573	CSL4, EXOSC1	exosome complex component CSL4	2250274	Archaea	Candidatus Micrarchaeota	NA	NA	NA	NA	Candidatus Micrarchaeota archaeon
40779	0	0.449886	1.07557	2.58101	4.10647	K08975	K08975	putative membrane protein	2250274	Archaea	Candidatus Micrarchaeota	NA	NA	NA	NA	Candidatus Micrarchaeota archaeon
40780	0.0596277	0.56085	0.637759	2.15027	3.40851	K04076	lonB	ATP-dependent Lon protease	2157	Archaea	NA	NA	NA	NA	NA	NA
40781	0.0745579	0.557566	1.78507	2.48191	4.8991	NA	NA	NA	2250274	Archaea	Candidatus Micrarchaeota	NA	NA	NA	NA	Candidatus Micrarchaeota archaeon
40782	0	0.157445	0.670811	1.56227	2.39053	NA	NA	NA	2250274	Archaea	Candidatus Micrarchaeota	NA	NA	NA	NA	Candidatus Micrarchaeota archaeon
40783	0	0.327043	0.550597	1.63754	2.51518	K02238	comEC	competence protein ComEC	2250274	Archaea	Candidatus Micrarchaeota	NA	NA	NA	NA	Candidatus Micrarchaeota archaeon
40784	0	0.182338	1.19332	2.15793	3.5336	NA	NA	NA	2157	Archaea	NA	NA	NA	NA	NA	NA
40785	0	0.67069	1.37088	2.20144	4.24301	K07442	TRM61, GCD14	tRNA (adenine57-N1/adenine58-N1)-methyltransferase catalytic subunit	2157	Archaea	NA	NA	NA	NA	NA	NA
40786	0	1.0079	2.20613	1.77214	4.98617	K01588	purE	5-(carboxyamino)imidazole ribonucleotide mutase	2759913	Archaea	Euryarchaeota	Methanomicrobia	Methanosarcinales	NA	NA	Methanosarcinales archaeon ANME-1 ERB7
40787	0	0.294692	1.80393	2.56127	4.65989	K03537	POP5	ribonuclease P/MRP protein subunit POP5	2250274	Archaea	Candidatus Micrarchaeota	NA	NA	NA	NA	Candidatus Micrarchaeota archaeon
40788	0	0.601179	1.12609	2.54278	4.27006	K03926	cutA	periplasmic divalent cation tolerance protein	2250274	Archaea	Candidatus Micrarchaeota	NA	NA	NA	NA	Candidatus Micrarchaeota archaeon
40789	0	0.858093	1.00132	1.74617	3.60559	NA	NA	NA	2157	Archaea	NA	NA	NA	NA	NA	NA
40791	0	0.311734	2.00939	1.86672	4.18785	NA	NA	NA	2157	Archaea	NA	NA	NA	NA	NA	NA
40792	0	0.623288	0.764072	1.89138	3.27874	K03469	rnhA, RNASEH1	ribonuclease HI	2157	Archaea	NA	NA	NA	NA	NA	NA
40793	0	0	1.10502	2.00762	3.11264	NA	NA	NA	2250274	Archaea	Candidatus Micrarchaeota	NA	NA	NA	NA	Candidatus Micrarchaeota archaeon
40794	0	0.080755	0.660521	1.79995	2.54122	NA	NA	NA	2250274	Archaea	Candidatus Micrarchaeota	NA	NA	NA	NA	Candidatus Micrarchaeota archaeon
40795	0	0.619853	1.41617	1.83426	3.87028	K06915	K06915	uncharacterized protein	2250274	Archaea	Candidatus Micrarchaeota	NA	NA	NA	NA	Candidatus Micrarchaeota archaeon
40796	0	0.463394	1.04878	1.89623	3.40841	NA	NA	NA	2157	Archaea	NA	NA	NA	NA	NA	NA
40797	0.0743596	0.59607	0.765853	1.93655	3.37283	K07739	ELP3, KAT9	elongator complex protein 3	2250274	Archaea	Candidatus Micrarchaeota	NA	NA	NA	NA	Candidatus Micrarchaeota archaeon
40798	0	0.327764	1.25031	2.06364	3.64171	NA	NA	NA	2250274	Archaea	Candidatus Micrarchaeota	NA	NA	NA	NA	Candidatus Micrarchaeota archaeon
40799	0	0.759947	0.924376	1.81893	3.50325	K06870	K06870	uncharacterized protein	2250274	Archaea	Candidatus Micrarchaeota	NA	NA	NA	NA	Candidatus Micrarchaeota archaeon
41458	0.0193307	1.89561	3.51844	3.24962	8.68301	NA	NA	NA	2026803	Archaea	Candidatus Woesearchaeota	NA	NA	NA	NA	Candidatus Woesearchaeota archaeon
41459	0	1.72039	3.44812	3.34898	8.5175	K22908	mggS	mannosylglucosylglycerate synthase	2026803	Archaea	Candidatus Woesearchaeota	NA	NA	NA	NA	Candidatus Woesearchaeota archaeon
41666	3.39824	1.47092	0.184724	0.0210816	5.07496	NA	NA	NA	183963	Archaea	Euryarchaeota	Halobacteria	NA	NA	NA	NA
42086	0.322474	1.72459	3.17117	2.64707	7.86531	K02035	ABC.PE.S	peptide/nickel transport system substrate-binding protein	2026714	Archaea	Candidatus Bathyarchaeota	NA	NA	NA	NA	Candidatus Bathyarchaeota archaeon
42089	0.332133	2.61375	2.05303	2.76238	7.76129	K02031	ddpD	peptide/nickel transport system ATP-binding protein	2026714	Archaea	Candidatus Bathyarchaeota	NA	NA	NA	NA	Candidatus Bathyarchaeota archaeon
42200	0.0641698	0.702165	0.968503	1.53118	3.26601	K00615	E2.2.1.1, tktA, tktB	transketolase	2026714	Archaea	Candidatus Bathyarchaeota	NA	NA	NA	NA	Candidatus Bathyarchaeota archaeon
42979	0.219632	0.431232	0.774631	1.47129	2.89678	K07068	K07068	uncharacterized protein	2250274	Archaea	Candidatus Micrarchaeota	NA	NA	NA	NA	Candidatus Micrarchaeota archaeon
42980	0.0902038	0.779835	1.19234	1.96513	4.02751	K00616	E2.2.1.2, talA, talB	transaldolase	2250274	Archaea	Candidatus Micrarchaeota	NA	NA	NA	NA	Candidatus Micrarchaeota archaeon
42982	0	0.36074	0.768025	2.32015	3.44891	NA	NA	NA	2250274	Archaea	Candidatus Micrarchaeota	NA	NA	NA	NA	Candidatus Micrarchaeota archaeon
42983	0.137913	0.514454	1.02226	1.32561	3.00023	K00615	E2.2.1.1, tktA, tktB	transketolase	2250274	Archaea	Candidatus Micrarchaeota	NA	NA	NA	NA	Candidatus Micrarchaeota archaeon
42986	0.0871041	0.375304	1.0022	1.99248	3.45709	NA	NA	NA	2157	Archaea	NA	NA	NA	NA	NA	NA
42987	0	0.568974	1.13974	1.68933	3.39805	K00764	purF, PPAT	amidophosphoribosyltransferase	2250274	Archaea	Candidatus Micrarchaeota	NA	NA	NA	NA	Candidatus Micrarchaeota archaeon
42988	0	0.826691	1.45661	2.07332	4.35662	K07059	K07059	uncharacterized protein	2250274	Archaea	Candidatus Micrarchaeota	NA	NA	NA	NA	Candidatus Micrarchaeota archaeon
42989	0	0.656826	0.927186	1.57122	3.15523	K01890	FARSB, pheT	phenylalanyl-tRNA synthetase beta chain	2250274	Archaea	Candidatus Micrarchaeota	NA	NA	NA	NA	Candidatus Micrarchaeota archaeon
42990	0	0.834298	0.577552	1.82017	3.23203	NA	NA	NA	2250274	Archaea	Candidatus Micrarchaeota	NA	NA	NA	NA	Candidatus Micrarchaeota archaeon
42991	0	0.320508	1.15407	2.29388	3.76846	NA	NA	NA	2157	Archaea	NA	NA	NA	NA	NA	NA
42992	0	0.716338	1.02312	2.09329	3.83275	NA	NA	NA	2157	Archaea	NA	NA	NA	NA	NA	NA
42994	0	0.620751	1.69159	1.29512	3.60746	K06965	PELO, DOM34, pelA	protein pelota	2157	Archaea	NA	NA	NA	NA	NA	NA
42995	0.28092	0.692029	1.53379	2.16474	4.67147	NA	NA	NA	2250274	Archaea	Candidatus Micrarchaeota	NA	NA	NA	NA	Candidatus Micrarchaeota archaeon
42997	0.051033	0.509598	1.08517	2.02754	3.67333	NA	NA	NA	2250258	Archaea	Euryarchaeota	Archaeoglobi	Archaeoglobales	NA	NA	Archaeoglobales archaeon
42998	0.0337165	0.474791	1.23295	2.05858	3.80004	K02469	gyrA	DNA gyrase subunit A	2250274	Archaea	Candidatus Micrarchaeota	NA	NA	NA	NA	Candidatus Micrarchaeota archaeon
42999	0.0791856	0.505843	0.880168	2.05957	3.52477	K02470	gyrB	DNA gyrase subunit B	2157	Archaea	NA	NA	NA	NA	NA	NA
43000	0.567746	7.67798	16.4885	30.9983	55.7325	NA	NA	NA	2026773	Archaea	NA	NA	NA	NA	NA	Candidatus Pacearchaeota archaeon
43001	0.25478	6.37055	11.3516	17.5563	35.5332	NA	NA	NA	1975560	Archaea	Euryarchaeota	NA	NA	NA	NA	Euryarchaeota archaeon CG01_land_8_20_14_3_00_38_12
44039	0	1.07299	0.649584	0.704289	2.42686	K21401	menJ	menaquinone-9 beta-reductase	1935183	Archaea	NA	NA	NA	NA	NA	NA
44616	0	0.298713	0.733074	1.35383	2.38562	NA	NA	NA	2026773	Archaea	NA	NA	NA	NA	NA	Candidatus Pacearchaeota archaeon
45301	0	0.547426	1.54302	1.67939	3.76984	NA	NA	NA	1797980	Archaea	Euryarchaeota	NA	NA	NA	NA	Euryarchaeota archaeon RBG_16_67_27
45626	0.374238	0.799715	0.818165	0.719804	2.71192	NA	NA	NA	2056630	Archaea	Candidatus Korarchaeota	NA	NA	NA	NA	Candidatus Korarchaeota archaeon
45636	0.33386	1.13672	1.29313	0.538277	3.30199	NA	NA	NA	2157	Archaea	NA	NA	NA	NA	NA	NA
45640	0.266794	2.71187	2.39287	1.37467	6.74621	NA	NA	NA	1882735	Archaea	Euryarchaeota	Methanomicrobia	Methanosarcinales	Methanosarcinaceae	Methanosarcina	Methanosarcina sp. Ant1
45659	0	0	3.26444	0.725014	3.98946	NA	NA	NA	2026714	Archaea	Candidatus Bathyarchaeota	NA	NA	NA	NA	Candidatus Bathyarchaeota archaeon
45666	0.279838	0.435999	1.93455	1.78643	4.43682	NA	NA	NA	1783276	Archaea	NA	NA	NA	NA	NA	NA
45779	0.824942	4.20791	2.36553	0.642795	8.04117	K07404	pgl	6-phosphogluconolactonase	2026714	Archaea	Candidatus Bathyarchaeota	NA	NA	NA	NA	Candidatus Bathyarchaeota archaeon
46214	0.09828	2.3311	1.37198	1.83026	5.63162	NA	NA	NA	2053491	Archaea	Candidatus Thorarchaeota	NA	NA	NA	NA	Candidatus Thorarchaeota archaeon
46652	0.0459179	0.391012	3.54552	1.40756	5.39002	NA	NA	NA	2220	Archaea	Euryarchaeota	Methanomicrobia	Methanosarcinales	Methanosarcinaceae	Methanolobus	NA
48142	0.121736	1.22217	1.65814	0.743483	3.74553	NA	NA	NA	2222	Archaea	Euryarchaeota	Methanomicrobia	Methanosarcinales	Methanotrichaceae	Methanothrix	NA
48278	0	0.631763	2.93214	1.99626	5.56016	NA	NA	NA	2268195	Archaea	Euryarchaeota	Methanomicrobia	NA	NA	NA	Methanomicrobia archaeon
48421	0.51574	0.965948	3.88128	2.15211	7.51508	NA	NA	NA	1685135	Archaea	Candidatus Bathyarchaeota	NA	NA	NA	NA	miscellaneous Crenarchaeota group archaeon SMTZ-80
48657	0	0.469133	0.439106	1.68979	2.59803	NA	NA	NA	2250274	Archaea	Candidatus Micrarchaeota	NA	NA	NA	NA	Candidatus Micrarchaeota archaeon
48658	0.0487464	0.426271	1.01625	2.07372	3.56499	NA	NA	NA	2250274	Archaea	Candidatus Micrarchaeota	NA	NA	NA	NA	Candidatus Micrarchaeota archaeon
48813	0.626019	2.3926	3.42706	3.59382	10.0395	NA	NA	NA	183963	Archaea	Euryarchaeota	Halobacteria	NA	NA	NA	NA
48942	0	0.667603	1.17378	1.69242	3.5338	K03166	top6A	DNA topoisomerase VI subunit A	2157	Archaea	NA	NA	NA	NA	NA	NA
48943	0.0767953	0.461598	1.0338	2.11646	3.68865	K03167	top6B	DNA topoisomerase VI subunit B	2250274	Archaea	Candidatus Micrarchaeota	NA	NA	NA	NA	Candidatus Micrarchaeota archaeon
48944	0	0.260833	1.26893	1.8541	3.38386	NA	NA	NA	2157	Archaea	NA	NA	NA	NA	NA	NA
48945	0	0.622985	1.12096	2.06993	3.81388	NA	NA	NA	2250274	Archaea	Candidatus Micrarchaeota	NA	NA	NA	NA	Candidatus Micrarchaeota archaeon
48946	0	0.680393	1.54256	2.55483	4.77779	NA	NA	NA	2250274	Archaea	Candidatus Micrarchaeota	NA	NA	NA	NA	Candidatus Micrarchaeota archaeon
48947	0	0.42023	1.24064	1.54302	3.20388	NA	NA	NA	2157	Archaea	NA	NA	NA	NA	NA	NA
48948	0.0706145	0.281807	0.288849	1.95556	2.59683	NA	NA	NA	2250274	Archaea	Candidatus Micrarchaeota	NA	NA	NA	NA	Candidatus Micrarchaeota archaeon
48949	0.0905835	0.276046	0.528854	2.06927	2.96476	K00573	E2.1.1.77, pcm	protein-L-isoaspartate(D-aspartate) O-methyltransferase	2250274	Archaea	Candidatus Micrarchaeota	NA	NA	NA	NA	Candidatus Micrarchaeota archaeon
48950	0	0.397705	0.548255	2.76699	3.71295	K08315	hycI	hydrogenase 3 maturation protease	2250274	Archaea	Candidatus Micrarchaeota	NA	NA	NA	NA	Candidatus Micrarchaeota archaeon
48952	0	0	0.55089	2.78535	3.33624	NA	NA	NA	2250274	Archaea	Candidatus Micrarchaeota	NA	NA	NA	NA	Candidatus Micrarchaeota archaeon
48953	0	0.0858646	1.97046	2.55193	4.60826	NA	NA	NA	2250274	Archaea	Candidatus Micrarchaeota	NA	NA	NA	NA	Candidatus Micrarchaeota archaeon
48955	0.0636465	0.717441	1.12687	2.37711	4.28506	NA	NA	NA	2250274	Archaea	Candidatus Micrarchaeota	NA	NA	NA	NA	Candidatus Micrarchaeota archaeon
48956	0	0.795666	1.84242	1.71507	4.35316	NA	NA	NA	2250274	Archaea	Candidatus Micrarchaeota	NA	NA	NA	NA	Candidatus Micrarchaeota archaeon
48957	0	0.639172	0.757014	1.67436	3.07055	NA	NA	NA	2250274	Archaea	Candidatus Micrarchaeota	NA	NA	NA	NA	Candidatus Micrarchaeota archaeon
48958	0.138947	0.68693	2.30844	2.08884	5.22316	NA	NA	NA	2250274	Archaea	Candidatus Micrarchaeota	NA	NA	NA	NA	Candidatus Micrarchaeota archaeon
48959	0	0.425318	0.55449	1.23521	2.21502	NA	NA	NA	2250274	Archaea	Candidatus Micrarchaeota	NA	NA	NA	NA	Candidatus Micrarchaeota archaeon
48960	0	0.65115	1.47436	1.06781	3.19331	NA	NA	NA	115547	Archaea	NA	NA	NA	NA	NA	uncultured archaeon
50362	5.78468	0.103269	0	0	5.88794	NA	NA	NA	2250255	Archaea	Euryarchaeota	Methanomicrobia	Methanosarcinales	NA	NA	Methanosarcinales archaeon
51085	0	2.36137	2.2499	2.67446	7.28572	NA	NA	NA	2626337	Archaea	Euryarchaeota	Methanomicrobia	Methanosarcinales	Candidatus Methanoperedenaceae	Candidatus Methanoperedens	NA
51173	0	0.201334	2.33908	0.972261	3.51267	NA	NA	NA	2250274	Archaea	Candidatus Micrarchaeota	NA	NA	NA	NA	Candidatus Micrarchaeota archaeon
52248	0	1.59585	3.62772	3.83499	9.05855	NA	NA	NA	2026803	Archaea	Candidatus Woesearchaeota	NA	NA	NA	NA	Candidatus Woesearchaeota archaeon
52487	0	0.478463	4.75081	0.962237	6.19151	NA	NA	NA	2759913	Archaea	Euryarchaeota	Methanomicrobia	Methanosarcinales	NA	NA	Methanosarcinales archaeon ANME-1 ERB7
52648	0.0964193	1.2729	2.59626	3.18515	7.15072	NA	NA	NA	2026803	Archaea	Candidatus Woesearchaeota	NA	NA	NA	NA	Candidatus Woesearchaeota archaeon
52737	0.346751	2.38482	1.57113	2.00279	6.30548	NA	NA	NA	2157	Archaea	NA	NA	NA	NA	NA	NA
52958	2.47108	3.26403	1.08126	1.92844	8.7448	NA	NA	NA	183963	Archaea	Euryarchaeota	Halobacteria	NA	NA	NA	NA
53497	0	0.599514	0.98357	0.774435	2.35752	K16213	cbe, mbe	cellobiose epimerase	2026714	Archaea	Candidatus Bathyarchaeota	NA	NA	NA	NA	Candidatus Bathyarchaeota archaeon
53617	0	0.245351	1.1659	3.58928	5.00053	NA	NA	NA	2157	Archaea	NA	NA	NA	NA	NA	NA
54016	0.0852906	0.789646	0.970923	0.914585	2.76045	NA	NA	NA	2250274	Archaea	Candidatus Micrarchaeota	NA	NA	NA	NA	Candidatus Micrarchaeota archaeon
54022	0	0.65047	1.6749	0.44178	2.76715	K00176	korD, oorD	2-oxoglutarate ferredoxin oxidoreductase subunit delta	2026714	Archaea	Candidatus Bathyarchaeota	NA	NA	NA	NA	Candidatus Bathyarchaeota archaeon
54286	0	1.75583	0.522652	0.548663	2.82715	NA	NA	NA	2594042	Archaea	Candidatus Lokiarchaeota	NA	NA	NA	Candidatus Prometheoarchaeum	Candidatus Prometheoarchaeum syntrophicum
54331	0.476159	1.02749	0.834376	0.736844	3.07487	K22010	pdtaR	two-component system, response regulator PdtaR	2099680	Archaea	Euryarchaeota	Methanobacteria	Methanobacteriales	Methanobacteriaceae	NA	Methanobacteriaceae archaeon
54393	0	0.0975202	2.03393	0.366712	2.49817	NA	NA	NA	2026714	Archaea	Candidatus Bathyarchaeota	NA	NA	NA	NA	Candidatus Bathyarchaeota archaeon
54552	0.123603	0.362961	1.22122	1.3208	3.02858	K00936	pdtaS	two-component system, sensor histidine kinase PdtaS	2013815	Archaea	Euryarchaeota	Methanobacteria	Methanobacteriales	NA	NA	Methanobacteriales archaeon HGW-Methanobacteriales-1
55134	0	0.518412	1.59902	1.3888	3.50623	NA	NA	NA	2250274	Archaea	Candidatus Micrarchaeota	NA	NA	NA	NA	Candidatus Micrarchaeota archaeon
55135	0	0.424856	2.06026	2.32488	4.81	NA	NA	NA	115547	Archaea	NA	NA	NA	NA	NA	uncultured archaeon
55136	0.0559001	0.666521	1.00058	1.7499	3.4729	NA	NA	NA	2250274	Archaea	Candidatus Micrarchaeota	NA	NA	NA	NA	Candidatus Micrarchaeota archaeon
55137	0.113122	0.778786	0.80865	1.73962	3.44018	NA	NA	NA	2250274	Archaea	Candidatus Micrarchaeota	NA	NA	NA	NA	Candidatus Micrarchaeota archaeon
55138	0.106002	0.136398	1.3443	2.06285	3.64955	NA	NA	NA	2250274	Archaea	Candidatus Micrarchaeota	NA	NA	NA	NA	Candidatus Micrarchaeota archaeon
55139	0.056776	0.588501	1.21013	2.00632	3.86173	NA	NA	NA	2250274	Archaea	Candidatus Micrarchaeota	NA	NA	NA	NA	Candidatus Micrarchaeota archaeon
55140	0.133213	0.388277	1.42602	2.01052	3.95803	NA	NA	NA	2250274	Archaea	Candidatus Micrarchaeota	NA	NA	NA	NA	Candidatus Micrarchaeota archaeon
55141	0	0.381906	0.931811	2.35267	3.66639	NA	NA	NA	2250274	Archaea	Candidatus Micrarchaeota	NA	NA	NA	NA	Candidatus Micrarchaeota archaeon
55142	0	0.575897	1.00018	2.51827	4.09435	NA	NA	NA	2250274	Archaea	Candidatus Micrarchaeota	NA	NA	NA	NA	Candidatus Micrarchaeota archaeon
55143	0.0311323	0.382425	1.36516	2.11245	3.89117	NA	NA	NA	2250274	Archaea	Candidatus Micrarchaeota	NA	NA	NA	NA	Candidatus Micrarchaeota archaeon
55144	0	0.502288	1.6943	1.58081	3.7774	K10947	padR	PadR family transcriptional regulator, regulatory protein PadR	2250274	Archaea	Candidatus Micrarchaeota	NA	NA	NA	NA	Candidatus Micrarchaeota archaeon
55145	0	0.55465	1.125	2.36536	4.045	K18532	AK6, FAP7	adenylate kinase	2250274	Archaea	Candidatus Micrarchaeota	NA	NA	NA	NA	Candidatus Micrarchaeota archaeon
55146	0	0.243601	1.10525	1.287	2.63585	K06024	scpB	segregation and condensation protein B	2250274	Archaea	Candidatus Micrarchaeota	NA	NA	NA	NA	Candidatus Micrarchaeota archaeon
55148	0	0.105887	2.06577	1.7041	3.87575	K01939	purA, ADSS	adenylosuccinate synthase	2250274	Archaea	Candidatus Micrarchaeota	NA	NA	NA	NA	Candidatus Micrarchaeota archaeon
55227	0.311305	3.14114	4.12639	0.955441	8.53427	NA	NA	NA	1392998	Archaea	Euryarchaeota	Methanomicrobia	Methanosarcinales	Candidatus Methanoperedenaceae	Candidatus Methanoperedens	Candidatus Methanoperedens nitroreducens
56272	0.249105	0.471599	2.0327	2.24527	4.99867	K01823	idi, IDI	isopentenyl-diphosphate Delta-isomerase	115547	Archaea	NA	NA	NA	NA	NA	uncultured archaeon
57180	0	1.30238	2.72257	2.9899	7.01484	K03274	gmhD, rfaD	ADP-L-glycero-D-manno-heptose 6-epimerase	2026803	Archaea	Candidatus Woesearchaeota	NA	NA	NA	NA	Candidatus Woesearchaeota archaeon
57231	0.437133	0.565219	1.23873	0.816596	3.05768	NA	NA	NA	2053491	Archaea	Candidatus Thorarchaeota	NA	NA	NA	NA	Candidatus Thorarchaeota archaeon
57351	0.431366	1.47867	0.763744	0.497791	3.17157	NA	NA	NA	2032688	Archaea	Euryarchaeota	Methanomicrobia	Methanosarcinales	Candidatus Methanoperedenaceae	Candidatus Methanoperedens	Candidatus Methanoperedens sp.
57361	0.0110286	0.877508	1.22486	0.674227	2.78763	K00936	pdtaS	two-component system, sensor histidine kinase PdtaS	2025350	Archaea	Euryarchaeota	Methanobacteria	Methanobacteriales	Methanobacteriaceae	Methanobacterium	Methanobacterium sp. BRmetb2
57571	0	0.685055	0.825482	1.30872	2.81926	NA	NA	NA	1811677	Archaea	Euryarchaeota	Methanomicrobia	Methanocellales	Methanocellaceae	Methanocella	Methanocella sp. PtaU1.Bin125
57669	0	0.0760404	5.34971	0.404814	5.83056	K08221	yitG, ymfD, yfmO	MFS transporter, ACDE family, multidrug resistance protein	2491085	Archaea	Euryarchaeota	Candidatus Methanoliparia	Candidatus Methanoliparales	Candidatus Methanollivieraceae	Candidatus Methanolliviera	Candidatus Methanolliviera hydrocarbonicum
57914	0	0.30916	2.45167	1.57685	4.33768	NA	NA	NA	2191	Archaea	Euryarchaeota	Methanomicrobia	Methanomicrobiales	NA	NA	NA
57919	0	1.22213	0.403446	0.13739	1.76296	NA	NA	NA	2026714	Archaea	Candidatus Bathyarchaeota	NA	NA	NA	NA	Candidatus Bathyarchaeota archaeon
58121	0.238511	2.47547	2.80814	5.76822	11.2903	NA	NA	NA	2250255	Archaea	Euryarchaeota	Methanomicrobia	Methanosarcinales	NA	NA	Methanosarcinales archaeon
58277	0.474897	1.068	0.338927	0.662653	2.54448	NA	NA	NA	2026803	Archaea	Candidatus Woesearchaeota	NA	NA	NA	NA	Candidatus Woesearchaeota archaeon
58461	1.03026	2.87393	3.70005	5.05877	12.663	NA	NA	NA	2222	Archaea	Euryarchaeota	Methanomicrobia	Methanosarcinales	Methanotrichaceae	Methanothrix	NA
58684	0.149341	0.8015	1.06509	0.75784	2.77377	NA	NA	NA	1906666	Archaea	Euryarchaeota	Thermoplasmata	NA	NA	NA	Thermoplasmata archaeon
59421	0	1.21497	2.08301	3.22334	6.52133	NA	NA	NA	183967	Archaea	Euryarchaeota	Thermoplasmata	NA	NA	NA	NA
59793	0.0527904	0.487737	0.949414	2.09264	3.58258	NA	NA	NA	2250274	Archaea	Candidatus Micrarchaeota	NA	NA	NA	NA	Candidatus Micrarchaeota archaeon
59794	0	0.521167	0.879496	2.18767	3.58833	NA	NA	NA	2250274	Archaea	Candidatus Micrarchaeota	NA	NA	NA	NA	Candidatus Micrarchaeota archaeon
59795	0.092261	0.547977	1.02218	2.41992	4.08234	NA	NA	NA	2250274	Archaea	Candidatus Micrarchaeota	NA	NA	NA	NA	Candidatus Micrarchaeota archaeon
59796	0	0.26888	0.661314	2.58463	3.51483	NA	NA	NA	2250274	Archaea	Candidatus Micrarchaeota	NA	NA	NA	NA	Candidatus Micrarchaeota archaeon
59797	0	0.837443	1.03866	1.5581	3.4342	NA	NA	NA	2157	Archaea	NA	NA	NA	NA	NA	NA
59798	0	0.486685	0.393749	1.85818	2.73862	K07158	K07158	uncharacterized protein	115547	Archaea	NA	NA	NA	NA	NA	uncultured archaeon
59799	0	0	1.04218	2.10064	3.14282	NA	NA	NA	2250274	Archaea	Candidatus Micrarchaeota	NA	NA	NA	NA	Candidatus Micrarchaeota archaeon
59800	0.0246992	0.520639	1.12643	1.96592	3.63769	NA	NA	NA	2250274	Archaea	Candidatus Micrarchaeota	NA	NA	NA	NA	Candidatus Micrarchaeota archaeon
59801	0	0.634677	1.18946	1.51966	3.3438	NA	NA	NA	2250274	Archaea	Candidatus Micrarchaeota	NA	NA	NA	NA	Candidatus Micrarchaeota archaeon
60338	0	1.0889	0.323981	1.70697	3.11985	K00230	hemG	menaquinone-dependent protoporphyrinogen oxidase	2157	Archaea	NA	NA	NA	NA	NA	NA
60431	0.152757	1.40766	1.31007	0.486908	3.3574	NA	NA	NA	2250274	Archaea	Candidatus Micrarchaeota	NA	NA	NA	NA	Candidatus Micrarchaeota archaeon
60432	0.325578	1.57898	0.991394	0.846922	3.74288	NA	NA	NA	2250274	Archaea	Candidatus Micrarchaeota	NA	NA	NA	NA	Candidatus Micrarchaeota archaeon
60491	0.398012	0.765943	0.761694	2.33873	4.26438	NA	NA	NA	2026773	Archaea	NA	NA	NA	NA	NA	Candidatus Pacearchaeota archaeon
60493	0.0615888	0.992343	1.52598	2.38332	4.96323	NA	NA	NA	2202732	Archaea	Thaumarchaeota	NA	Nitrosopumilales	Nitrosopumilaceae	NA	Nitrosopumilaceae archaeon
60702	0	0.0622028	0.0267343	2.04628	2.13522	NA	NA	NA	2157	Archaea	NA	NA	NA	NA	NA	NA
60703	0	0.672411	1.68974	1.72418	4.08633	NA	NA	NA	2250274	Archaea	Candidatus Micrarchaeota	NA	NA	NA	NA	Candidatus Micrarchaeota archaeon
60704	0	0.484878	0.549365	1.9297	2.96395	NA	NA	NA	115547	Archaea	NA	NA	NA	NA	NA	uncultured archaeon
60705	0.0493277	0.509035	0.575627	1.93624	3.07023	K07133	K07133	uncharacterized protein	2250274	Archaea	Candidatus Micrarchaeota	NA	NA	NA	NA	Candidatus Micrarchaeota archaeon
60706	0	0.693703	0.772143	1.71372	3.17957	NA	NA	NA	2250274	Archaea	Candidatus Micrarchaeota	NA	NA	NA	NA	Candidatus Micrarchaeota archaeon
60707	0	0.501804	1.43003	2.32481	4.25664	NA	NA	NA	2250274	Archaea	Candidatus Micrarchaeota	NA	NA	NA	NA	Candidatus Micrarchaeota archaeon
60710	0	0.320394	1.40249	2.29608	4.01897	K09903	pyrH	uridylate kinase	2250274	Archaea	Candidatus Micrarchaeota	NA	NA	NA	NA	Candidatus Micrarchaeota archaeon
60711	0	1.0035	0.826201	1.72613	3.55583	NA	NA	NA	2250274	Archaea	Candidatus Micrarchaeota	NA	NA	NA	NA	Candidatus Micrarchaeota archaeon
60712	0.164285	0.592056	1.02234	1.90334	3.68202	K03432	psmA, prcA	proteasome alpha subunit	2157	Archaea	NA	NA	NA	NA	NA	NA
60713	0	0.437311	1.28276	1.74802	3.46809	K03799	htpX	heat shock protein HtpX	2157	Archaea	NA	NA	NA	NA	NA	NA
60714	0	0.820217	0.344091	2.44397	3.60827	K03744	lemA	LemA protein	2157	Archaea	NA	NA	NA	NA	NA	NA
60715	0.422323	0.902575	0.370716	2.45735	4.15297	NA	NA	NA	2250274	Archaea	Candidatus Micrarchaeota	NA	NA	NA	NA	Candidatus Micrarchaeota archaeon
60716	0	0.72177	0.446421	1.99586	3.16405	K09131	K09131	uncharacterized protein	2250274	Archaea	Candidatus Micrarchaeota	NA	NA	NA	NA	Candidatus Micrarchaeota archaeon
60717	0	0.325922	0.92049	2.6115	3.85792	NA	NA	NA	2250274	Archaea	Candidatus Micrarchaeota	NA	NA	NA	NA	Candidatus Micrarchaeota archaeon
60718	0	0.749005	1.40714	2.12611	4.28225	K11936	pgaC, icaA	poly-beta-1,6-N-acetyl-D-glucosamine synthase	2250274	Archaea	Candidatus Micrarchaeota	NA	NA	NA	NA	Candidatus Micrarchaeota archaeon
60719	0	0.711607	1.30642	1.59751	3.61554	K07991	flaK	archaeal preflagellin peptidase FlaK	2157	Archaea	NA	NA	NA	NA	NA	NA
60720	0	0.620261	1.01475	2.21857	3.85358	NA	NA	NA	2250274	Archaea	Candidatus Micrarchaeota	NA	NA	NA	NA	Candidatus Micrarchaeota archaeon
60721	0	0.442782	0.848655	1.54917	2.84061	NA	NA	NA	2250274	Archaea	Candidatus Micrarchaeota	NA	NA	NA	NA	Candidatus Micrarchaeota archaeon
60722	0	0.655473	1.10296	2.58895	4.34738	NA	NA	NA	2250274	Archaea	Candidatus Micrarchaeota	NA	NA	NA	NA	Candidatus Micrarchaeota archaeon
60723	0.0818017	0.584696	0.940711	1.38848	2.99568	K00957	cysD	sulfate adenylyltransferase subunit 2	215777	Archaea	Euryarchaeota	NA	NA	NA	NA	NA
60724	0.210448	0.42818	0	2.94306	3.58169	NA	NA	NA	2157	Archaea	NA	NA	NA	NA	NA	NA
60725	0.0766788	0.506265	0.392701	1.19522	2.17086	NA	NA	NA	2157	Archaea	NA	NA	NA	NA	NA	NA
61472	0.209638	1.49629	2.95468	2.96261	7.62322	K06015	E3.5.1.81	N-acyl-D-amino-acid deacylase	2157	Archaea	NA	NA	NA	NA	NA	NA
63021	0.02795	0.287859	2.65189	1.18054	4.14824	K01972	E6.5.1.2, ligA, ligB	DNA ligase (NAD+)	2053489	Archaea	Candidatus Lokiarchaeota	NA	NA	NA	NA	Candidatus Lokiarchaeota archaeon
63115	0	0.242505	0.907763	3.60758	4.75785	NA	NA	NA	1095776	Archaea	Euryarchaeota	Halobacteria	Natrialbales	Natrialbaceae	Natronorubrum	Natronorubrum texcoconense
63324	0.6811	1.1418	0.426631	0.609414	2.85895	K09722	K09722, pps	4-phosphopantoate---beta-alanine ligase	2026714	Archaea	Candidatus Bathyarchaeota	NA	NA	NA	NA	Candidatus Bathyarchaeota archaeon
63325	0.4436	1.64999	0.162642	0.84157	3.0978	K00606	panB	3-methyl-2-oxobutanoate hydroxymethyltransferase	2026714	Archaea	Candidatus Bathyarchaeota	NA	NA	NA	NA	Candidatus Bathyarchaeota archaeon
64560	0.549856	3.3459	2.19691	0.609223	6.70189	NA	NA	NA	1706443	Archaea	Candidatus Thorarchaeota	NA	NA	NA	NA	Candidatus Thorarchaeota archaeon SMTZ-45
64564	0.721469	2.35996	2.68328	0.71902	6.48373	NA	NA	NA	2157	Archaea	NA	NA	NA	NA	NA	NA
64568	0.433056	3.04563	2.50403	0.474275	6.45698	K21929	udg	uracil-DNA glycosylase	1803819	Archaea	Euryarchaeota	Thermoplasmata	Thermoplasmatales	NA	NA	Thermoplasmatales archaeon SG8-52-4
64572	0.0847811	3.20585	2.49658	0.522273	6.30948	NA	NA	NA	2053491	Archaea	Candidatus Thorarchaeota	NA	NA	NA	NA	Candidatus Thorarchaeota archaeon
65234	0.566354	1.16749	1.38991	1.10431	4.22806	NA	NA	NA	2250274	Archaea	Candidatus Micrarchaeota	NA	NA	NA	NA	Candidatus Micrarchaeota archaeon
65235	0.549586	0.673894	1.19261	0.852077	3.26816	NA	NA	NA	2250274	Archaea	Candidatus Micrarchaeota	NA	NA	NA	NA	Candidatus Micrarchaeota archaeon
65242	0.262215	1.34361	1.10596	0.992146	3.70393	K00619	argA	amino-acid N-acetyltransferase	2250274	Archaea	Candidatus Micrarchaeota	NA	NA	NA	NA	Candidatus Micrarchaeota archaeon
65243	0.816209	2.07101	1.29089	1.04255	5.22065	NA	NA	NA	2250274	Archaea	Candidatus Micrarchaeota	NA	NA	NA	NA	Candidatus Micrarchaeota archaeon
65506	0	0.776846	0.916389	1.19497	2.88821	NA	NA	NA	2263	Archaea	Euryarchaeota	Thermococci	Thermococcales	Thermococcaceae	Thermococcus	NA
65661	0.930554	4.78742	3.47404	4.35907	13.5511	NA	NA	NA	2268204	Archaea	Euryarchaeota	Thermoplasmata	Thermoplasmatales	NA	NA	Thermoplasmatales archaeon
66064	0.101573	0.783201	0.682309	0.626247	2.19333	NA	NA	NA	1783275	Archaea	NA	NA	NA	NA	NA	NA
66082	0	1.04622	0.883147	1.12218	3.05154	K00936	pdtaS	two-component system, sensor histidine kinase PdtaS	2627676	Archaea	Euryarchaeota	Methanobacteria	Methanobacteriales	Methanobacteriaceae	Methanobacterium	NA
66161	0.217804	0.733457	0.787935	2.11172	3.85091	K00826	E2.6.1.42, ilvE	branched-chain amino acid aminotransferase	2250274	Archaea	Candidatus Micrarchaeota	NA	NA	NA	NA	Candidatus Micrarchaeota archaeon
66162	0.0399519	0.339209	1.37006	1.8097	3.55893	K02001	proW	glycine betaine/proline transport system permease protein	2250274	Archaea	Candidatus Micrarchaeota	NA	NA	NA	NA	Candidatus Micrarchaeota archaeon
66163	0.0516279	0.781136	1.3937	2.1372	4.36366	K02000	proV	glycine betaine/proline transport system ATP-binding protein	2250274	Archaea	Candidatus Micrarchaeota	NA	NA	NA	NA	Candidatus Micrarchaeota archaeon
66164	0.0622762	0.565537	0.388539	2.21378	3.23013	K02002	proX	glycine betaine/proline transport system substrate-binding protein	2250274	Archaea	Candidatus Micrarchaeota	NA	NA	NA	NA	Candidatus Micrarchaeota archaeon
66165	0	0.752693	1.02697	1.98778	3.76744	K06921	K06921	uncharacterized protein	1801634	Archaea	Candidatus Micrarchaeota	NA	NA	NA	NA	NA
66167	0.230447	0.0826907	1.37154	1.64997	3.33464	K15342	cas1	CRISP-associated protein Cas1	2026803	Archaea	Candidatus Woesearchaeota	NA	NA	NA	NA	Candidatus Woesearchaeota archaeon
66174	0	0.381573	0.49212	1.13899	2.01268	K07725	csa3	CRISPR-associated protein Csa3	2189	Archaea	Euryarchaeota	Methanococci	Methanococcales	Methanocaldococcaceae	Methanotorris	Methanotorris igneus
66509	1.29776	0.794265	0	0	2.09203	NA	NA	NA	28890	Archaea	Euryarchaeota	NA	NA	NA	NA	NA
66535	0.146174	1.70385	0.981349	0.731921	3.56329	NA	NA	NA	2588691	Archaea	Euryarchaeota	Candidatus Methanoliparia	Candidatus Methanoliparales	Candidatus Methanollivieraceae	NA	Candidatus Methanolliviera sp. GoM_oil
66648	3.90729	1.6095	0.479598	0	5.99639	NA	NA	NA	2012529	Archaea	Euryarchaeota	Archaeoglobi	Archaeoglobales	NA	NA	Archaeoglobales archaeon ex4484_92
66694	0.239956	3.36767	5.29053	5.17431	14.0725	K06934	K06934	uncharacterized protein	311400	Archaea	Euryarchaeota	Thermococci	Thermococcales	Thermococcaceae	Thermococcus	Thermococcus kodakarensis
66899	0.0943488	1.31677	2.48216	2.89447	6.78774	NA	NA	NA	2026739	Archaea	Euryarchaeota	NA	NA	NA	NA	Euryarchaeota archaeon
66990	0.194038	0.840638	0	1.86435	2.89902	NA	NA	NA	2056630	Archaea	Candidatus Korarchaeota	NA	NA	NA	NA	Candidatus Korarchaeota archaeon
67021	0.341074	1.34258	1.20594	0.754772	3.64437	NA	NA	NA	2250274	Archaea	Candidatus Micrarchaeota	NA	NA	NA	NA	Candidatus Micrarchaeota archaeon
67026	0.658961	1.34398	1.0664	0.932984	4.00232	NA	NA	NA	2026739	Archaea	Euryarchaeota	NA	NA	NA	NA	Euryarchaeota archaeon
67109	0	0.235609	0.39852	0.241806	0.875935	K07492	K07492	putative transposase	2032688	Archaea	Euryarchaeota	Methanomicrobia	Methanosarcinales	Candidatus Methanoperedenaceae	Candidatus Methanoperedens	Candidatus Methanoperedens sp.
67435	0.0438468	1.44122	3.64552	3.84859	8.97917	NA	NA	NA	2056317	Archaea	Euryarchaeota	Methanomicrobia	Methanosarcinales	NA	NA	ANME-2 cluster archaeon
67689	0.511107	1.02817	1.54595	0.698061	3.78329	NA	NA	NA	2250274	Archaea	Candidatus Micrarchaeota	NA	NA	NA	NA	Candidatus Micrarchaeota archaeon
67690	0.523169	0.748232	0.562021	0.912645	2.74607	NA	NA	NA	2250274	Archaea	Candidatus Micrarchaeota	NA	NA	NA	NA	Candidatus Micrarchaeota archaeon
68236	0.0593106	1.61854	1.21578	0.91013	3.80376	K00946	thiL	thiamine-monophosphate kinase	2250274	Archaea	Candidatus Micrarchaeota	NA	NA	NA	NA	Candidatus Micrarchaeota archaeon
68237	0.0986553	1.4625	1.63194	1.07655	4.26965	K00788	thiE	thiamine-phosphate pyrophosphorylase	2250274	Archaea	Candidatus Micrarchaeota	NA	NA	NA	NA	Candidatus Micrarchaeota archaeon
68238	0.496014	1.72984	1.12476	0.346678	3.6973	K00878	thiM	hydroxyethylthiazole kinase	2250274	Archaea	Candidatus Micrarchaeota	NA	NA	NA	NA	Candidatus Micrarchaeota archaeon
68248	0.808543	1.78209	1.21551	0.692682	4.49882	K15866	paaG	2-(1,2-epoxy-1,2-dihydrophenyl)acetyl-CoA isomerase	2250274	Archaea	Candidatus Micrarchaeota	NA	NA	NA	NA	Candidatus Micrarchaeota archaeon
68461	0.173441	0.211345	0.639216	0.68321	1.70721	K03547	sbcD, mre11	DNA repair protein SbcD/Mre11	183980	Archaea	Euryarchaeota	Archaeoglobi	NA	NA	NA	NA
68653	0	0.901509	1.22378	2.1478	4.27309	NA	NA	NA	2207	Archaea	Euryarchaeota	Methanomicrobia	Methanosarcinales	Methanosarcinaceae	Methanosarcina	NA
69039	0.211961	0.394682	0.162026	1.19621	1.96488	NA	NA	NA	28890	Archaea	Euryarchaeota	NA	NA	NA	NA	NA
69040	0.00477022	0.750043	0.176941	1.55571	2.48747	NA	NA	NA	38027	Archaea	Euryarchaeota	Methanomicrobia	Methanosarcinales	Methanosarcinaceae	Methanosarcina	Methanosarcina siciliae
69111	15.4407	9.7993	0.700939	1.93703	27.8779	NA	NA	NA	1912923	Archaea	Euryarchaeota	Methanomicrobia	Methanosarcinales	NA	Candidatus Syntrophoarchaeum	NA
69144	0	0.566301	0.693583	1.88481	3.14469	NA	NA	NA	115547	Archaea	NA	NA	NA	NA	NA	uncultured archaeon
69146	0	0.623933	0.902826	2.16909	3.69585	K06921	K06921	uncharacterized protein	2250274	Archaea	Candidatus Micrarchaeota	NA	NA	NA	NA	Candidatus Micrarchaeota archaeon
69148	0	0.731344	1.31323	1.73109	3.77566	K02322	polC	DNA polymerase II large subunit	2157	Archaea	NA	NA	NA	NA	NA	NA
69151	0	0.721536	0.78507	2.25734	3.76395	K01883	CARS, cysS	cysteinyl-tRNA synthetase	2250274	Archaea	Candidatus Micrarchaeota	NA	NA	NA	NA	Candidatus Micrarchaeota archaeon
69152	0	0.107854	0.408959	1.16904	1.68585	NA	NA	NA	2250274	Archaea	Candidatus Micrarchaeota	NA	NA	NA	NA	Candidatus Micrarchaeota archaeon
69153	0	0.582425	1.01088	1.3475	2.9408	NA	NA	NA	2250274	Archaea	Candidatus Micrarchaeota	NA	NA	NA	NA	Candidatus Micrarchaeota archaeon
69154	0	0.550379	0.70627	1.95084	3.20749	NA	NA	NA	2250274	Archaea	Candidatus Micrarchaeota	NA	NA	NA	NA	Candidatus Micrarchaeota archaeon
69155	0	0.499315	1.27836	1.2193	2.99697	K11175	purN	phosphoribosylglycinamide formyltransferase 1	2250274	Archaea	Candidatus Micrarchaeota	NA	NA	NA	NA	Candidatus Micrarchaeota archaeon
69158	0.0932211	0.701217	1.15481	3.91431	5.86356	NA	NA	NA	2250274	Archaea	Candidatus Micrarchaeota	NA	NA	NA	NA	Candidatus Micrarchaeota archaeon
69364	0	1.85652	3.26672	3.48659	8.60982	NA	NA	NA	2250256	Archaea	Candidatus Altiarchaeota	NA	Candidatus Altiarchaeales	NA	NA	Candidatus Altiarchaeales archaeon
69377	0	0.363539	2.04628	0.973648	3.38346	K07052	K07052	uncharacterized protein	2268204	Archaea	Euryarchaeota	Thermoplasmata	Thermoplasmatales	NA	NA	Thermoplasmatales archaeon
69508	0	0.186343	0.770216	1.9244	2.88096	NA	NA	NA	1906666	Archaea	Euryarchaeota	Thermoplasmata	NA	NA	NA	Thermoplasmata archaeon
69509	0	0.582166	1.45762	0.682806	2.72259	NA	NA	NA	1906665	Archaea	NA	NA	NA	NA	NA	archaeon
69521	0	0	1.5428	1.25739	2.80019	NA	NA	NA	2250277	Archaea	Crenarchaeota	Thermoprotei	NA	NA	NA	Thermoprotei archaeon
70293	0.165775	1.1555	1.14414	2.93607	5.40149	NA	NA	NA	1933278	Archaea	Euryarchaeota	Thermoplasmata	NA	NA	NA	Thermoplasmata archaeon M8B2D
70308	0.184216	1.2718	3.6164	2.50668	7.57909	NA	NA	NA	2495426	Archaea	Candidatus Verstraetearchaeota	Candidatus Methanomethylia	Candidatus Methanomethyliales	Candidatus Methanomethyliaceae	Candidatus Methanosuratus	Candidatus Methanosuratus sp.
70768	0.3782	1.59761	3.71567	2.72242	8.4139	NA	NA	NA	1906666	Archaea	Euryarchaeota	Thermoplasmata	NA	NA	NA	Thermoplasmata archaeon
70991	15.9222	11.947	1.6273	1.78147	31.278	NA	NA	NA	2235	Archaea	Euryarchaeota	Halobacteria	Halobacteriales	NA	NA	NA
71288	0	0.349614	0.895068	1.44312	2.6878	NA	NA	NA	2250274	Archaea	Candidatus Micrarchaeota	NA	NA	NA	NA	Candidatus Micrarchaeota archaeon
71289	0	0.471145	0.894709	1.78476	3.15061	NA	NA	NA	2250274	Archaea	Candidatus Micrarchaeota	NA	NA	NA	NA	Candidatus Micrarchaeota archaeon
71290	0.324531	2.93013	7.58028	9.2124	20.0473	NA	NA	NA	2250274	Archaea	Candidatus Micrarchaeota	NA	NA	NA	NA	Candidatus Micrarchaeota archaeon
71623	0	0	3.42347	0.956782	4.38026	NA	NA	NA	2157	Archaea	NA	NA	NA	NA	NA	NA
72022	0.597709	1.94802	1.1878	0.251132	3.98466	K14475	ICP	inhibitor of cysteine peptidase	2099674	Archaea	Euryarchaeota	Candidatus Methanofastidiosa	NA	NA	NA	Candidatus Methanofastidiosa archaeon
72159	0	0	4.71366	0.718408	5.43207	NA	NA	NA	2026714	Archaea	Candidatus Bathyarchaeota	NA	NA	NA	NA	Candidatus Bathyarchaeota archaeon
72476	0.113764	3.2037	4.78179	2.71883	10.8181	NA	NA	NA	1906666	Archaea	Euryarchaeota	Thermoplasmata	NA	NA	NA	Thermoplasmata archaeon
73126	1.12168	2.76226	2.9062	4.64826	11.4384	NA	NA	NA	2207	Archaea	Euryarchaeota	Methanomicrobia	Methanosarcinales	Methanosarcinaceae	Methanosarcina	NA
73896	1.92646	0.865875	0.145243	0.090226	3.0278	NA	NA	NA	2053489	Archaea	Candidatus Lokiarchaeota	NA	NA	NA	NA	Candidatus Lokiarchaeota archaeon
74227	2.1741	0	0	0	2.1741	NA	NA	NA	2056316	Archaea	Euryarchaeota	Methanomicrobia	Methanophagales	NA	NA	Methanophagales archaeon
74302	0.289516	1.07605	0.529595	1.0771	2.97226	NA	NA	NA	1705564	Archaea	Euryarchaeota	Candidatus Methanofastidiosa	NA	NA	Candidatus Methanofastidiosum	Candidatus Methanofastidiosum methylthiophilus
74438	0	1.69986	3.64968	2.9924	8.34194	K09126	K09126	uncharacterized protein	2026714	Archaea	Candidatus Bathyarchaeota	NA	NA	NA	NA	Candidatus Bathyarchaeota archaeon
75007	0	0	2.92066	0.85607	3.77673	NA	NA	NA	183967	Archaea	Euryarchaeota	Thermoplasmata	NA	NA	NA	NA
75008	0	0.0421288	2.11681	1.13795	3.29689	K13525	VCP, CDC48	transitional endoplasmic reticulum ATPase	183967	Archaea	Euryarchaeota	Thermoplasmata	NA	NA	NA	NA
75009	0	0	1.35558	0.864264	2.21985	NA	NA	NA	2157	Archaea	NA	NA	NA	NA	NA	NA
75011	0	0	1.68346	0.871057	2.55452	K04651	hypA, hybF	hydrogenase nickel incorporation protein HypA/HybF	183967	Archaea	Euryarchaeota	Thermoplasmata	NA	NA	NA	NA
75013	0	0	1.4804	1.14733	2.62773	K06898	larB	pyridinium-3,5-biscarboxylic acid mononucleotide synthase	1234666	Archaea	Euryarchaeota	Thermoplasmata	NA	NA	NA	NA
75014	0	0	1.47155	2.24223	3.71378	K09121	larC	pyridinium-3,5-bisthiocarboxylic acid mononucleotide nickel chelatase	183967	Archaea	Euryarchaeota	Thermoplasmata	NA	NA	NA	NA
75015	0	0.107992	1.48708	1.18973	2.7848	NA	NA	NA	224756	Archaea	Euryarchaeota	Methanomicrobia	NA	NA	NA	NA
75019	0	0	1.08863	1.52614	2.61477	K07722	nikR	CopG family transcriptional regulator, nickel-responsive regulator	183967	Archaea	Euryarchaeota	Thermoplasmata	NA	NA	NA	NA
75020	0	0.400419	1.77618	1.84924	4.02584	NA	NA	NA	2157	Archaea	NA	NA	NA	NA	NA	NA
75021	0.0903619	0	3.9782	2.08331	6.15187	NA	NA	NA	1906666	Archaea	Euryarchaeota	Thermoplasmata	NA	NA	NA	Thermoplasmata archaeon
75023	0	0	1.6433	1.10291	2.74621	NA	NA	NA	28890	Archaea	Euryarchaeota	NA	NA	NA	NA	NA
75024	0	0	1.61203	1.05225	2.66428	NA	NA	NA	183967	Archaea	Euryarchaeota	Thermoplasmata	NA	NA	NA	NA
75025	0	0	1.83964	1.4143	3.25393	K06927	DPH6	diphthine-ammonia ligase	1198116	Archaea	Euryarchaeota	Thermoplasmata	Thermoplasmatales	NA	NA	Thermoplasmatales archaeon SCGC AB-539-N05
75026	0	0	1.05641	1.07127	2.12768	NA	NA	NA	28890	Archaea	Euryarchaeota	NA	NA	NA	NA	NA
75198	0	0.539638	3.4206	1.53855	5.49878	NA	NA	NA	183963	Archaea	Euryarchaeota	Halobacteria	NA	NA	NA	NA
75243	4.26737	18.3843	20.4056	20.4163	63.4735	K00124	fdoH, fdsB	formate dehydrogenase iron-sulfur subunit	1906666	Archaea	Euryarchaeota	Thermoplasmata	NA	NA	NA	Thermoplasmata archaeon
75621	0.188354	0.454535	0.810855	0.446049	1.89979	K22010	pdtaR	two-component system, response regulator PdtaR	2250274	Archaea	Candidatus Micrarchaeota	NA	NA	NA	NA	Candidatus Micrarchaeota archaeon
75712	0.138626	0.314901	0.837814	2.44492	3.73627	K22699	thi4	sulfide-dependent adenosine diphosphate thiazole synthase	2182	Archaea	Euryarchaeota	Methanococci	Methanococcales	NA	NA	NA
75900	0.343412	1.27155	1.13425	0.857894	3.60711	K01187	malZ	alpha-glucosidase	1935183	Archaea	NA	NA	NA	NA	NA	NA
76001	0.179086	0.926855	4.05189	1.87568	7.03351	K07133	K07133	uncharacterized protein	2053491	Archaea	Candidatus Thorarchaeota	NA	NA	NA	NA	Candidatus Thorarchaeota archaeon
76185	0	0	1.60349	1.38517	2.98866	K00615	E2.2.1.1, tktA, tktB	transketolase	2157	Archaea	NA	NA	NA	NA	NA	NA
76186	0	0	0.831352	1.3633	2.19465	K06944	K06944	uncharacterized protein	1906666	Archaea	Euryarchaeota	Thermoplasmata	NA	NA	NA	Thermoplasmata archaeon
76187	0	0	1.41539	0.863519	2.27891	K00926	arcC	carbamate kinase	28890	Archaea	Euryarchaeota	NA	NA	NA	NA	NA
76188	0	0	1.11756	0.525032	1.64259	K00573	E2.1.1.77, pcm	protein-L-isoaspartate(D-aspartate) O-methyltransferase	183967	Archaea	Euryarchaeota	Thermoplasmata	NA	NA	NA	NA
76190	0	0.0499653	1.63429	1.61687	3.30113	NA	NA	NA	183967	Archaea	Euryarchaeota	Thermoplasmata	NA	NA	NA	NA
76191	0	0.0964297	1.44067	1.45058	2.98768	K07114	yfbK	Ca-activated chloride channel homolog	28890	Archaea	Euryarchaeota	NA	NA	NA	NA	NA
76192	0	0	1.11666	1.48259	2.59925	NA	NA	NA	183967	Archaea	Euryarchaeota	Thermoplasmata	NA	NA	NA	NA
76193	0	0	1.30925	1.0221	2.33135	K03924	moxR	MoxR-like ATPase	183967	Archaea	Euryarchaeota	Thermoplasmata	NA	NA	NA	NA
76196	0	0	1.0565	1.00936	2.06586	NA	NA	NA	2157	Archaea	NA	NA	NA	NA	NA	NA
76197	0	0	1.47078	0.902391	2.37317	NA	NA	NA	183967	Archaea	Euryarchaeota	Thermoplasmata	NA	NA	NA	NA
76198	0	0	0.908889	0.605047	1.51394	NA	NA	NA	1919231	Archaea	Euryarchaeota	Thermoplasmata	Thermoplasmatales	NA	NA	NA
76469	0.157255	0.763746	1.33279	1.74407	3.99785	NA	NA	NA	2250274	Archaea	Candidatus Micrarchaeota	NA	NA	NA	NA	Candidatus Micrarchaeota archaeon
76470	0	0.401745	0.974594	1.52003	2.89637	K07558	K07558, cca	tRNA nucleotidyltransferase (CCA-adding enzyme)	2250274	Archaea	Candidatus Micrarchaeota	NA	NA	NA	NA	Candidatus Micrarchaeota archaeon
76471	0	0	1.60463	1.59285	3.19747	NA	NA	NA	1974459	Archaea	Candidatus Woesearchaeota	NA	NA	NA	NA	Candidatus Woesearchaeota archaeon CG10_big_fil_rev_8_21_14_0_10_33_12
76472	0.113892	0.555447	1.16187	1.25203	3.08324	NA	NA	NA	2250274	Archaea	Candidatus Micrarchaeota	NA	NA	NA	NA	Candidatus Micrarchaeota archaeon
76473	0	0.590383	1.55613	1.50753	3.65404	NA	NA	NA	2250274	Archaea	Candidatus Micrarchaeota	NA	NA	NA	NA	Candidatus Micrarchaeota archaeon
76474	0	0.478608	0.741736	1.97046	3.1908	NA	NA	NA	2250274	Archaea	Candidatus Micrarchaeota	NA	NA	NA	NA	Candidatus Micrarchaeota archaeon
76475	0	0.377539	0.893594	1.3247	2.59583	NA	NA	NA	2250274	Archaea	Candidatus Micrarchaeota	NA	NA	NA	NA	Candidatus Micrarchaeota archaeon
76476	0.0960404	0.569201	1.3097	1.56407	3.53901	K07577	K07577	putative mRNA 3-end processing factor	2250274	Archaea	Candidatus Micrarchaeota	NA	NA	NA	NA	Candidatus Micrarchaeota archaeon
76478	0.0485429	0.322176	1.55421	1.94062	3.86555	NA	NA	NA	2157	Archaea	NA	NA	NA	NA	NA	NA
76479	0.0231298	0.478672	1.30589	1.93943	3.74712	K06915	K06915	uncharacterized protein	2157	Archaea	NA	NA	NA	NA	NA	NA
76480	0	0.440508	0.934103	2.38912	3.76373	NA	NA	NA	2250274	Archaea	Candidatus Micrarchaeota	NA	NA	NA	NA	Candidatus Micrarchaeota archaeon
76482	0	0.572726	1.22743	1.76699	3.56715	K06153	bacA	undecaprenyl-diphosphatase	2250274	Archaea	Candidatus Micrarchaeota	NA	NA	NA	NA	Candidatus Micrarchaeota archaeon
76645	0.0464091	0.417063	0.993605	1.91939	3.37647	K03265	ETF1, ERF1	peptide chain release factor subunit 1	2250274	Archaea	Candidatus Micrarchaeota	NA	NA	NA	NA	Candidatus Micrarchaeota archaeon
76646	0.670245	0.25256	0.960757	1.01111	2.89467	K01673	cynT, can	carbonic anhydrase	2157	Archaea	NA	NA	NA	NA	NA	NA
76648	0	1.17349	1.66713	1.56001	4.40063	NA	NA	NA	2250274	Archaea	Candidatus Micrarchaeota	NA	NA	NA	NA	Candidatus Micrarchaeota archaeon
76649	0	0.653786	0.587107	1.97684	3.21773	K00820	glmS, GFPT	glutamine---fructose-6-phosphate transaminase (isomerizing)	2250274	Archaea	Candidatus Micrarchaeota	NA	NA	NA	NA	Candidatus Micrarchaeota archaeon
76650	0.0712289	0.662494	1.28994	2.07106	4.09473	NA	NA	NA	2250274	Archaea	Candidatus Micrarchaeota	NA	NA	NA	NA	Candidatus Micrarchaeota archaeon
76651	0	0.417149	1.84004	2.13697	4.39417	K02867	RP-L11, MRPL11, rplK	large subunit ribosomal protein L11	2250274	Archaea	Candidatus Micrarchaeota	NA	NA	NA	NA	Candidatus Micrarchaeota archaeon
76652	0	0.253013	0.96428	2.12275	3.34004	NA	NA	NA	2250274	Archaea	Candidatus Micrarchaeota	NA	NA	NA	NA	Candidatus Micrarchaeota archaeon
76653	0	0.477229	1.9156	1.93477	4.3276	NA	NA	NA	2250274	Archaea	Candidatus Micrarchaeota	NA	NA	NA	NA	Candidatus Micrarchaeota archaeon
76654	0	0.531166	2.22343	1.53852	4.29312	K01823	idi, IDI	isopentenyl-diphosphate Delta-isomerase	2157	Archaea	NA	NA	NA	NA	NA	NA
76655	0	0.335243	1.12901	1.83374	3.29799	NA	NA	NA	2250274	Archaea	Candidatus Micrarchaeota	NA	NA	NA	NA	Candidatus Micrarchaeota archaeon
76658	0.129388	0.653473	0.748329	2.22156	3.75275	NA	NA	NA	2250274	Archaea	Candidatus Micrarchaeota	NA	NA	NA	NA	Candidatus Micrarchaeota archaeon
76822	1.94138	0.775748	0.316918	0	3.03404	NA	NA	NA	1849261	Archaea	Candidatus Altiarchaeota	NA	Candidatus Altiarchaeales	NA	NA	Candidatus Altiarchaeales archaeon WOR_SM1_SCG
76924	2.7489	2.85996	1.99962	1.11931	8.72779	NA	NA	NA	2053489	Archaea	Candidatus Lokiarchaeota	NA	NA	NA	NA	Candidatus Lokiarchaeota archaeon
77205	0.0766476	1.29522	1.38086	2.62917	5.38191	K01916	nadE	NAD+ synthase	28890	Archaea	Euryarchaeota	NA	NA	NA	NA	NA
77408	1.53582	0.328877	0.0529423	0.468307	2.38595	NA	NA	NA	171164	Archaea	Euryarchaeota	Halobacteria	Halobacteriales	Haloarculaceae	Halosimplex	Halosimplex carlsbadense
77570	0	0.258006	0.244704	0.521734	1.02444	NA	NA	NA	2220	Archaea	Euryarchaeota	Methanomicrobia	Methanosarcinales	Methanosarcinaceae	Methanolobus	NA
77840	0	0.794646	1.04365	1.12178	2.96008	K02892	RP-L23, MRPL23, rplW	large subunit ribosomal protein L23	1705564	Archaea	Euryarchaeota	Candidatus Methanofastidiosa	NA	NA	Candidatus Methanofastidiosum	Candidatus Methanofastidiosum methylthiophilus
78151	0.156034	0.753204	1.10799	0.831207	2.84844	NA	NA	NA	2026714	Archaea	Candidatus Bathyarchaeota	NA	NA	NA	NA	Candidatus Bathyarchaeota archaeon
78152	0.258453	0.261823	0.86441	0.813995	2.19868	NA	NA	NA	2026714	Archaea	Candidatus Bathyarchaeota	NA	NA	NA	NA	Candidatus Bathyarchaeota archaeon
78218	0	0.906238	0.956306	1.7563	3.61884	NA	NA	NA	2202732	Archaea	Thaumarchaeota	NA	Nitrosopumilales	Nitrosopumilaceae	NA	Nitrosopumilaceae archaeon
78223	0.119255	0.854963	1.49154	1.75455	4.22031	NA	NA	NA	2202732	Archaea	Thaumarchaeota	NA	Nitrosopumilales	Nitrosopumilaceae	NA	Nitrosopumilaceae archaeon
78224	0	0.574505	0.900285	2.21268	3.68747	NA	NA	NA	2250254	Archaea	Euryarchaeota	Thermococci	NA	NA	NA	Thermococci archaeon
79073	0.552411	2.75499	3.21999	4.01735	10.5447	NA	NA	NA	1919147	Archaea	Euryarchaeota	Halobacteria	Halobacteriales	NA	NA	Halobacteriales archaeon QH_10_65_19
79613	0.136591	1.137	6.17096	3.73531	11.1799	NA	NA	NA	376171	Archaea	Euryarchaeota	Halobacteria	Haloferacales	Haloferacaceae	Haloplanus	Haloplanus natans
80087	0	0.0821204	4.2577	1.6669	6.00672	NA	NA	NA	2419781	Archaea	Euryarchaeota	Halobacteria	Natrialbales	Natrialbaceae	NA	Natrialbaceae archaeon XQ-INN 246
80155	0	0.380833	1.21249	0.270979	1.8643	NA	NA	NA	28890	Archaea	Euryarchaeota	NA	NA	NA	NA	NA
80168	0	0.108758	1.83336	1.34737	3.28948	NA	NA	NA	2012525	Archaea	Euryarchaeota	Thermoplasmata	Thermoplasmatales	NA	NA	Thermoplasmatales archaeon ex4572_165
80169	0	0	1.69292	1.45054	3.14346	NA	NA	NA	2053489	Archaea	Candidatus Lokiarchaeota	NA	NA	NA	NA	Candidatus Lokiarchaeota archaeon
80170	0	0	1.47585	1.31635	2.7922	K01990	ABC-2.A	ABC-2 type transport system ATP-binding protein	2053489	Archaea	Candidatus Lokiarchaeota	NA	NA	NA	NA	Candidatus Lokiarchaeota archaeon
80171	0	0	2.48008	1.15774	3.63782	NA	NA	NA	2053489	Archaea	Candidatus Lokiarchaeota	NA	NA	NA	NA	Candidatus Lokiarchaeota archaeon
80172	0	0.183651	1.80492	1.29011	3.27868	NA	NA	NA	2053489	Archaea	Candidatus Lokiarchaeota	NA	NA	NA	NA	Candidatus Lokiarchaeota archaeon
80173	0	0	1.63102	1.43977	3.07078	NA	NA	NA	1919231	Archaea	Euryarchaeota	Thermoplasmata	Thermoplasmatales	NA	NA	NA
80174	0	0	1.44002	0.992085	2.4321	K19664	carS	CDP-2,3-bis-(O-geranylgeranyl)-sn-glycerol synthase	1906666	Archaea	Euryarchaeota	Thermoplasmata	NA	NA	NA	Thermoplasmata archaeon
80175	0	0	2.14001	1.08135	3.22136	NA	NA	NA	1906666	Archaea	Euryarchaeota	Thermoplasmata	NA	NA	NA	Thermoplasmata archaeon
80176	0	0	1.71655	1.42885	3.14541	NA	NA	NA	28890	Archaea	Euryarchaeota	NA	NA	NA	NA	NA
80177	0	0	1.9913	1.39221	3.38352	K09140	TSR3	pre-rRNA-processing protein TSR3	183967	Archaea	Euryarchaeota	Thermoplasmata	NA	NA	NA	NA
80178	0	0	1.52948	1.22818	2.75766	K07055	TRM12, TYW2	tRNA wybutosine-synthesizing protein 2	183967	Archaea	Euryarchaeota	Thermoplasmata	NA	NA	NA	NA
80179	0	0	1.45856	1.31029	2.76885	NA	NA	NA	2012525	Archaea	Euryarchaeota	Thermoplasmata	Thermoplasmatales	NA	NA	Thermoplasmatales archaeon ex4572_165
80181	0	0.0689811	1.52499	1.22989	2.82385	K03698	cbf, cbf1	3'-5' exoribonuclease	183967	Archaea	Euryarchaeota	Thermoplasmata	NA	NA	NA	NA
80182	0	0	1.45242	1.54834	3.00076	K12574	rnj	ribonuclease J	28890	Archaea	Euryarchaeota	NA	NA	NA	NA	NA
80220	0	0.644736	0.753187	1.48744	2.88537	NA	NA	NA	2182	Archaea	Euryarchaeota	Methanococci	Methanococcales	NA	NA	NA
80455	0	0.56726	1.26763	0.536578	2.37147	NA	NA	NA	28890	Archaea	Euryarchaeota	NA	NA	NA	NA	NA
80621	0.0321779	0.730626	1.07164	1.01479	2.84923	NA	NA	NA	2026714	Archaea	Candidatus Bathyarchaeota	NA	NA	NA	NA	Candidatus Bathyarchaeota archaeon
80687	0.286094	0.761106	0.916246	2.375	4.33844	NA	NA	NA	2026803	Archaea	Candidatus Woesearchaeota	NA	NA	NA	NA	Candidatus Woesearchaeota archaeon
80699	0.172584	0.303799	0.414344	0.89351	1.78424	NA	NA	NA	2026714	Archaea	Candidatus Bathyarchaeota	NA	NA	NA	NA	Candidatus Bathyarchaeota archaeon
80995	0.289496	0.446626	1.62974	2.43366	4.79952	NA	NA	NA	115547	Archaea	NA	NA	NA	NA	NA	uncultured archaeon
81246	0	0.0181644	1.18008	1.85188	3.05012	NA	NA	NA	93506	Archaea	NA	NA	NA	NA	NA	NA
81995	0.539655	6.82926	7.56765	8.07675	23.0133	NA	NA	NA	1906665	Archaea	NA	NA	NA	NA	NA	archaeon
82244	0	1.58155	1.05094	0.397451	3.02994	NA	NA	NA	2206	Archaea	Euryarchaeota	Methanomicrobia	Methanosarcinales	Methanosarcinaceae	NA	NA
82268	0	0.396701	2.97804	1.56945	4.94419	NA	NA	NA	1706443	Archaea	Candidatus Thorarchaeota	NA	NA	NA	NA	Candidatus Thorarchaeota archaeon SMTZ-45
82269	0.218791	0.382605	1.89716	0.31491	2.81347	NA	NA	NA	1706443	Archaea	Candidatus Thorarchaeota	NA	NA	NA	NA	Candidatus Thorarchaeota archaeon SMTZ-45
82271	0	0.0211574	1.06343	1.17544	2.26003	NA	NA	NA	35749	Archaea	Euryarchaeota	Thermococci	Thermococcales	Thermococcaceae	Thermococcus	Thermococcus sp.
82644	0	0.702944	1.27985	1.55967	3.54247	NA	NA	NA	2250274	Archaea	Candidatus Micrarchaeota	NA	NA	NA	NA	Candidatus Micrarchaeota archaeon
82646	0	0.52096	1.20167	2.73543	4.45806	NA	NA	NA	2250274	Archaea	Candidatus Micrarchaeota	NA	NA	NA	NA	Candidatus Micrarchaeota archaeon
82647	0	0.762443	1.52775	1.93896	4.22915	K08979	K08979	putative membrane protein	2157	Archaea	NA	NA	NA	NA	NA	NA
82648	0	0.381484	1.17905	1.85953	3.42007	NA	NA	NA	2250274	Archaea	Candidatus Micrarchaeota	NA	NA	NA	NA	Candidatus Micrarchaeota archaeon
82649	0	0.476361	1.26837	2.19829	3.94302	NA	NA	NA	2250274	Archaea	Candidatus Micrarchaeota	NA	NA	NA	NA	Candidatus Micrarchaeota archaeon
82650	0	0.406222	1.70529	1.52015	3.63167	K03540	RPR2, RPP21	ribonuclease P protein subunit RPR2	2250274	Archaea	Candidatus Micrarchaeota	NA	NA	NA	NA	Candidatus Micrarchaeota archaeon
82651	0.198165	0.623224	1.39333	1.39718	3.6119	NA	NA	NA	2250274	Archaea	Candidatus Micrarchaeota	NA	NA	NA	NA	Candidatus Micrarchaeota archaeon
82652	0	0.823712	1.18569	1.76155	3.77095	NA	NA	NA	2250274	Archaea	Candidatus Micrarchaeota	NA	NA	NA	NA	Candidatus Micrarchaeota archaeon
82653	0	0.341304	1.87343	1.36054	3.57528	NA	NA	NA	2250274	Archaea	Candidatus Micrarchaeota	NA	NA	NA	NA	Candidatus Micrarchaeota archaeon
82655	0.206513	0.485164	0.927656	1.89268	3.51201	K01893	NARS, asnS	asparaginyl-tRNA synthetase	2250274	Archaea	Candidatus Micrarchaeota	NA	NA	NA	NA	Candidatus Micrarchaeota archaeon
82656	0	0.895535	1.37917	2.30277	4.57748	NA	NA	NA	2250274	Archaea	Candidatus Micrarchaeota	NA	NA	NA	NA	Candidatus Micrarchaeota archaeon
82657	0.0610364	0.19829	1.16643	2.10429	3.53005	K01533	copB	P-type Cu2+ transporter	2250274	Archaea	Candidatus Micrarchaeota	NA	NA	NA	NA	Candidatus Micrarchaeota archaeon
82658	0	0.0824315	0.71199	1.62983	2.42426	K00940	ndk, NME	nucleoside-diphosphate kinase	2250274	Archaea	Candidatus Micrarchaeota	NA	NA	NA	NA	Candidatus Micrarchaeota archaeon
82659	0	0.337604	1.03084	1.32884	2.69728	K02896	RP-L24e, RPL24	large subunit ribosomal protein L24e	2250274	Archaea	Candidatus Micrarchaeota	NA	NA	NA	NA	Candidatus Micrarchaeota archaeon
82660	0	0.279278	0.542608	1.63779	2.45967	K02979	RP-S28e, RPS28	small subunit ribosomal protein S28e	2250274	Archaea	Candidatus Micrarchaeota	NA	NA	NA	NA	Candidatus Micrarchaeota archaeon
82661	0	0.325458	0.626468	3.22598	4.17791	K02936	RP-L7Ae, RPL7A	large subunit ribosomal protein L7Ae	2250274	Archaea	Candidatus Micrarchaeota	NA	NA	NA	NA	Candidatus Micrarchaeota archaeon
82883	0	1.22321	3.20794	2.24189	6.67304	NA	NA	NA	2160	Archaea	Euryarchaeota	Methanobacteria	Methanobacteriales	Methanobacteriaceae	Methanobacterium	NA
83458	0	1.93864	1.36352	6.61591	9.91807	NA	NA	NA	2026739	Archaea	Euryarchaeota	NA	NA	NA	NA	Euryarchaeota archaeon
83462	0	1.37639	0.873862	6.85177	9.10202	NA	NA	NA	2250255	Archaea	Euryarchaeota	Methanomicrobia	Methanosarcinales	NA	NA	Methanosarcinales archaeon
83610	0	0.289996	1.79636	3.81908	5.90544	K01951	guaA, GMPS	GMP synthase (glutamine-hydrolysing)	1906665	Archaea	NA	NA	NA	NA	NA	archaeon
83784	0.0471614	0.978387	1.85974	2.07335	4.95864	NA	NA	NA	2056317	Archaea	Euryarchaeota	Methanomicrobia	Methanosarcinales	NA	NA	ANME-2 cluster archaeon
83899	0.046024	0.231021	0.807422	1.03089	2.11535	K01206	FUCA	alpha-L-fucosidase	1783275	Archaea	NA	NA	NA	NA	NA	NA
84323	4.20817	0.30603	0.164593	0.291032	4.96983	NA	NA	NA	1392998	Archaea	Euryarchaeota	Methanomicrobia	Methanosarcinales	Candidatus Methanoperedenaceae	Candidatus Methanoperedens	Candidatus Methanoperedens nitroreducens
84551	0	0	2.32	0.767767	3.08776	NA	NA	NA	2719382	Archaea	Candidatus Helarchaeota	NA	NA	NA	NA	Candidatus Helarchaeota archaeon
84598	0	2.55404	0.779616	1.21941	4.55306	NA	NA	NA	2026714	Archaea	Candidatus Bathyarchaeota	NA	NA	NA	NA	Candidatus Bathyarchaeota archaeon
84599	0.0411011	1.96612	0.801725	1.77232	4.58126	NA	NA	NA	2026714	Archaea	Candidatus Bathyarchaeota	NA	NA	NA	NA	Candidatus Bathyarchaeota archaeon
84600	0	2.78197	0.638525	1.48293	4.90342	K00441	frhB	coenzyme F420 hydrogenase subunit beta	2157	Archaea	NA	NA	NA	NA	NA	NA
84728	0	0.357825	3.57516	1.11048	5.04347	NA	NA	NA	2053491	Archaea	Candidatus Thorarchaeota	NA	NA	NA	NA	Candidatus Thorarchaeota archaeon
84760	0.28041	1.60649	1.26278	0.604989	3.75467	K02585	nifB	nitrogen fixation protein NifB	2250274	Archaea	Candidatus Micrarchaeota	NA	NA	NA	NA	Candidatus Micrarchaeota archaeon
84843	0.251325	0.930299	0.696633	0.924434	2.80269	K06911	PIR	quercetin 2,3-dioxygenase	94695	Archaea	Euryarchaeota	Methanomicrobia	Methanosarcinales	NA	NA	NA
84928	0.106569	0.908569	0.408688	1.16463	2.58846	NA	NA	NA	2157	Archaea	NA	NA	NA	NA	NA	NA
84930	0.0353507	1.22284	1.0597	0.64424	2.96213	NA	NA	NA	1935183	Archaea	NA	NA	NA	NA	NA	NA
85279	0.48878	1.54051	1.38267	0.890996	4.30295	K19304	mepM	murein DD-endopeptidase	2250274	Archaea	Candidatus Micrarchaeota	NA	NA	NA	NA	Candidatus Micrarchaeota archaeon
85280	0.857149	2.19146	0.724923	0.897651	4.67118	NA	NA	NA	2250274	Archaea	Candidatus Micrarchaeota	NA	NA	NA	NA	Candidatus Micrarchaeota archaeon
85376	0.520275	1.3437	0.932972	0.807417	3.60437	K23518	MACROD, ymdB	O-acetyl-ADP-ribose deacetylase	2250274	Archaea	Candidatus Micrarchaeota	NA	NA	NA	NA	Candidatus Micrarchaeota archaeon
85786	0.0501575	3.38557	7.60462	2.3975	13.4378	NA	NA	NA	2026714	Archaea	Candidatus Bathyarchaeota	NA	NA	NA	NA	Candidatus Bathyarchaeota archaeon
85795	0.174999	4.49484	8.36153	2.83776	15.8691	NA	NA	NA	2026803	Archaea	Candidatus Woesearchaeota	NA	NA	NA	NA	Candidatus Woesearchaeota archaeon
85799	0.179883	3.61248	7.6641	1.55409	13.0105	NA	NA	NA	1906666	Archaea	Euryarchaeota	Thermoplasmata	NA	NA	NA	Thermoplasmata archaeon
86047	0.112273	0.371608	0.896868	1.53234	2.91309	NA	NA	NA	2250274	Archaea	Candidatus Micrarchaeota	NA	NA	NA	NA	Candidatus Micrarchaeota archaeon
86048	0	0.406222	0.689152	1.46854	2.56392	NA	NA	NA	2250274	Archaea	Candidatus Micrarchaeota	NA	NA	NA	NA	Candidatus Micrarchaeota archaeon
86049	0	0.0877853	0.780582	2.08984	2.95821	K07050	AARSD1, ALAX	misacylated tRNA(Ala) deacylase	2250274	Archaea	Candidatus Micrarchaeota	NA	NA	NA	NA	Candidatus Micrarchaeota archaeon
86051	0	0.204252	1.13105	2.93246	4.26777	NA	NA	NA	2250274	Archaea	Candidatus Micrarchaeota	NA	NA	NA	NA	Candidatus Micrarchaeota archaeon
86052	0	0.296747	0.781591	1.89747	2.97581	K01807	rpiA	ribose 5-phosphate isomerase A	2250274	Archaea	Candidatus Micrarchaeota	NA	NA	NA	NA	Candidatus Micrarchaeota archaeon
86053	0.194423	0.540474	1.52634	1.75339	4.01462	NA	NA	NA	2250274	Archaea	Candidatus Micrarchaeota	NA	NA	NA	NA	Candidatus Micrarchaeota archaeon
86054	0	0.650302	1.9354	2.13183	4.71754	K09735	K09735	uncharacterized protein	2250274	Archaea	Candidatus Micrarchaeota	NA	NA	NA	NA	Candidatus Micrarchaeota archaeon
86056	0.327496	0.777339	1.63883	1.69861	4.44227	NA	NA	NA	2157	Archaea	NA	NA	NA	NA	NA	NA
86057	0.221094	0.376384	0.886368	2.11435	3.59819	NA	NA	NA	2250274	Archaea	Candidatus Micrarchaeota	NA	NA	NA	NA	Candidatus Micrarchaeota archaeon
86058	0.087984	0.744254	1.36052	2.49344	4.6862	NA	NA	NA	2250274	Archaea	Candidatus Micrarchaeota	NA	NA	NA	NA	Candidatus Micrarchaeota archaeon
86060	0.0115841	0.325997	1.21665	2.51129	4.06552	K01951	guaA, GMPS	GMP synthase (glutamine-hydrolysing)	2157	Archaea	NA	NA	NA	NA	NA	NA
86061	0	0.422129	1.44645	1.98931	3.85789	NA	NA	NA	2250274	Archaea	Candidatus Micrarchaeota	NA	NA	NA	NA	Candidatus Micrarchaeota archaeon
86062	0	0.470848	1.4964	1.53062	3.49787	NA	NA	NA	2250274	Archaea	Candidatus Micrarchaeota	NA	NA	NA	NA	Candidatus Micrarchaeota archaeon
86063	0	0.178559	0.735896	2.09211	3.00656	K01151	nfo	deoxyribonuclease IV	2250274	Archaea	Candidatus Micrarchaeota	NA	NA	NA	NA	Candidatus Micrarchaeota archaeon
86064	0	0.266993	1.07627	2.35774	3.701	NA	NA	NA	115547	Archaea	NA	NA	NA	NA	NA	uncultured archaeon
86065	0	0.6781	1.50256	2.13577	4.31643	NA	NA	NA	2157	Archaea	NA	NA	NA	NA	NA	NA
86098	0	0	2.45406	1.32003	3.77409	NA	NA	NA	1906666	Archaea	Euryarchaeota	Thermoplasmata	NA	NA	NA	Thermoplasmata archaeon
86099	0	0	1.30824	0.976363	2.2846	NA	NA	NA	1906666	Archaea	Euryarchaeota	Thermoplasmata	NA	NA	NA	Thermoplasmata archaeon
86100	0	0	1.81664	2.0341	3.85074	K00616	E2.2.1.2, talA, talB	transaldolase	2157	Archaea	NA	NA	NA	NA	NA	NA
86101	0	0	4.13491	1.967	6.10191	NA	NA	NA	1906666	Archaea	Euryarchaeota	Thermoplasmata	NA	NA	NA	Thermoplasmata archaeon
86102	0	0.0864403	0.98084	1.52694	2.59422	K01783	rpe, RPE	ribulose-phosphate 3-epimerase	28890	Archaea	Euryarchaeota	NA	NA	NA	NA	NA
86103	0	0.0425012	0.913914	1.04676	2.00318	NA	NA	NA	183967	Archaea	Euryarchaeota	Thermoplasmata	NA	NA	NA	NA
86104	0	0	1.39758	1.05228	2.44986	NA	NA	NA	1906666	Archaea	Euryarchaeota	Thermoplasmata	NA	NA	NA	Thermoplasmata archaeon
86105	0	0	1.46804	1.121	2.58905	NA	NA	NA	1906666	Archaea	Euryarchaeota	Thermoplasmata	NA	NA	NA	Thermoplasmata archaeon
86106	0	0	2.07613	1.47752	3.55365	NA	NA	NA	1906666	Archaea	Euryarchaeota	Thermoplasmata	NA	NA	NA	Thermoplasmata archaeon
86107	0	0	1.18978	0.937669	2.12745	NA	NA	NA	1906666	Archaea	Euryarchaeota	Thermoplasmata	NA	NA	NA	Thermoplasmata archaeon
86108	0	0.0509476	1.21553	1.49801	2.76449	NA	NA	NA	1906666	Archaea	Euryarchaeota	Thermoplasmata	NA	NA	NA	Thermoplasmata archaeon
86109	0	0.0968519	1.60263	0.963151	2.66264	K01881	PARS, proS	prolyl-tRNA synthetase	2157	Archaea	NA	NA	NA	NA	NA	NA
86110	0	0	1.68649	1.43509	3.12158	NA	NA	NA	28890	Archaea	Euryarchaeota	NA	NA	NA	NA	NA
86111	0	0.201248	1.09227	1.21457	2.50809	NA	NA	NA	183967	Archaea	Euryarchaeota	Thermoplasmata	NA	NA	NA	NA
86112	0	0.0177132	1.60157	1.32618	2.94547	NA	NA	NA	183967	Archaea	Euryarchaeota	Thermoplasmata	NA	NA	NA	NA
86113	0	0	1.37378	1.25999	2.63377	NA	NA	NA	183967	Archaea	Euryarchaeota	Thermoplasmata	NA	NA	NA	NA
86115	0	0	0.928307	1.55754	2.48585	K01939	purA, ADSS	adenylosuccinate synthase	183967	Archaea	Euryarchaeota	Thermoplasmata	NA	NA	NA	NA
86116	0	0	0.589696	0.808009	1.39771	K09741	pcc1	KEOPS complex subunit Pcc1	28890	Archaea	Euryarchaeota	NA	NA	NA	NA	NA
86239	0.18612	1.13571	3.10863	2.15647	6.58693	K03589	ftsQ	cell division protein FtsQ	1698288	Archaea	Euryarchaeota	NA	NA	NA	NA	candidate division MSBL1 archaeon SCGC-AAA385M11
86295	0	0.379365	0.928558	1.52011	2.82803	NA	NA	NA	1874706	Archaea	Euryarchaeota	Methanomicrobia	Methanosarcinales	Methanosarcinaceae	Methanolobus	Methanolobus psychrotolerans
86788	0.170328	0.676169	0.753741	1.22797	2.82821	K01447	xlyAB	N-acetylmuramoyl-L-alanine amidase	1906666	Archaea	Euryarchaeota	Thermoplasmata	NA	NA	NA	Thermoplasmata archaeon
87433	0	0.325546	0.685712	1.15772	2.16898	NA	NA	NA	39152	Archaea	Euryarchaeota	Methanococci	Methanococcales	Methanococcaceae	Methanococcus	Methanococcus maripaludis
87577	0	1.22665	1.34863	1.84082	4.4161	NA	NA	NA	2026773	Archaea	NA	NA	NA	NA	NA	Candidatus Pacearchaeota archaeon
87578	0	0.677916	1.00549	1.50945	3.19286	NA	NA	NA	2026773	Archaea	NA	NA	NA	NA	NA	Candidatus Pacearchaeota archaeon
87855	0.0447829	0.422197	1.36559	1.87812	3.71069	NA	NA	NA	2157	Archaea	NA	NA	NA	NA	NA	NA
87856	0.115446	0.205368	1.00384	2.09109	3.41575	K22187	xylA	alpha-ketoglutaric semialdehyde dehydrogenase	1783276	Archaea	NA	NA	NA	NA	NA	NA
87857	0	0.139988	0.496479	1.93496	2.57142	NA	NA	NA	2250274	Archaea	Candidatus Micrarchaeota	NA	NA	NA	NA	Candidatus Micrarchaeota archaeon
87858	0	0.414322	0.935975	2.37059	3.72088	NA	NA	NA	2250274	Archaea	Candidatus Micrarchaeota	NA	NA	NA	NA	Candidatus Micrarchaeota archaeon
87859	0	0.342131	1.90287	1.84767	4.09268	NA	NA	NA	2250274	Archaea	Candidatus Micrarchaeota	NA	NA	NA	NA	Candidatus Micrarchaeota archaeon
87860	0	0.579312	2.08244	1.83113	4.49289	K03455	TC.KEF	monovalent cation:H+ antiporter-2, CPA2 family	115547	Archaea	NA	NA	NA	NA	NA	uncultured archaeon
87861	0	0.505215	1.02147	1.41091	2.9376	K00926	arcC	carbamate kinase	2250274	Archaea	Candidatus Micrarchaeota	NA	NA	NA	NA	Candidatus Micrarchaeota archaeon
87862	0.0831781	0.683366	1.09663	2.41315	4.27632	K14415	RTCB, rtcB	tRNA-splicing ligase RtcB (3'-phosphate/5'-hydroxy nucleic acid ligase)	115547	Archaea	NA	NA	NA	NA	NA	uncultured archaeon
87863	0	0.674093	2.17594	1.50574	4.35577	K03238	EIF2S2	translation initiation factor 2 subunit 2	2250274	Archaea	Candidatus Micrarchaeota	NA	NA	NA	NA	Candidatus Micrarchaeota archaeon
87865	0.00500383	0.424271	0.82036	1.59198	2.84162	K01251	E3.3.1.1, ahcY	adenosylhomocysteinase	2250274	Archaea	Candidatus Micrarchaeota	NA	NA	NA	NA	Candidatus Micrarchaeota archaeon
88747	0.0905323	1.3309	0.208006	0.649607	2.27905	NA	NA	NA	2026739	Archaea	Euryarchaeota	NA	NA	NA	NA	Euryarchaeota archaeon
89313	0	0.39514	0.854802	1.70944	2.95939	NA	NA	NA	2250255	Archaea	Euryarchaeota	Methanomicrobia	Methanosarcinales	NA	NA	Methanosarcinales archaeon
89483	0.339008	1.13944	1.02129	1.05362	3.55336	K17883	mtr	mycothione reductase	2157	Archaea	NA	NA	NA	NA	NA	NA
89529	0	0.335519	0.965595	1.87833	3.17944	NA	NA	NA	1801634	Archaea	Candidatus Micrarchaeota	NA	NA	NA	NA	NA
89530	0.0921226	0.537619	1.02325	2.03892	3.69192	NA	NA	NA	2250274	Archaea	Candidatus Micrarchaeota	NA	NA	NA	NA	Candidatus Micrarchaeota archaeon
89533	0	0.553747	0.964057	1.98543	3.50324	K06915	K06915	uncharacterized protein	2250274	Archaea	Candidatus Micrarchaeota	NA	NA	NA	NA	Candidatus Micrarchaeota archaeon
89534	0.172101	0.772641	1.10881	1.83879	3.89233	NA	NA	NA	2250274	Archaea	Candidatus Micrarchaeota	NA	NA	NA	NA	Candidatus Micrarchaeota archaeon
89535	0.0632637	0.316313	1.28717	2.04278	3.70953	K01756	purB, ADSL	adenylosuccinate lyase	2157	Archaea	NA	NA	NA	NA	NA	NA
89537	0	0.412762	1.06343	2.12679	3.60299	NA	NA	NA	2250274	Archaea	Candidatus Micrarchaeota	NA	NA	NA	NA	Candidatus Micrarchaeota archaeon
89538	0	0.420614	1.22759	1.86031	3.50851	K06885	K06885	uncharacterized protein	2157	Archaea	NA	NA	NA	NA	NA	NA
89539	0	0.487717	1.56137	1.85484	3.90393	K06869	K06869	uncharacterized protein	2157	Archaea	NA	NA	NA	NA	NA	NA
89540	0	0.618379	0.716957	1.15551	2.49085	K07502	yprB	uncharacterized protein	2250274	Archaea	Candidatus Micrarchaeota	NA	NA	NA	NA	Candidatus Micrarchaeota archaeon
89544	0.288212	1.90317	0.727943	0.811156	3.73048	K00936	pdtaS	two-component system, sensor histidine kinase PdtaS	1220534	Archaea	Euryarchaeota	Methanobacteria	Methanobacteriales	Methanobacteriaceae	Methanobacterium	Methanobacterium sp. Maddingley MBC34
89794	0.400372	0.988884	2.79933	2.77303	6.96162	NA	NA	NA	2056316	Archaea	Euryarchaeota	Methanomicrobia	Methanophagales	NA	NA	Methanophagales archaeon
89877	3.10491	19.9303	17.0781	15.5095	55.6228	NA	NA	NA	1906666	Archaea	Euryarchaeota	Thermoplasmata	NA	NA	NA	Thermoplasmata archaeon
90227	0	0.557597	0.750041	1.49828	2.80592	NA	NA	NA	28890	Archaea	Euryarchaeota	NA	NA	NA	NA	NA
90907	0	0.356607	1.07863	1.11428	2.54951	NA	NA	NA	2250274	Archaea	Candidatus Micrarchaeota	NA	NA	NA	NA	Candidatus Micrarchaeota archaeon
90908	0	0.940691	1.71191	1.71021	4.36281	NA	NA	NA	2250277	Archaea	Crenarchaeota	Thermoprotei	NA	NA	NA	Thermoprotei archaeon
90910	0.0399675	0.288008	1.12492	1.81545	3.26835	NA	NA	NA	2250274	Archaea	Candidatus Micrarchaeota	NA	NA	NA	NA	Candidatus Micrarchaeota archaeon
90911	0.060489	0.274341	1.3085	2.78301	4.42633	K01480	speB	agmatinase	2250274	Archaea	Candidatus Micrarchaeota	NA	NA	NA	NA	Candidatus Micrarchaeota archaeon
90912	0.283167	0.509334	0.786666	2.28218	3.86134	NA	NA	NA	115547	Archaea	NA	NA	NA	NA	NA	uncultured archaeon
90913	0	0.346124	1.05277	1.69639	3.09529	NA	NA	NA	2250274	Archaea	Candidatus Micrarchaeota	NA	NA	NA	NA	Candidatus Micrarchaeota archaeon
90914	0	0.186276	0.882186	1.67583	2.74429	K00952	nadM	nicotinamide-nucleotide adenylyltransferase	2250274	Archaea	Candidatus Micrarchaeota	NA	NA	NA	NA	Candidatus Micrarchaeota archaeon
90915	0	0.499917	0.931992	1.92433	3.35624	K03529	smc	chromosome segregation protein	2250274	Archaea	Candidatus Micrarchaeota	NA	NA	NA	NA	Candidatus Micrarchaeota archaeon
91217	0.235611	0.650997	0.878349	0.594181	2.35914	K02040	pstS	phosphate transport system substrate-binding protein	1882735	Archaea	Euryarchaeota	Methanomicrobia	Methanosarcinales	Methanosarcinaceae	Methanosarcina	Methanosarcina sp. Ant1
91293	0	0	2.0849	1.30034	3.38525	NA	NA	NA	2093792	Archaea	Candidatus Aenigmarchaeota	NA	NA	NA	NA	Candidatus Aenigmarchaeota archaeon
91392	0.142128	1.6577	3.96052	3.16673	8.92707	K02109	ATPF0B, atpF	F-type H+-transporting ATPase subunit b	2222	Archaea	Euryarchaeota	Methanomicrobia	Methanosarcinales	Methanotrichaceae	Methanothrix	NA
91832	0	2.4869	1.02185	1.65042	5.15917	NA	NA	NA	2250255	Archaea	Euryarchaeota	Methanomicrobia	Methanosarcinales	NA	NA	Methanosarcinales archaeon
92745	0.041614	1.56084	1.3539	0.525002	3.48136	NA	NA	NA	2157	Archaea	NA	NA	NA	NA	NA	NA
92859	0	0.317396	1.2765	1.32533	2.91922	NA	NA	NA	2268204	Archaea	Euryarchaeota	Thermoplasmata	Thermoplasmatales	NA	NA	Thermoplasmatales archaeon
94671	0	0.661743	1.01956	2.2787	3.96	NA	NA	NA	2250274	Archaea	Candidatus Micrarchaeota	NA	NA	NA	NA	Candidatus Micrarchaeota archaeon
94672	0	0.120997	1.17802	2.26294	3.56196	K04800	rfcL	replication factor C large subunit	2157	Archaea	NA	NA	NA	NA	NA	NA
94673	0	0.529069	0.933078	2.27912	3.74126	NA	NA	NA	2157	Archaea	NA	NA	NA	NA	NA	NA
94674	0	0.544854	1.34285	1.59157	3.47927	NA	NA	NA	2250274	Archaea	Candidatus Micrarchaeota	NA	NA	NA	NA	Candidatus Micrarchaeota archaeon
94675	0	0.546217	1.28725	2.27964	4.1131	NA	NA	NA	2250274	Archaea	Candidatus Micrarchaeota	NA	NA	NA	NA	Candidatus Micrarchaeota archaeon
94676	0.062241	0.657228	1.48161	2.11294	4.31401	NA	NA	NA	115547	Archaea	NA	NA	NA	NA	NA	uncultured archaeon
94677	0	0.491376	1.19871	1.95584	3.64593	K01889	FARSA, pheS	phenylalanyl-tRNA synthetase alpha chain	2250274	Archaea	Candidatus Micrarchaeota	NA	NA	NA	NA	Candidatus Micrarchaeota archaeon
94678	0.0438314	0.666412	1.0444	1.63057	3.38521	NA	NA	NA	2157	Archaea	NA	NA	NA	NA	NA	NA
94948	0	0.635262	0.202246	2.32316	3.16067	NA	NA	NA	1679093	Archaea	Euryarchaeota	Halobacteria	Natrialbales	Natrialbaceae	Natronolimnobius	Natronolimnobius sp. AArcel1
94958	0	0.70291	0.668104	2.62532	3.99633	NA	NA	NA	2719382	Archaea	Candidatus Helarchaeota	NA	NA	NA	NA	Candidatus Helarchaeota archaeon
95169	0.087984	1.60941	2.92092	0.116681	4.735	NA	NA	NA	2053491	Archaea	Candidatus Thorarchaeota	NA	NA	NA	NA	Candidatus Thorarchaeota archaeon
95173	0.0667053	1.09945	1.88613	0.620284	3.67257	NA	NA	NA	2053491	Archaea	Candidatus Thorarchaeota	NA	NA	NA	NA	Candidatus Thorarchaeota archaeon
95175	0	1.99005	1.49892	0.630266	4.11924	NA	NA	NA	2053491	Archaea	Candidatus Thorarchaeota	NA	NA	NA	NA	Candidatus Thorarchaeota archaeon
95251	0.0399907	0.753399	1.04465	2.28391	4.12195	NA	NA	NA	2250274	Archaea	Candidatus Micrarchaeota	NA	NA	NA	NA	Candidatus Micrarchaeota archaeon
95252	0	1.09003	1.8211	2.26312	5.17426	K07254	atrm56	tRNA (cytidine56-2'-O)-methyltransferase	2250274	Archaea	Candidatus Micrarchaeota	NA	NA	NA	NA	Candidatus Micrarchaeota archaeon
95255	0.176948	0.551205	0.809136	2.34015	3.87744	NA	NA	NA	2250274	Archaea	Candidatus Micrarchaeota	NA	NA	NA	NA	Candidatus Micrarchaeota archaeon
95256	0	0.685922	1.14256	2.18295	4.01143	K00948	PRPS, prsA	ribose-phosphate pyrophosphokinase	2250274	Archaea	Candidatus Micrarchaeota	NA	NA	NA	NA	Candidatus Micrarchaeota archaeon
95258	0	0.642782	0.279508	1.37471	2.297	K07178	RIOK1	RIO kinase 1	2157	Archaea	NA	NA	NA	NA	NA	NA
95882	1.18497	7.77093	9.41153	7.3012	25.6686	NA	NA	NA	588815	Archaea	Euryarchaeota	Methanomicrobia	Methanosarcinales	NA	NA	NA
95981	0	1.12418	1.44154	2.90985	5.47556	NA	NA	NA	2053491	Archaea	Candidatus Thorarchaeota	NA	NA	NA	NA	Candidatus Thorarchaeota archaeon
96088	0.293204	2.00782	2.87555	1.71882	6.89539	NA	NA	NA	2093792	Archaea	Candidatus Aenigmarchaeota	NA	NA	NA	NA	Candidatus Aenigmarchaeota archaeon
96202	0	0.175793	0.826221	1.85418	2.85619	K01154	hsdS	type I restriction enzyme, S subunit	1945595	Archaea	Euryarchaeota	Methanomicrobia	Methanosarcinales	Methanosarcinaceae	NA	Methanosarcinaceae archaeon
96286	0	0.638551	1.8506	1.02912	3.51828	NA	NA	NA	2053489	Archaea	Candidatus Lokiarchaeota	NA	NA	NA	NA	Candidatus Lokiarchaeota archaeon
96290	0	0	1.27756	0.944929	2.22249	NA	NA	NA	183967	Archaea	Euryarchaeota	Thermoplasmata	NA	NA	NA	NA
96291	0	0	1.51173	0.499635	2.01136	NA	NA	NA	183967	Archaea	Euryarchaeota	Thermoplasmata	NA	NA	NA	NA
96292	0	0.0746122	1.46027	1.33843	2.87331	K03166	top6A	DNA topoisomerase VI subunit A	183967	Archaea	Euryarchaeota	Thermoplasmata	NA	NA	NA	NA
96293	0	0.0529787	1.08549	1.03872	2.17718	K03167	top6B	DNA topoisomerase VI subunit B	2157	Archaea	NA	NA	NA	NA	NA	NA
96294	0	0	0.704392	0.956929	1.66132	K11645	fbaB	fructose-bisphosphate aldolase, class I	183967	Archaea	Euryarchaeota	Thermoplasmata	NA	NA	NA	NA
96295	0	0	1.78124	1.42578	3.20702	K15789	TDH	threonine 3-dehydrogenase	2157	Archaea	NA	NA	NA	NA	NA	NA
96296	0	0.0912484	0.968289	1.35941	2.41894	NA	NA	NA	1906666	Archaea	Euryarchaeota	Thermoplasmata	NA	NA	NA	Thermoplasmata archaeon
96297	0	0.0699136	2.17429	1.27337	3.51757	NA	NA	NA	183967	Archaea	Euryarchaeota	Thermoplasmata	NA	NA	NA	NA
96298	0	0.0411058	1.09738	0.840563	1.97905	NA	NA	NA	183967	Archaea	Euryarchaeota	Thermoplasmata	NA	NA	NA	NA
96299	0	0.166638	1.24093	0.951623	2.35919	NA	NA	NA	183967	Archaea	Euryarchaeota	Thermoplasmata	NA	NA	NA	NA
96508	0	0	0.435527	0.628695	1.06422	NA	NA	NA	183967	Archaea	Euryarchaeota	Thermoplasmata	NA	NA	NA	NA
96510	0	0	1.02708	1.74361	2.77068	K18882	priL, pri2, priB	DNA primase large subunit	2157	Archaea	NA	NA	NA	NA	NA	NA
96511	0	0	1.39847	1.43292	2.83139	K00943	tmk, DTYMK	dTMP kinase	1234666	Archaea	Euryarchaeota	Thermoplasmata	NA	NA	NA	NA
96513	0	0.131453	1.34355	1.15743	2.63243	NA	NA	NA	2268204	Archaea	Euryarchaeota	Thermoplasmata	Thermoplasmatales	NA	NA	Thermoplasmatales archaeon
96515	0	0	2.0405	1.23028	3.27078	NA	NA	NA	183967	Archaea	Euryarchaeota	Thermoplasmata	NA	NA	NA	NA
96516	0	0	2.21397	0.847272	3.06124	NA	NA	NA	2157	Archaea	NA	NA	NA	NA	NA	NA
96517	0	0	2.16507	1.18082	3.34589	K07503	nucS	endonuclease	183967	Archaea	Euryarchaeota	Thermoplasmata	NA	NA	NA	NA
96518	0	0	1.7484	0.999816	2.74821	NA	NA	NA	2206	Archaea	Euryarchaeota	Methanomicrobia	Methanosarcinales	Methanosarcinaceae	NA	NA
96520	0	0.0457813	1.37395	1.37632	2.79605	K01843	kamA	lysine 2,3-aminomutase	1933278	Archaea	Euryarchaeota	Thermoplasmata	NA	NA	NA	Thermoplasmata archaeon M8B2D
96521	0	0	0.134662	0.940356	1.07502	K03236	EIF1A	translation initiation factor 1A	1234666	Archaea	Euryarchaeota	Thermoplasmata	NA	NA	NA	NA
96522	0	0	0.32014	0.885861	1.206	NA	NA	NA	2268204	Archaea	Euryarchaeota	Thermoplasmata	Thermoplasmatales	NA	NA	Thermoplasmatales archaeon
96596	0	0.24207	2.50688	6.29147	9.04042	K01126	E3.1.4.46, glpQ, ugpQ	glycerophosphoryl diester phosphodiesterase	2268197	Archaea	Thaumarchaeota	Nitrososphaeria	Nitrososphaerales	NA	NA	Nitrososphaerales archaeon
96922	0	0.517256	0.93091	1.93624	3.3844	NA	NA	NA	2250274	Archaea	Candidatus Micrarchaeota	NA	NA	NA	NA	Candidatus Micrarchaeota archaeon
96924	0	0.339288	1.21149	1.61335	3.16413	K17828	pyrDI	dihydroorotate dehydrogenase (NAD+) catalytic subunit	2250274	Archaea	Candidatus Micrarchaeota	NA	NA	NA	NA	Candidatus Micrarchaeota archaeon
96926	0	0.870665	1.56098	2.40782	4.83947	NA	NA	NA	2250274	Archaea	Candidatus Micrarchaeota	NA	NA	NA	NA	Candidatus Micrarchaeota archaeon
96927	0	0.686751	0.84434	2.12485	3.65594	NA	NA	NA	2250274	Archaea	Candidatus Micrarchaeota	NA	NA	NA	NA	Candidatus Micrarchaeota archaeon
96928	0	0.49219	1.3058	1.28888	3.08687	NA	NA	NA	2250274	Archaea	Candidatus Micrarchaeota	NA	NA	NA	NA	Candidatus Micrarchaeota archaeon
96929	0	0.194446	1.10563	1.48797	2.78805	K00794	ribH, RIB4	6,7-dimethyl-8-ribityllumazine synthase	2250274	Archaea	Candidatus Micrarchaeota	NA	NA	NA	NA	Candidatus Micrarchaeota archaeon
96931	0.0151946	0.456332	0.650067	2.68717	3.80877	NA	NA	NA	2250274	Archaea	Candidatus Micrarchaeota	NA	NA	NA	NA	Candidatus Micrarchaeota archaeon
96932	0.232475	0.65194	1.16935	1.88766	3.94142	K11752	ribD	diaminohydroxyphosphoribosylaminopyrimidine deaminase / 5-amino-6-(5-phosphoribosylamino)uracil reductase	2250274	Archaea	Candidatus Micrarchaeota	NA	NA	NA	NA	Candidatus Micrarchaeota archaeon
96933	0.170088	0.735369	1.83691	1.79094	4.5333	NA	NA	NA	2250274	Archaea	Candidatus Micrarchaeota	NA	NA	NA	NA	Candidatus Micrarchaeota archaeon
96934	0	0.322254	1.66639	2.12357	4.11221	NA	NA	NA	2250274	Archaea	Candidatus Micrarchaeota	NA	NA	NA	NA	Candidatus Micrarchaeota archaeon
96936	0	0.981964	1.50151	1.24561	3.72908	K03574	mutT, NUDT15, MTH2	8-oxo-dGTP diphosphatase	2157	Archaea	NA	NA	NA	NA	NA	NA
97064	1.28736	4.08172	1.00572	0.757082	7.13188	NA	NA	NA	2670410	Archaea	Euryarchaeota	Halobacteria	NA	NA	NA	Halobacteria archaeon
97539	0.0706846	1.04754	0.750718	1.51466	3.3836	NA	NA	NA	2250277	Archaea	Crenarchaeota	Thermoprotei	NA	NA	NA	Thermoprotei archaeon
98247	0	0.22674	1.82605	0.865074	2.91787	NA	NA	NA	1906666	Archaea	Euryarchaeota	Thermoplasmata	NA	NA	NA	Thermoplasmata archaeon
98249	0	0.076007	0.768514	1.46047	2.30499	K16370	pfkB	6-phosphofructokinase 2	2053489	Archaea	Candidatus Lokiarchaeota	NA	NA	NA	NA	Candidatus Lokiarchaeota archaeon
98251	0	0	0.860062	0.832457	1.69252	NA	NA	NA	183967	Archaea	Euryarchaeota	Thermoplasmata	NA	NA	NA	NA
98252	0	0.0378328	1.31889	0.947735	2.30446	NA	NA	NA	1906666	Archaea	Euryarchaeota	Thermoplasmata	NA	NA	NA	Thermoplasmata archaeon
98253	0	0.0880747	1.42268	0.95795	2.4687	NA	NA	NA	183967	Archaea	Euryarchaeota	Thermoplasmata	NA	NA	NA	NA
98254	0	0	2.03827	1.0804	3.11867	NA	NA	NA	183967	Archaea	Euryarchaeota	Thermoplasmata	NA	NA	NA	NA
98255	0	0.048654	0.79993	0.796365	1.64495	NA	NA	NA	183967	Archaea	Euryarchaeota	Thermoplasmata	NA	NA	NA	NA
98256	0	0.0579962	1.38005	0.996461	2.43451	K14260	alaA	alanine-synthesizing transaminase	183967	Archaea	Euryarchaeota	Thermoplasmata	NA	NA	NA	NA
98257	0	0	1.28567	0.976818	2.26249	K22905	stf3	omega-hydroxy-beta-dihydromenaquinone-9 sulfotransferase	1919231	Archaea	Euryarchaeota	Thermoplasmata	Thermoplasmatales	NA	NA	NA
98729	0.17481	0.541407	0.938047	1.38137	3.03563	NA	NA	NA	2026714	Archaea	Candidatus Bathyarchaeota	NA	NA	NA	NA	Candidatus Bathyarchaeota archaeon
99016	0.577609	1.11249	4.24787	2.21969	8.15766	NA	NA	NA	2157	Archaea	NA	NA	NA	NA	NA	NA
99522	0	0.983242	0	0.371868	1.35511	NA	NA	NA	2053489	Archaea	Candidatus Lokiarchaeota	NA	NA	NA	NA	Candidatus Lokiarchaeota archaeon
99656	0	0.72415	1.15977	2.30449	4.18842	NA	NA	NA	2157	Archaea	NA	NA	NA	NA	NA	NA
99657	0	0.460967	1.43808	1.95103	3.85008	K03546	sbcC, rad50	DNA repair protein SbcC/Rad50	115547	Archaea	NA	NA	NA	NA	NA	uncultured archaeon
99658	0	0	0.234843	2.02769	2.26253	K03282	mscL	large conductance mechanosensitive channel	2157	Archaea	NA	NA	NA	NA	NA	NA
99659	0	0.476826	1.08386	1.67674	3.23743	K01610	E4.1.1.49, pckA	phosphoenolpyruvate carboxykinase (ATP)	2250274	Archaea	Candidatus Micrarchaeota	NA	NA	NA	NA	Candidatus Micrarchaeota archaeon
99661	0	0.602295	0.875969	1.80277	3.28103	K03653	K03653	N-glycosylase/DNA lyase	1801634	Archaea	Candidatus Micrarchaeota	NA	NA	NA	NA	NA
99662	0	0.539006	0.905403	1.93969	3.38409	NA	NA	NA	2250274	Archaea	Candidatus Micrarchaeota	NA	NA	NA	NA	Candidatus Micrarchaeota archaeon
99663	0	0.62139	1.30278	2.28703	4.2112	K01945	purD	phosphoribosylamine---glycine ligase	2250274	Archaea	Candidatus Micrarchaeota	NA	NA	NA	NA	Candidatus Micrarchaeota archaeon
99664	0	0.741709	1.87699	1.93685	4.55555	NA	NA	NA	2250274	Archaea	Candidatus Micrarchaeota	NA	NA	NA	NA	Candidatus Micrarchaeota archaeon
99665	0	0.875709	2.19485	1.33125	4.40181	NA	NA	NA	2283796	Archaea	Euryarchaeota	NA	NA	NA	NA	NA
99666	0	0.471105	1.48128	2.47493	4.42731	NA	NA	NA	2157	Archaea	NA	NA	NA	NA	NA	NA
99723	4.10124	1.77146	0.577269	1.2661	7.71607	NA	NA	NA	2190	Archaea	Euryarchaeota	Methanococci	Methanococcales	Methanocaldococcaceae	Methanocaldococcus	Methanocaldococcus jannaschii
99773	0.524323	6.46688	7.81665	9.65911	24.467	NA	NA	NA	2093792	Archaea	Candidatus Aenigmarchaeota	NA	NA	NA	NA	Candidatus Aenigmarchaeota archaeon
100070	0	0	1.71742	1.40436	3.12178	K04487	iscS, NFS1	cysteine desulfurase	183967	Archaea	Euryarchaeota	Thermoplasmata	NA	NA	NA	NA
100071	0	0	1.81452	1.47568	3.29019	NA	NA	NA	1906666	Archaea	Euryarchaeota	Thermoplasmata	NA	NA	NA	Thermoplasmata archaeon
100072	0	0.0621006	1.22818	1.2446	2.53489	K12960	mtaD	5-methylthioadenosine/S-adenosylhomocysteine deaminase	2157	Archaea	NA	NA	NA	NA	NA	NA
100073	0	0.12887	1.29636	0.922382	2.34761	K09133	K09133	uncharacterized protein	1242866	Archaea	Euryarchaeota	Thermoplasmata	Thermoplasmatales	NA	NA	Thermoplasmatales archaeon SCGC AB-540-F20
100074	0	0	1.42129	1.19876	2.62006	K07028	K07028	uncharacterized protein	2157	Archaea	NA	NA	NA	NA	NA	NA
100075	0	0	1.41013	0.958345	2.36847	K07561	DPH1, dph2	2-(3-amino-3-carboxypropyl)histidine synthase	1906666	Archaea	Euryarchaeota	Thermoplasmata	NA	NA	NA	Thermoplasmata archaeon
100077	0	0.154119	1.97968	1.52779	3.6616	K07034	K07034	uncharacterized protein	2012525	Archaea	Euryarchaeota	Thermoplasmata	Thermoplasmatales	NA	NA	Thermoplasmatales archaeon ex4572_165
100080	0	0.129765	0.877283	1.12955	2.13659	NA	NA	NA	1803816	Archaea	Euryarchaeota	Thermoplasmata	Thermoplasmatales	NA	NA	Thermoplasmatales archaeon SG8-52-1
100081	0	0.0954007	1.40027	1.2131	2.70877	K00773	tgt, QTRT1	queuine tRNA-ribosyltransferase	183967	Archaea	Euryarchaeota	Thermoplasmata	NA	NA	NA	NA
100082	0	0	0.99433	0.95485	1.94918	K09125	yhhQ	queuosine precursor transporter	183967	Archaea	Euryarchaeota	Thermoplasmata	NA	NA	NA	NA
100083	0	0	1.11702	0.848953	1.96597	NA	NA	NA	1927129	Archaea	Euryarchaeota	Methanonatronarchaeia	Methanonatronarchaeales	Methanonatronarchaeaceae	Methanonatronarchaeum	Methanonatronarchaeum thermophilum
100216	0.103286	0.692786	2.0563	0.406164	3.25853	K09931	K09931	uncharacterized protein	1803818	Archaea	Euryarchaeota	Thermoplasmata	Thermoplasmatales	NA	NA	Thermoplasmatales archaeon SG8-52-3
100507	0	0.460077	1.0078	1.5925	3.06038	NA	NA	NA	115547	Archaea	NA	NA	NA	NA	NA	uncultured archaeon
100853	0.262215	0.858144	2.80364	1.30321	5.2272	NA	NA	NA	1906666	Archaea	Euryarchaeota	Thermoplasmata	NA	NA	NA	Thermoplasmata archaeon
100980	0	1.29671	0.728228	1.82248	3.84741	K03406	mcp	methyl-accepting chemotaxis protein	2220	Archaea	Euryarchaeota	Methanomicrobia	Methanosarcinales	Methanosarcinaceae	Methanolobus	NA
101521	1.82889	0.934635	0	0	2.76353	K05772	tupA, vupA	tungstate transport system substrate-binding protein	2056316	Archaea	Euryarchaeota	Methanomicrobia	Methanophagales	NA	NA	Methanophagales archaeon
102283	0	0.260038	1.64291	1.85859	3.76154	NA	NA	NA	2250274	Archaea	Candidatus Micrarchaeota	NA	NA	NA	NA	Candidatus Micrarchaeota archaeon
102284	0	0.596818	1.0749	1.86378	3.53549	NA	NA	NA	2250274	Archaea	Candidatus Micrarchaeota	NA	NA	NA	NA	Candidatus Micrarchaeota archaeon
102286	0	0.680256	0.623626	2.54676	3.85064	K03124	TFIIB, GTF2B, SUA7, tfb	transcription initiation factor TFIIB	2250274	Archaea	Candidatus Micrarchaeota	NA	NA	NA	NA	Candidatus Micrarchaeota archaeon
102287	0.0940018	0.612687	0.945622	2.22739	3.8797	K12960	mtaD	5-methylthioadenosine/S-adenosylhomocysteine deaminase	2250274	Archaea	Candidatus Micrarchaeota	NA	NA	NA	NA	Candidatus Micrarchaeota archaeon
102288	0	0.689073	1.16179	1.30754	3.1584	NA	NA	NA	2250274	Archaea	Candidatus Micrarchaeota	NA	NA	NA	NA	Candidatus Micrarchaeota archaeon
102289	0	0.453983	1.09126	2.53357	4.07881	K00927	PGK, pgk	phosphoglycerate kinase	2157	Archaea	NA	NA	NA	NA	NA	NA
102290	0.174999	0.377739	0.949508	1.8039	3.30614	K03168	topA	DNA topoisomerase I	2250274	Archaea	Candidatus Micrarchaeota	NA	NA	NA	NA	Candidatus Micrarchaeota archaeon
102291	0	0.937308	0.821606	3.04702	4.80593	K09122	K09122	uncharacterized protein	2250274	Archaea	Candidatus Micrarchaeota	NA	NA	NA	NA	Candidatus Micrarchaeota archaeon
102292	0	0.652256	0.987841	1.86386	3.50396	K00161	PDHA, pdhA	pyruvate dehydrogenase E1 component alpha subunit	2157	Archaea	NA	NA	NA	NA	NA	NA
102293	0	0.377162	0.765123	1.47266	2.61494	K00162	PDHB, pdhB	pyruvate dehydrogenase E1 component beta subunit	2250274	Archaea	Candidatus Micrarchaeota	NA	NA	NA	NA	Candidatus Micrarchaeota archaeon
103247	0.195584	0.644628	1.19069	0.455335	2.48623	NA	NA	NA	418008	Archaea	Euryarchaeota	Methanomicrobia	Methanosarcinales	Methanosarcinaceae	Methanosarcina	Methanosarcina horonobensis
103424	0.169518	1.37711	0.575768	1.03104	3.15343	NA	NA	NA	1906666	Archaea	Euryarchaeota	Thermoplasmata	NA	NA	NA	Thermoplasmata archaeon
103461	0	0	0.90103	1.21309	2.11412	NA	NA	NA	28890	Archaea	Euryarchaeota	NA	NA	NA	NA	NA
103462	0	0	1.01029	2.26093	3.27122	K02030	ABC.PA.S	polar amino acid transport system substrate-binding protein	1906666	Archaea	Euryarchaeota	Thermoplasmata	NA	NA	NA	Thermoplasmata archaeon
103463	0	0	1.50578	2.08548	3.59127	K02029	ABC.PA.P	polar amino acid transport system permease protein	1803817	Archaea	Euryarchaeota	Thermoplasmata	Thermoplasmatales	NA	NA	Thermoplasmatales archaeon SG8-52-2
103464	0	0.0809208	0.974224	0.929009	1.98415	K02028	ABC.PA.A	polar amino acid transport system ATP-binding protein	2157	Archaea	NA	NA	NA	NA	NA	NA
103465	0	0	1.34416	0.831843	2.176	NA	NA	NA	183967	Archaea	Euryarchaeota	Thermoplasmata	NA	NA	NA	NA
103466	0	0	1.02066	1.47905	2.4997	NA	NA	NA	1906666	Archaea	Euryarchaeota	Thermoplasmata	NA	NA	NA	Thermoplasmata archaeon
103467	0	0	0.757961	1.20903	1.96699	NA	NA	NA	183967	Archaea	Euryarchaeota	Thermoplasmata	NA	NA	NA	NA
103468	0	0.0989348	1.48195	1.31433	2.89521	NA	NA	NA	1906666	Archaea	Euryarchaeota	Thermoplasmata	NA	NA	NA	Thermoplasmata archaeon
103469	0	0	1.49337	0.644815	2.13819	K00940	ndk, NME	nucleoside-diphosphate kinase	183967	Archaea	Euryarchaeota	Thermoplasmata	NA	NA	NA	NA
103470	0	0	1.58199	0.663686	2.24568	K07052	K07052	uncharacterized protein	183967	Archaea	Euryarchaeota	Thermoplasmata	NA	NA	NA	NA
103471	0	0.00308747	1.49627	1.33724	2.8366	NA	NA	NA	115547	Archaea	NA	NA	NA	NA	NA	uncultured archaeon
103472	0	0.0109965	2.68047	1.30657	3.99804	NA	NA	NA	1906666	Archaea	Euryarchaeota	Thermoplasmata	NA	NA	NA	Thermoplasmata archaeon
103569	0.141788	1.68341	2.80237	2.70691	7.33447	K06996	K06996	uncharacterized protein	2157	Archaea	NA	NA	NA	NA	NA	NA
103634	0.108473	0.530315	0.931283	1.91082	3.48089	K03110	ftsY	fused signal recognition particle receptor	2250274	Archaea	Candidatus Micrarchaeota	NA	NA	NA	NA	Candidatus Micrarchaeota archaeon
103635	0	0.403532	1.13783	1.4471	2.98846	NA	NA	NA	2157	Archaea	NA	NA	NA	NA	NA	NA
103636	0	0.432487	1.14067	2.12761	3.70076	K02944	RP-LX, rplX	large subunit ribosomal protein LX	2250274	Archaea	Candidatus Micrarchaeota	NA	NA	NA	NA	Candidatus Micrarchaeota archaeon
103637	0	0.179189	0.543717	2.17554	2.89844	K03264	EIF6	translation initiation factor 6	2157	Archaea	NA	NA	NA	NA	NA	NA
103638	0	0.520102	0.287935	1.94305	2.75109	K02910	RP-L31e, RPL31	large subunit ribosomal protein L31e	2250274	Archaea	Candidatus Micrarchaeota	NA	NA	NA	NA	Candidatus Micrarchaeota archaeon
103642	0	0.254119	0.584526	2.092	2.93065	K04795	flpA	fibrillarin-like pre-rRNA processing protein	2250274	Archaea	Candidatus Micrarchaeota	NA	NA	NA	NA	Candidatus Micrarchaeota archaeon
103643	0	0.507303	1.66969	2.26326	4.44025	NA	NA	NA	2250274	Archaea	Candidatus Micrarchaeota	NA	NA	NA	NA	Candidatus Micrarchaeota archaeon
103645	0	0.437524	0.395522	1.98192	2.81497	K00610	pyrI	aspartate carbamoyltransferase regulatory subunit	2250274	Archaea	Candidatus Micrarchaeota	NA	NA	NA	NA	Candidatus Micrarchaeota archaeon
103646	0.266174	0.325525	0.608739	1.82291	3.02334	K00609	pyrB, PYR2	aspartate carbamoyltransferase catalytic subunit	2250274	Archaea	Candidatus Micrarchaeota	NA	NA	NA	NA	Candidatus Micrarchaeota archaeon
103647	0	0.743745	1.61371	2.08048	4.43793	NA	NA	NA	2250274	Archaea	Candidatus Micrarchaeota	NA	NA	NA	NA	Candidatus Micrarchaeota archaeon
103648	0.237243	0.232127	1.3486	2.10573	3.92369	NA	NA	NA	2250274	Archaea	Candidatus Micrarchaeota	NA	NA	NA	NA	Candidatus Micrarchaeota archaeon
103649	0.121514	0.692621	1.10198	1.89955	3.81566	K01933	purM	phosphoribosylformylglycinamidine cyclo-ligase	2157	Archaea	NA	NA	NA	NA	NA	NA
103650	0	0.456099	1.7979	2.07896	4.33295	NA	NA	NA	2250274	Archaea	Candidatus Micrarchaeota	NA	NA	NA	NA	Candidatus Micrarchaeota archaeon
103797	0.103084	0.976855	0.231601	1.0317	2.34324	K00053	ilvC	ketol-acid reductoisomerase	2012490	Archaea	Candidatus Lokiarchaeota	NA	NA	NA	NA	Candidatus Lokiarchaeota archaeon Loki_b31
103798	0.144454	1.2748	0.643957	0.753555	2.81677	NA	NA	NA	1655640	Archaea	Candidatus Lokiarchaeota	NA	NA	NA	NA	NA
103850	0.280292	2.28258	1.81963	1.38328	5.76579	K02116	atpI	ATP synthase protein I	115547	Archaea	NA	NA	NA	NA	NA	uncultured archaeon
104449	0.456814	2.97888	0.432894	0.0984673	3.96705	NA	NA	NA	28890	Archaea	Euryarchaeota	NA	NA	NA	NA	NA
104921	0	0.12119	1.15397	1.16927	2.44443	NA	NA	NA	2250258	Archaea	Euryarchaeota	Archaeoglobi	Archaeoglobales	NA	NA	Archaeoglobales archaeon
105348	0.104337	0.877844	0.753227	1.11513	2.85054	K21401	menJ	menaquinone-9 beta-reductase	224756	Archaea	Euryarchaeota	Methanomicrobia	NA	NA	NA	NA
105457	0.118555	0.321019	1.47175	0.175548	2.08687	K09940	K09940	uncharacterized protein	2595067	Archaea	Euryarchaeota	Methanomicrobia	Methanosarcinales	Methanotrichaceae	NA	Methanotrichaceae archaeon
105656	0	0.0841842	1.17162	2.95364	4.20944	K03539	RPP1, RPP30	ribonuclease P/MRP protein subunit RPP1	2250274	Archaea	Candidatus Micrarchaeota	NA	NA	NA	NA	Candidatus Micrarchaeota archaeon
105658	0.0929219	0.430402	0.822036	1.68414	3.0295	K01923	purC	phosphoribosylaminoimidazole-succinocarboxamide synthase	115547	Archaea	NA	NA	NA	NA	NA	uncultured archaeon
105660	0.0240738	0.471059	0.830419	1.62018	2.94573	NA	NA	NA	2250274	Archaea	Candidatus Micrarchaeota	NA	NA	NA	NA	Candidatus Micrarchaeota archaeon
105661	0	0.432539	1.30883	2.39637	4.13773	K09807	K09807	uncharacterized protein	2250274	Archaea	Candidatus Micrarchaeota	NA	NA	NA	NA	Candidatus Micrarchaeota archaeon
105662	0.476085	0.334573	1.67601	2.02543	4.5121	K07038	K07038	inner membrane protein	2250274	Archaea	Candidatus Micrarchaeota	NA	NA	NA	NA	Candidatus Micrarchaeota archaeon
105663	0.0127719	1.19901	1.04638	2.71446	4.97262	NA	NA	NA	2250274	Archaea	Candidatus Micrarchaeota	NA	NA	NA	NA	Candidatus Micrarchaeota archaeon
105664	0	0.994791	0.758239	1.86271	3.61574	K06174	ABCE1, Rli1	ATP-binding cassette, sub-family E, member 1	2250274	Archaea	Candidatus Micrarchaeota	NA	NA	NA	NA	Candidatus Micrarchaeota archaeon
105665	0	0.732318	0.994158	1.58911	3.31559	K03622	ssh10b	archaea-specific DNA-binding protein	2250274	Archaea	Candidatus Micrarchaeota	NA	NA	NA	NA	Candidatus Micrarchaeota archaeon
105666	0	0.173675	2.00581	2.13731	4.3168	NA	NA	NA	2157	Archaea	NA	NA	NA	NA	NA	NA
105667	0	0.589108	1.75389	2.47783	4.82083	NA	NA	NA	2250274	Archaea	Candidatus Micrarchaeota	NA	NA	NA	NA	Candidatus Micrarchaeota archaeon
105668	0.0844318	0.675565	1.42849	1.50415	3.69264	K01001	ALG7	UDP-N-acetylglucosamine--dolichyl-phosphate N-acetylglucosaminephosphotransferase	2157	Archaea	NA	NA	NA	NA	NA	NA
105669	0.0294335	0.176565	0.866099	1.6478	2.71989	K00054	mvaA	hydroxymethylglutaryl-CoA reductase	2250274	Archaea	Candidatus Micrarchaeota	NA	NA	NA	NA	Candidatus Micrarchaeota archaeon
105670	0	0.629246	1.26834	1.39868	3.29626	NA	NA	NA	2250274	Archaea	Candidatus Micrarchaeota	NA	NA	NA	NA	Candidatus Micrarchaeota archaeon
106091	1.36698	2.69029	3.30557	4.6971	12.0599	NA	NA	NA	2250530	Archaea	Euryarchaeota	Archaeoglobi	NA	NA	NA	Archaeoglobi archaeon
106592	0	0	1.98138	0.133739	2.11512	NA	NA	NA	1234666	Archaea	Euryarchaeota	Thermoplasmata	NA	NA	NA	NA
106593	0	0.0348988	1.81928	1.17976	3.03394	NA	NA	NA	2268204	Archaea	Euryarchaeota	Thermoplasmata	Thermoplasmatales	NA	NA	Thermoplasmatales archaeon
106594	0	0.0525227	1.55984	1.14075	2.75312	K06978	K06978	uncharacterized protein	183967	Archaea	Euryarchaeota	Thermoplasmata	NA	NA	NA	NA
106595	0	0	2.09763	0.889148	2.98677	NA	NA	NA	183967	Archaea	Euryarchaeota	Thermoplasmata	NA	NA	NA	NA
106596	0	0	1.31202	0.880881	2.1929	NA	NA	NA	2053489	Archaea	Candidatus Lokiarchaeota	NA	NA	NA	NA	Candidatus Lokiarchaeota archaeon
106597	0	0.14125	1.23451	1.34132	2.71708	NA	NA	NA	2053489	Archaea	Candidatus Lokiarchaeota	NA	NA	NA	NA	Candidatus Lokiarchaeota archaeon
106598	0	0.0452193	2.69221	2.0135	4.75092	NA	NA	NA	2588692	Archaea	Euryarchaeota	Candidatus Methanoliparia	Candidatus Methanoliparales	Candidatus Methanollivieraceae	NA	Candidatus Methanolliviera sp. GoM_asphalt
106996	0	0.127699	2.31521	0.37029	2.8132	NA	NA	NA	1906666	Archaea	Euryarchaeota	Thermoplasmata	NA	NA	NA	Thermoplasmata archaeon
107398	0	0.244384	2.91298	1.10083	4.2582	K02035	ABC.PE.S	peptide/nickel transport system substrate-binding protein	2026714	Archaea	Candidatus Bathyarchaeota	NA	NA	NA	NA	Candidatus Bathyarchaeota archaeon
107400	0	0.185825	3.07659	0.959873	4.22229	K02034	ABC.PE.P1	peptide/nickel transport system permease protein	2026714	Archaea	Candidatus Bathyarchaeota	NA	NA	NA	NA	Candidatus Bathyarchaeota archaeon
107402	0	0	3.25942	1.17865	4.43807	K02032	ddpF	peptide/nickel transport system ATP-binding protein	2026714	Archaea	Candidatus Bathyarchaeota	NA	NA	NA	NA	Candidatus Bathyarchaeota archaeon
107469	0.498721	6.52804	10.1512	11.4944	28.6724	NA	NA	NA	1698280	Archaea	Euryarchaeota	NA	NA	NA	NA	candidate division MSBL1 archaeon SCGC-AAA382A20
107812	0	0.489607	1.58833	0.503762	2.5817	K16710	wcaK, amsJ	colanic acid/amylovoran biosynthesis protein	1811725	Archaea	Euryarchaeota	Methanomicrobia	Methanomicrobiales	Methanoregulaceae	NA	Methanoregulaceae archaeon PtaU1.Bin066
107954	0	0.468177	0.347939	1.42397	2.24008	NA	NA	NA	2250256	Archaea	Candidatus Altiarchaeota	NA	Candidatus Altiarchaeales	NA	NA	Candidatus Altiarchaeales archaeon
107971	2.38584	6.03129	2.67357	0.865922	11.9566	K00374	narI, narV	nitrate reductase gamma subunit	2670410	Archaea	Euryarchaeota	Halobacteria	NA	NA	NA	Halobacteria archaeon
108234	0	0	1.31364	0.204808	1.51844	NA	NA	NA	1919231	Archaea	Euryarchaeota	Thermoplasmata	Thermoplasmatales	NA	NA	NA
108235	0	0.0600356	1.88903	1.43124	3.38031	NA	NA	NA	183967	Archaea	Euryarchaeota	Thermoplasmata	NA	NA	NA	NA
108236	0	0.0111255	1.11984	0.964506	2.09547	NA	NA	NA	183967	Archaea	Euryarchaeota	Thermoplasmata	NA	NA	NA	NA
108237	0	0	1.17649	1.24726	2.42375	NA	NA	NA	183967	Archaea	Euryarchaeota	Thermoplasmata	NA	NA	NA	NA
108238	0	0	1.49161	1.54067	3.03227	NA	NA	NA	183967	Archaea	Euryarchaeota	Thermoplasmata	NA	NA	NA	NA
108239	0	0	1.72257	1.13025	2.85282	NA	NA	NA	1906666	Archaea	Euryarchaeota	Thermoplasmata	NA	NA	NA	Thermoplasmata archaeon
108240	0	0	0.896294	0.99409	1.89038	K07027	K07027	glycosyltransferase 2 family protein	183967	Archaea	Euryarchaeota	Thermoplasmata	NA	NA	NA	NA
108242	0	0	1.29004	1.73032	3.02036	NA	NA	NA	183967	Archaea	Euryarchaeota	Thermoplasmata	NA	NA	NA	NA
108243	0	0	1.5419	1.13875	2.68064	NA	NA	NA	183967	Archaea	Euryarchaeota	Thermoplasmata	NA	NA	NA	NA
108474	2.53659	0.273082	0	0	2.80967	K19126	casE, cse3	CRISPR system Cascade subunit CasE	1906667	Archaea	Euryarchaeota	Thermoplasmata	Methanomassiliicoccales	NA	NA	Methanomassiliicoccales archaeon
108830	0	0.620617	1.45601	1.36426	3.44089	NA	NA	NA	2056317	Archaea	Euryarchaeota	Methanomicrobia	Methanosarcinales	NA	NA	ANME-2 cluster archaeon
108831	0	0.774061	0.903775	1.50859	3.18643	NA	NA	NA	2056317	Archaea	Euryarchaeota	Methanomicrobia	Methanosarcinales	NA	NA	ANME-2 cluster archaeon
108838	0	0.803499	0.223109	0.889127	1.91574	NA	NA	NA	2056317	Archaea	Euryarchaeota	Methanomicrobia	Methanosarcinales	NA	NA	ANME-2 cluster archaeon
108839	0	0.655624	0.724853	1.65553	3.036	K07038	K07038	inner membrane protein	2056317	Archaea	Euryarchaeota	Methanomicrobia	Methanosarcinales	NA	NA	ANME-2 cluster archaeon
109072	0	0.441866	1.18555	1.42165	3.04906	K06944	K06944	uncharacterized protein	2250274	Archaea	Candidatus Micrarchaeota	NA	NA	NA	NA	Candidatus Micrarchaeota archaeon
109073	0	1.06919	1.82795	2.22516	5.12229	NA	NA	NA	2157	Archaea	NA	NA	NA	NA	NA	NA
109074	0.0584938	0.398958	0.844353	1.80421	3.10602	NA	NA	NA	2250274	Archaea	Candidatus Micrarchaeota	NA	NA	NA	NA	Candidatus Micrarchaeota archaeon
109075	0	0.781059	1.18316	2.61431	4.57853	K03150	thiH	2-iminoacetate synthase	2250274	Archaea	Candidatus Micrarchaeota	NA	NA	NA	NA	Candidatus Micrarchaeota archaeon
109076	0	0.744741	0.459682	2.56121	3.76563	K07457	K07457	endonuclease III related protein	2250274	Archaea	Candidatus Micrarchaeota	NA	NA	NA	NA	Candidatus Micrarchaeota archaeon
109077	0.038752	0.710608	1.53642	1.94807	4.23385	K16052	ynaI, mscMJ	MscS family membrane protein	2250274	Archaea	Candidatus Micrarchaeota	NA	NA	NA	NA	Candidatus Micrarchaeota archaeon
109256	0.223914	0	1.29126	0.647532	2.16271	NA	NA	NA	2053489	Archaea	Candidatus Lokiarchaeota	NA	NA	NA	NA	Candidatus Lokiarchaeota archaeon
109327	0	0.752412	2.3175	1.55963	4.62954	NA	NA	NA	2053489	Archaea	Candidatus Lokiarchaeota	NA	NA	NA	NA	Candidatus Lokiarchaeota archaeon
109505	0.173546	0.599085	1.58062	1.5938	3.94705	K02058	ABC.SS.S	simple sugar transport system substrate-binding protein	1849365	Archaea	Candidatus Altiarchaeota	NA	Candidatus Altiarchaeales	NA	NA	Candidatus Altiarchaeales archaeon WOR_SM1_79
109506	0	0.781919	1.56635	2.04277	4.39104	NA	NA	NA	1849365	Archaea	Candidatus Altiarchaeota	NA	Candidatus Altiarchaeales	NA	NA	Candidatus Altiarchaeales archaeon WOR_SM1_79
109508	0	0.896866	0.62063	1.4004	2.91789	NA	NA	NA	1849365	Archaea	Candidatus Altiarchaeota	NA	Candidatus Altiarchaeales	NA	NA	Candidatus Altiarchaeales archaeon WOR_SM1_79
109546	0.516202	1.14813	0.885701	0.855254	3.40528	NA	NA	NA	2250274	Archaea	Candidatus Micrarchaeota	NA	NA	NA	NA	Candidatus Micrarchaeota archaeon
109547	0.480246	1.85903	0.21942	0.465252	3.02395	NA	NA	NA	2250274	Archaea	Candidatus Micrarchaeota	NA	NA	NA	NA	Candidatus Micrarchaeota archaeon
109811	0.523353	4.62883	2.74055	2.46364	10.3564	NA	NA	NA	2056317	Archaea	Euryarchaeota	Methanomicrobia	Methanosarcinales	NA	NA	ANME-2 cluster archaeon
109815	0.334213	2.99674	2.1661	2.16852	7.66558	K07061	cmr1	CRISPR-associated protein Cmr1	1811684	Archaea	Euryarchaeota	Methanomicrobia	Methanosarcinales	Methanotrichaceae	Methanothrix	Methanosaeta sp. PtaB.Bin018
109816	0	0.481724	0.515091	0.817413	1.81423	NA	NA	NA	2053489	Archaea	Candidatus Lokiarchaeota	NA	NA	NA	NA	Candidatus Lokiarchaeota archaeon
109817	0.0828686	0.493607	0.700979	0.810143	2.0876	K09691	ABC-2.LPSE.A	lipopolysaccharide transport system ATP-binding protein	2053489	Archaea	Candidatus Lokiarchaeota	NA	NA	NA	NA	Candidatus Lokiarchaeota archaeon
109818	0.081137	0.342997	0.915417	0.71005	2.0496	NA	NA	NA	2053489	Archaea	Candidatus Lokiarchaeota	NA	NA	NA	NA	Candidatus Lokiarchaeota archaeon
110071	0	0.911553	0.851204	1.20077	2.96353	NA	NA	NA	1801881	Archaea	NA	NA	NA	NA	NA	Candidatus Pacearchaeota archaeon RBG_13_36_9
110111	0.076169	0.161328	0.64855	3.0836	3.96965	NA	NA	NA	1735327	Archaea	Euryarchaeota	Methanomicrobia	Methanomicrobiales	Methanoregulaceae	Methanolinea	Methanolinea sp. SDB
110252	0	1.53684	4.0141	2.26003	7.81097	NA	NA	NA	588815	Archaea	Euryarchaeota	Methanomicrobia	Methanosarcinales	NA	NA	NA
110253	0	0.900493	2.37194	3.2483	6.52073	NA	NA	NA	588815	Archaea	Euryarchaeota	Methanomicrobia	Methanosarcinales	NA	NA	NA
110503	0.288907	0.749665	0.934309	0.397441	2.37032	NA	NA	NA	2250274	Archaea	Candidatus Micrarchaeota	NA	NA	NA	NA	Candidatus Micrarchaeota archaeon
110533	0.278257	1.24956	0.901863	0.436829	2.86651	NA	NA	NA	1935183	Archaea	NA	NA	NA	NA	NA	NA
110653	0	0.211442	1.4353	1.73987	3.38661	K17104	E2.5.1.41	phosphoglycerol geranylgeranyltransferase	2250274	Archaea	Candidatus Micrarchaeota	NA	NA	NA	NA	Candidatus Micrarchaeota archaeon
110654	0	0.597101	1.50371	1.87868	3.97949	NA	NA	NA	2157	Archaea	NA	NA	NA	NA	NA	NA
110656	0	0.381443	1.50055	2.10951	3.9915	K07090	K07090	uncharacterized protein	2250274	Archaea	Candidatus Micrarchaeota	NA	NA	NA	NA	Candidatus Micrarchaeota archaeon
110657	0	0.484565	1.14402	2.34504	3.97363	K03330	gatE	glutamyl-tRNA(Gln) amidotransferase subunit E	2157	Archaea	NA	NA	NA	NA	NA	NA
110658	0	0.49116	1.33899	2.81099	4.64114	K09482	gatD	glutamyl-tRNA(Gln) amidotransferase subunit D	2250274	Archaea	Candidatus Micrarchaeota	NA	NA	NA	NA	Candidatus Micrarchaeota archaeon
110659	0.0674629	0.65266	1.1566	2.33581	4.21253	NA	NA	NA	2157	Archaea	NA	NA	NA	NA	NA	NA
110660	0	0.636102	0.896957	2.06586	3.59892	K03531	ftsZ	cell division protein FtsZ	2250274	Archaea	Candidatus Micrarchaeota	NA	NA	NA	NA	Candidatus Micrarchaeota archaeon
110681	0	0.145728	1.21949	1.33157	2.69679	K16267	zipB	zinc and cadmium transporter	2250274	Archaea	Candidatus Micrarchaeota	NA	NA	NA	NA	Candidatus Micrarchaeota archaeon
110682	0	0.513823	1.13184	2.27048	3.91614	NA	NA	NA	2250274	Archaea	Candidatus Micrarchaeota	NA	NA	NA	NA	Candidatus Micrarchaeota archaeon
110684	0	0.217945	1.64692	1.81083	3.67569	K01975	thpR	RNA 2',3'-cyclic 3'-phosphodiesterase	2250274	Archaea	Candidatus Micrarchaeota	NA	NA	NA	NA	Candidatus Micrarchaeota archaeon
110685	0.281799	0.655232	1.73637	1.70612	4.37952	NA	NA	NA	2250274	Archaea	Candidatus Micrarchaeota	NA	NA	NA	NA	Candidatus Micrarchaeota archaeon
110686	0	0.877706	1.13973	1.90564	3.92308	NA	NA	NA	2250274	Archaea	Candidatus Micrarchaeota	NA	NA	NA	NA	Candidatus Micrarchaeota archaeon
110687	0.169764	0.684415	1.38379	1.31443	3.5524	K14574	SDO1, SBDS	ribosome maturation protein SDO1	2250274	Archaea	Candidatus Micrarchaeota	NA	NA	NA	NA	Candidatus Micrarchaeota archaeon
110688	0	0.668985	1.02923	1.62026	3.31847	NA	NA	NA	2157	Archaea	NA	NA	NA	NA	NA	NA
110689	0	0.287186	1.55673	2.11613	3.96004	K11600	RRP41, EXOSC4, SKI6	exosome complex component RRP41	2250274	Archaea	Candidatus Micrarchaeota	NA	NA	NA	NA	Candidatus Micrarchaeota archaeon
110690	0	0.32766	1.83098	2.90349	5.06214	NA	NA	NA	2157	Archaea	NA	NA	NA	NA	NA	NA
110691	0	0.49822	1.93242	1.63385	4.06449	K02921	RP-L37Ae, RPL37A	large subunit ribosomal protein L37Ae	115547	Archaea	NA	NA	NA	NA	NA	uncultured archaeon
110693	0	1.60502	1.26465	1.59101	4.46068	NA	NA	NA	2250274	Archaea	Candidatus Micrarchaeota	NA	NA	NA	NA	Candidatus Micrarchaeota archaeon
110695	0	0.253889	1.19967	1.28894	2.74249	K04798	pfdB, PFDN6	prefoldin beta subunit	2250274	Archaea	Candidatus Micrarchaeota	NA	NA	NA	NA	Candidatus Micrarchaeota archaeon
110696	0	0.875113	1.47637	2.52187	4.87335	NA	NA	NA	2250274	Archaea	Candidatus Micrarchaeota	NA	NA	NA	NA	Candidatus Micrarchaeota archaeon
110730	0.300891	1.10524	2.52659	1.83435	5.76708	K00754	bshA	L-malate glycosyltransferase	1906666	Archaea	Euryarchaeota	Thermoplasmata	NA	NA	NA	Thermoplasmata archaeon
111097	0	0.683429	1.26925	1.64114	3.59382	NA	NA	NA	2026714	Archaea	Candidatus Bathyarchaeota	NA	NA	NA	NA	Candidatus Bathyarchaeota archaeon
111478	1.55302	4.19005	2.83633	3.81594	12.3953	K15520	mshD	mycothiol synthase	2053491	Archaea	Candidatus Thorarchaeota	NA	NA	NA	NA	Candidatus Thorarchaeota archaeon
111714	0	1.29792	0.506962	1.447	3.25188	NA	NA	NA	1547897	Archaea	Euryarchaeota	Halobacteria	Halobacteriales	Halobacteriaceae	Halostella	Halostella salina
111933	0.0766981	0.88449	1.77184	1.63694	4.36996	NA	NA	NA	2026739	Archaea	Euryarchaeota	NA	NA	NA	NA	Euryarchaeota archaeon
111934	0.130271	1.38373	1.73789	1.61849	4.87039	NA	NA	NA	2026739	Archaea	Euryarchaeota	NA	NA	NA	NA	Euryarchaeota archaeon
112024	0.0447015	1.35953	1.43043	0.655216	3.48988	K03635	MOCS2B, moaE	molybdopterin synthase catalytic subunit	2250274	Archaea	Candidatus Micrarchaeota	NA	NA	NA	NA	Candidatus Micrarchaeota archaeon
112211	62.4513	16.7319	10.4367	10.3269	99.9467	NA	NA	NA	1906666	Archaea	Euryarchaeota	Thermoplasmata	NA	NA	NA	Thermoplasmata archaeon
112317	0	0.0162893	3.45286	2.55054	6.01969	NA	NA	NA	1242866	Archaea	Euryarchaeota	Thermoplasmata	Thermoplasmatales	NA	NA	Thermoplasmatales archaeon SCGC AB-540-F20
112319	0	0	2.8199	2.81075	5.63066	NA	NA	NA	1906666	Archaea	Euryarchaeota	Thermoplasmata	NA	NA	NA	Thermoplasmata archaeon
112320	0	0.0451902	3.91583	2.43975	6.40076	NA	NA	NA	1906666	Archaea	Euryarchaeota	Thermoplasmata	NA	NA	NA	Thermoplasmata archaeon
112321	0	0.219511	3.5079	1.99252	5.71993	NA	NA	NA	1698270	Archaea	Euryarchaeota	NA	NA	NA	NA	candidate division MSBL1 archaeon SCGC-AAA259M10
112342	2.05826	2.80898	0	0	4.86725	NA	NA	NA	1277351	Archaea	Euryarchaeota	Methanomicrobia	Methanomicrobiales	Methanospirillaceae	Methanospirillum	Methanospirillum stamsii
112577	6.66396	2.87169	0.60424	0.715084	10.855	K06877	K06877	DEAD/DEAH box helicase domain-containing protein	2099674	Archaea	Euryarchaeota	Candidatus Methanofastidiosa	NA	NA	NA	Candidatus Methanofastidiosa archaeon
113271	1.16529	1.24341	0	0	2.40871	NA	NA	NA	1392998	Archaea	Euryarchaeota	Methanomicrobia	Methanosarcinales	Candidatus Methanoperedenaceae	Candidatus Methanoperedens	Candidatus Methanoperedens nitroreducens
113391	0	0.324076	1.28255	2.20219	3.80881	NA	NA	NA	2157	Archaea	NA	NA	NA	NA	NA	NA
113392	0	0.19706	1.22747	2.1134	3.53793	K14260	alaA	alanine-synthesizing transaminase	2250274	Archaea	Candidatus Micrarchaeota	NA	NA	NA	NA	Candidatus Micrarchaeota archaeon
113393	0	0.693297	1.07667	2.49422	4.26418	NA	NA	NA	2250274	Archaea	Candidatus Micrarchaeota	NA	NA	NA	NA	Candidatus Micrarchaeota archaeon
113394	0	0.198465	1.2497	2.62984	4.078	NA	NA	NA	2250274	Archaea	Candidatus Micrarchaeota	NA	NA	NA	NA	Candidatus Micrarchaeota archaeon
113398	0	1.20093	1.10068	0.999208	3.30082	K03049	rpoE1	DNA-directed RNA polymerase subunit E'	2250274	Archaea	Candidatus Micrarchaeota	NA	NA	NA	NA	Candidatus Micrarchaeota archaeon
113416	0.189737	0.753181	1.12176	1.57291	3.63759	NA	NA	NA	2250274	Archaea	Candidatus Micrarchaeota	NA	NA	NA	NA	Candidatus Micrarchaeota archaeon
113417	0.212811	0.345924	2.14409	1.18535	3.88818	K03627	MBF1	putative transcription factor	2250274	Archaea	Candidatus Micrarchaeota	NA	NA	NA	NA	Candidatus Micrarchaeota archaeon
113418	0	0.413246	1.39378	1.02158	2.8286	K04799	FEN1, RAD2	flap endonuclease-1	2157	Archaea	NA	NA	NA	NA	NA	NA
113419	0	0.418729	1.01353	1.73632	3.16858	K07566	tsaC, rimN, SUA5	L-threonylcarbamoyladenylate synthase	2250274	Archaea	Candidatus Micrarchaeota	NA	NA	NA	NA	Candidatus Micrarchaeota archaeon
113420	0	0.351121	1.74319	2.0259	4.12021	K04566	lysK	lysyl-tRNA synthetase, class I	2157	Archaea	NA	NA	NA	NA	NA	NA
113423	0.127318	0.456403	1.35873	2.7765	4.71895	NA	NA	NA	115547	Archaea	NA	NA	NA	NA	NA	uncultured archaeon
113425	0.153972	0.33222	1.3667	2.0113	3.86419	NA	NA	NA	2250274	Archaea	Candidatus Micrarchaeota	NA	NA	NA	NA	Candidatus Micrarchaeota archaeon
113426	0	0.30619	1.40943	2.39065	4.10628	K09141	K09141	uncharacterized protein	2250274	Archaea	Candidatus Micrarchaeota	NA	NA	NA	NA	Candidatus Micrarchaeota archaeon
113427	0	0.641893	0.604074	1.16104	2.407	K06990	MEMO1	MEMO1 family protein	2250274	Archaea	Candidatus Micrarchaeota	NA	NA	NA	NA	Candidatus Micrarchaeota archaeon
114007	0.0892698	1.22354	3.52112	2.44616	7.28009	K17883	mtr	mycothione reductase	2157	Archaea	NA	NA	NA	NA	NA	NA
114096	0	0.0430842	4.10803	1.58639	5.7375	NA	NA	NA	2026714	Archaea	Candidatus Bathyarchaeota	NA	NA	NA	NA	Candidatus Bathyarchaeota archaeon
114374	0.135662	0.842514	0.239763	0.840241	2.05818	NA	NA	NA	2184052	Archaea	Euryarchaeota	Methanomicrobia	Methanomicrobiales	NA	NA	Methanomicrobiales archaeon
114581	0.498488	0.761055	2.90277	1.99028	6.1526	K02032	ddpF	peptide/nickel transport system ATP-binding protein	2026714	Archaea	Candidatus Bathyarchaeota	NA	NA	NA	NA	Candidatus Bathyarchaeota archaeon
114583	0.641662	1.09468	3.05723	2.51696	7.31053	K02034	ABC.PE.P1	peptide/nickel transport system permease protein	2026714	Archaea	Candidatus Bathyarchaeota	NA	NA	NA	NA	Candidatus Bathyarchaeota archaeon
114585	0.473674	0.574804	4.00192	2.19076	7.24116	K02035	ABC.PE.S	peptide/nickel transport system substrate-binding protein	2026714	Archaea	Candidatus Bathyarchaeota	NA	NA	NA	NA	Candidatus Bathyarchaeota archaeon
115290	2.09072	1.74342	0.126276	0.767964	4.72838	NA	NA	NA	1906666	Archaea	Euryarchaeota	Thermoplasmata	NA	NA	NA	Thermoplasmata archaeon
115910	0.693087	2.46289	1.00268	0.630255	4.78891	K11991	tadA	tRNA(adenine34) deaminase	2250274	Archaea	Candidatus Micrarchaeota	NA	NA	NA	NA	Candidatus Micrarchaeota archaeon
115980	0	0.347135	1.34611	2.95406	4.64731	NA	NA	NA	1803815	Archaea	Euryarchaeota	Thermoplasmata	Thermoplasmatales	NA	NA	Thermoplasmatales archaeon SM1-50
116498	0.417109	1.2918	0.462368	0.885626	3.05691	NA	NA	NA	1935183	Archaea	NA	NA	NA	NA	NA	NA
116506	0.103034	2.26095	0.569082	0.501994	3.43506	K07491	K07491	putative transposase	2053489	Archaea	Candidatus Lokiarchaeota	NA	NA	NA	NA	Candidatus Lokiarchaeota archaeon
116656	2.93135	15.7427	18.9316	18.323	55.9286	NA	NA	NA	1495336	Archaea	Euryarchaeota	Methanobacteria	Methanobacteriales	Methanobacteriaceae	Methanobacterium	Methanobacterium sp. SMA-27
116746	0	0.0258333	1.45179	0.496591	1.97421	NA	NA	NA	2026714	Archaea	Candidatus Bathyarchaeota	NA	NA	NA	NA	Candidatus Bathyarchaeota archaeon
116750	0.219775	2.13587	2.67876	3.01112	8.04553	K17883	mtr	mycothione reductase	2157	Archaea	NA	NA	NA	NA	NA	NA
117017	0.092355	0.678231	0.996254	0.634223	2.40106	NA	NA	NA	115547	Archaea	NA	NA	NA	NA	NA	uncultured archaeon
117195	13.736	9.78613	1.32889	1.70844	26.5594	K05825	LYSN	2-aminoadipate transaminase	2157	Archaea	NA	NA	NA	NA	NA	NA
117198	4.62352	2.56071	0.811899	0.249133	8.24527	NA	NA	NA	2191	Archaea	Euryarchaeota	Methanomicrobia	Methanomicrobiales	NA	NA	NA
117258	0	0	0.811627	0.985823	1.79745	NA	NA	NA	1906666	Archaea	Euryarchaeota	Thermoplasmata	NA	NA	NA	Thermoplasmata archaeon
117261	0	0.0476141	1.44271	1.24745	2.73777	K07557	tgtA2, arcS	archaeosine synthase alpha-subunit	1906666	Archaea	Euryarchaeota	Thermoplasmata	NA	NA	NA	Thermoplasmata archaeon
117262	0	0.0443937	1.5811	1.43571	3.06121	K00602	purH	phosphoribosylaminoimidazolecarboxamide formyltransferase / IMP cyclohydrolase	1919231	Archaea	Euryarchaeota	Thermoplasmata	Thermoplasmatales	NA	NA	NA
117263	0	0.0363256	0.81766	1.38077	2.23476	NA	NA	NA	2012525	Archaea	Euryarchaeota	Thermoplasmata	Thermoplasmatales	NA	NA	Thermoplasmatales archaeon ex4572_165
117264	0	0.153892	1.45741	1.2861	2.8974	K07558	K07558, cca	tRNA nucleotidyltransferase (CCA-adding enzyme)	183967	Archaea	Euryarchaeota	Thermoplasmata	NA	NA	NA	NA
117265	0	0.0298385	2.52681	1.20737	3.76401	NA	NA	NA	183967	Archaea	Euryarchaeota	Thermoplasmata	NA	NA	NA	NA
117266	0	0.16401	1.90619	1.66031	3.73051	K01975	thpR	RNA 2',3'-cyclic 3'-phosphodiesterase	183967	Archaea	Euryarchaeota	Thermoplasmata	NA	NA	NA	NA
117267	0	0.0902716	1.14812	1.05889	2.29728	NA	NA	NA	1919231	Archaea	Euryarchaeota	Thermoplasmata	Thermoplasmatales	NA	NA	NA
117269	0	0	1.13462	1.13389	2.26852	K01493	comEB	dCMP deaminase	1906666	Archaea	Euryarchaeota	Thermoplasmata	NA	NA	NA	Thermoplasmata archaeon
117270	0	0.0248119	1.48254	1.15819	2.66555	NA	NA	NA	1919231	Archaea	Euryarchaeota	Thermoplasmata	Thermoplasmatales	NA	NA	NA
117271	0	0.0722559	1.14799	0.705907	1.92615	K03455	TC.KEF	monovalent cation:H+ antiporter-2, CPA2 family	1906666	Archaea	Euryarchaeota	Thermoplasmata	NA	NA	NA	Thermoplasmata archaeon
117272	0	0	0.874315	0.894658	1.76897	K07446	trm-G10	tRNA (guanine10-N2)-dimethyltransferase	183967	Archaea	Euryarchaeota	Thermoplasmata	NA	NA	NA	NA
117273	0	0.0983006	1.17677	0.872154	2.14722	K00784	rnz	ribonuclease Z	183967	Archaea	Euryarchaeota	Thermoplasmata	NA	NA	NA	NA
117275	0	0	1.02736	1.22234	2.2497	NA	NA	NA	1906666	Archaea	Euryarchaeota	Thermoplasmata	NA	NA	NA	Thermoplasmata archaeon
117276	0	0.101209	1.68326	1.38564	3.17011	NA	NA	NA	183967	Archaea	Euryarchaeota	Thermoplasmata	NA	NA	NA	NA
117277	0	0	1.33497	1.02651	2.36148	K01641	E2.3.3.10	hydroxymethylglutaryl-CoA synthase	1906666	Archaea	Euryarchaeota	Thermoplasmata	NA	NA	NA	Thermoplasmata archaeon
117428	0	0	1.43254	0.76074	2.19328	NA	NA	NA	183967	Archaea	Euryarchaeota	Thermoplasmata	NA	NA	NA	NA
117429	0	0	1.13043	1.36483	2.49527	K01091	gph	phosphoglycolate phosphatase	183967	Archaea	Euryarchaeota	Thermoplasmata	NA	NA	NA	NA
117430	0	0	1.75675	0.396393	2.15315	NA	NA	NA	1906666	Archaea	Euryarchaeota	Thermoplasmata	NA	NA	NA	Thermoplasmata archaeon
117431	0	0	1.02852	1.16737	2.19589	NA	NA	NA	183967	Archaea	Euryarchaeota	Thermoplasmata	NA	NA	NA	NA
117432	0	0	1.4373	0.639257	2.07656	NA	NA	NA	183967	Archaea	Euryarchaeota	Thermoplasmata	NA	NA	NA	NA
117433	0	0	1.77876	0.683919	2.46268	NA	NA	NA	183967	Archaea	Euryarchaeota	Thermoplasmata	NA	NA	NA	NA
117434	0	0	0.689746	1.34782	2.03756	K04801	rfcS	replication factor C small subunit	1242690	Archaea	Euryarchaeota	Thermoplasmata	Thermoplasmatales	NA	NA	Thermoplasmatales archaeon SCGC AB-539-C06
117435	0	0	1.66053	1.02553	2.68606	NA	NA	NA	183967	Archaea	Euryarchaeota	Thermoplasmata	NA	NA	NA	NA
117436	0	0	0.95968	1.61978	2.57946	NA	NA	NA	183967	Archaea	Euryarchaeota	Thermoplasmata	NA	NA	NA	NA
117437	0	0	1.33428	1.57951	2.91379	K17488	mptA	GTP cyclohydrolase IV	183967	Archaea	Euryarchaeota	Thermoplasmata	NA	NA	NA	NA
117438	0	0	1.35564	1.7906	3.14624	NA	NA	NA	1906666	Archaea	Euryarchaeota	Thermoplasmata	NA	NA	NA	Thermoplasmata archaeon
117439	0	0	2.01957	1.08286	3.10243	NA	NA	NA	2012525	Archaea	Euryarchaeota	Thermoplasmata	Thermoplasmatales	NA	NA	Thermoplasmatales archaeon ex4572_165
117587	0.291849	0.947301	2.50776	1.64917	5.39609	NA	NA	NA	1968520	Archaea	Euryarchaeota	Methanomicrobia	Methanosarcinales	NA	NA	ANME-2 cluster archaeon HR1
118136	0.340607	1.44292	3.06144	3.71718	8.56215	NA	NA	NA	1906666	Archaea	Euryarchaeota	Thermoplasmata	NA	NA	NA	Thermoplasmata archaeon
118241	0	1.5608	2.34672	3.27383	7.18135	K04065	osmY	hyperosmotically inducible periplasmic protein	1935183	Archaea	NA	NA	NA	NA	NA	NA
118398	3.08156	1.28392	0	0.0369021	4.40239	NA	NA	NA	2250276	Archaea	Euryarchaeota	Hadesarchaea	NA	NA	NA	Hadesarchaea archaeon
118507	1.78385	1.68839	0	0.369544	3.84179	NA	NA	NA	2250257	Archaea	Candidatus Verstraetearchaeota	NA	NA	NA	NA	Candidatus Verstraetearchaeota archaeon
118572	0.616424	0.838453	0.361674	1.03898	2.85553	NA	NA	NA	2250274	Archaea	Candidatus Micrarchaeota	NA	NA	NA	NA	Candidatus Micrarchaeota archaeon
118583	4.11932	0	0.0283168	0	4.14763	NA	NA	NA	2495426	Archaea	Candidatus Verstraetearchaeota	Candidatus Methanomethylia	Candidatus Methanomethyliales	Candidatus Methanomethyliaceae	Candidatus Methanosuratus	Candidatus Methanosuratus sp.
118879	0	0.0835689	1.31394	0.284852	1.68236	K02040	pstS	phosphate transport system substrate-binding protein	1906667	Archaea	Euryarchaeota	Thermoplasmata	Methanomassiliicoccales	NA	NA	Methanomassiliicoccales archaeon
118880	0	0	3.86068	2.06314	5.92382	K07332	flaI	archaeal flagellar protein FlaI	2026803	Archaea	Candidatus Woesearchaeota	NA	NA	NA	NA	Candidatus Woesearchaeota archaeon
118881	0	0.0995772	2.91601	1.82637	4.84195	K07333	flaJ	archaeal flagellar protein FlaJ	2026803	Archaea	Candidatus Woesearchaeota	NA	NA	NA	NA	Candidatus Woesearchaeota archaeon
118882	0	0.0652548	4.12945	1.59335	5.78805	K07333	flaJ	archaeal flagellar protein FlaJ	2026803	Archaea	Candidatus Woesearchaeota	NA	NA	NA	NA	Candidatus Woesearchaeota archaeon
118884	0	0	4.19621	2.61241	6.80862	NA	NA	NA	1797976	Archaea	Euryarchaeota	NA	NA	NA	NA	Euryarchaeota archaeon RBG_13_31_8
118885	0	0.210023	4.47233	2.44085	7.1232	NA	NA	NA	2026803	Archaea	Candidatus Woesearchaeota	NA	NA	NA	NA	Candidatus Woesearchaeota archaeon
118886	0	0.148389	4.30657	3.32424	7.7792	NA	NA	NA	2026803	Archaea	Candidatus Woesearchaeota	NA	NA	NA	NA	Candidatus Woesearchaeota archaeon
119038	0	1.31046	2.79078	3.52443	7.62568	NA	NA	NA	2056316	Archaea	Euryarchaeota	Methanomicrobia	Methanophagales	NA	NA	Methanophagales archaeon
119057	0.197103	1.45445	1.94161	1.77692	5.37009	NA	NA	NA	2053491	Archaea	Candidatus Thorarchaeota	NA	NA	NA	NA	Candidatus Thorarchaeota archaeon
119058	0.130251	1.46359	2.53015	2.13332	6.25731	NA	NA	NA	2053491	Archaea	Candidatus Thorarchaeota	NA	NA	NA	NA	Candidatus Thorarchaeota archaeon
119061	0.216135	1.56675	2.93484	2.11551	6.83323	NA	NA	NA	2026739	Archaea	Euryarchaeota	NA	NA	NA	NA	Euryarchaeota archaeon
119062	0.228187	2.04429	2.20786	1.77017	6.25051	NA	NA	NA	2026739	Archaea	Euryarchaeota	NA	NA	NA	NA	Euryarchaeota archaeon
119063	0.426502	1.78369	1.91579	2.10654	6.23252	NA	NA	NA	2026714	Archaea	Candidatus Bathyarchaeota	NA	NA	NA	NA	Candidatus Bathyarchaeota archaeon
119882	0.458514	1.18307	0.379242	0.0706305	2.09146	NA	NA	NA	2093792	Archaea	Candidatus Aenigmarchaeota	NA	NA	NA	NA	Candidatus Aenigmarchaeota archaeon
120021	0.0467802	0.330652	1.18903	2.21854	3.785	K03724	lhr	ATP-dependent helicase Lhr and Lhr-like helicase	2250274	Archaea	Candidatus Micrarchaeota	NA	NA	NA	NA	Candidatus Micrarchaeota archaeon
120023	0	0.546838	1.04561	2.51588	4.10833	K04794	PTH2	peptidyl-tRNA hydrolase, PTH2 family	2250274	Archaea	Candidatus Micrarchaeota	NA	NA	NA	NA	Candidatus Micrarchaeota archaeon
120024	0	0.654005	0.751269	2.01071	3.41599	NA	NA	NA	2250274	Archaea	Candidatus Micrarchaeota	NA	NA	NA	NA	Candidatus Micrarchaeota archaeon
120025	0	1.03858	0.794155	1.70248	3.53522	K01494	dcd	dCTP deaminase	2157	Archaea	NA	NA	NA	NA	NA	NA
120026	0	0.565262	0.713588	1.51699	2.79584	NA	NA	NA	2250274	Archaea	Candidatus Micrarchaeota	NA	NA	NA	NA	Candidatus Micrarchaeota archaeon
120027	0	0.0507778	1.47254	1.17707	2.70038	NA	NA	NA	2250274	Archaea	Candidatus Micrarchaeota	NA	NA	NA	NA	Candidatus Micrarchaeota archaeon
120028	0.0938798	0.253889	0.919441	1.89518	3.16239	NA	NA	NA	2250274	Archaea	Candidatus Micrarchaeota	NA	NA	NA	NA	Candidatus Micrarchaeota archaeon
120029	0	0.488325	1.12299	2.11018	3.7215	NA	NA	NA	2250274	Archaea	Candidatus Micrarchaeota	NA	NA	NA	NA	Candidatus Micrarchaeota archaeon
120030	0.1333	0.731947	1.35287	2.20537	4.42348	K01265	map	methionyl aminopeptidase	2250274	Archaea	Candidatus Micrarchaeota	NA	NA	NA	NA	Candidatus Micrarchaeota archaeon
120137	0.181392	0.572699	1.0824	2.2149	4.05138	K07133	K07133	uncharacterized protein	1801616	Archaea	Candidatus Woesearchaeota	NA	NA	NA	NA	NA
120138	0	0.276231	0.681548	2.36379	3.32156	NA	NA	NA	2250274	Archaea	Candidatus Micrarchaeota	NA	NA	NA	NA	Candidatus Micrarchaeota archaeon
120139	0.173653	0.528267	1.69849	1.88601	4.28642	K10848	ERCC4, XPF	DNA excision repair protein ERCC-4	2157	Archaea	NA	NA	NA	NA	NA	NA
120140	0	0.36764	2.42889	1.4621	4.25863	NA	NA	NA	115547	Archaea	NA	NA	NA	NA	NA	uncultured archaeon
120141	0	0.572005	1.15454	1.20206	2.9286	NA	NA	NA	2250274	Archaea	Candidatus Micrarchaeota	NA	NA	NA	NA	Candidatus Micrarchaeota archaeon
120142	0	0.34732	1.90491	1.79097	4.04321	NA	NA	NA	2250274	Archaea	Candidatus Micrarchaeota	NA	NA	NA	NA	Candidatus Micrarchaeota archaeon
120143	0	0.895193	1.91959	2.93003	5.74481	NA	NA	NA	2250274	Archaea	Candidatus Micrarchaeota	NA	NA	NA	NA	Candidatus Micrarchaeota archaeon
120144	0.16754	0.709606	1.0227	1.90051	3.80035	NA	NA	NA	2157	Archaea	NA	NA	NA	NA	NA	NA
120145	0	0.329326	0.842288	1.83994	3.01155	K07301	yrbG	cation:H+ antiporter	2250274	Archaea	Candidatus Micrarchaeota	NA	NA	NA	NA	Candidatus Micrarchaeota archaeon
120146	0.120857	0.328847	1.17931	2.19338	3.82239	NA	NA	NA	2250274	Archaea	Candidatus Micrarchaeota	NA	NA	NA	NA	Candidatus Micrarchaeota archaeon
120385	0.242303	2.1285	1.73888	0.637696	4.74739	NA	NA	NA	1838285	Archaea	Euryarchaeota	Methanomicrobia	Methanosarcinales	NA	Candidatus Syntrophoarchaeum	Candidatus Syntrophoarchaeum caldarius
120454	0	0.412092	1.20578	2.48794	4.10581	NA	NA	NA	1698277	Archaea	Euryarchaeota	NA	NA	NA	NA	candidate division MSBL1 archaeon SCGC-AAA261O19
121480	0	0.7638	1.02963	0.930196	2.72363	K20469	K20469	putative heme transporter	1434100	Archaea	Euryarchaeota	Methanomicrobia	Methanosarcinales	Methanosarcinaceae	Methanosarcina	Methanosarcina sp. MTP4
121514	2.01279	0.763792	1.07236	0.685304	4.53424	K19429	epsM	acetyltransferase EpsM	2419781	Archaea	Euryarchaeota	Halobacteria	Natrialbales	Natrialbaceae	NA	Natrialbaceae archaeon XQ-INN 246
121927	2.23714	0.883578	0.126867	0	3.24759	K20974	K20974	two-component system, sensor histidine kinase	90426	Archaea	Euryarchaeota	Methanomicrobia	Methanosarcinales	Methanotrichaceae	Methanothrix	Methanothrix sp.
122016	0.479704	4.99035	14.2472	16.4743	36.1915	K07481	K07481	transposase, IS5 family	2268204	Archaea	Euryarchaeota	Thermoplasmata	Thermoplasmatales	NA	NA	Thermoplasmatales archaeon
122017	0	0.86835	0.684585	2.22456	3.7775	K11646	K11646	3-dehydroquinate synthase II	2250274	Archaea	Candidatus Micrarchaeota	NA	NA	NA	NA	Candidatus Micrarchaeota archaeon
122019	0.0874995	0.238231	0.838854	1.86627	3.03086	K00014	aroE	shikimate dehydrogenase	2250274	Archaea	Candidatus Micrarchaeota	NA	NA	NA	NA	Candidatus Micrarchaeota archaeon
122020	0.102818	0.644104	1.16461	1.72263	3.63417	K00800	aroA	3-phosphoshikimate 1-carboxyvinyltransferase	2250274	Archaea	Candidatus Micrarchaeota	NA	NA	NA	NA	Candidatus Micrarchaeota archaeon
122022	0	0.542007	1.89171	1.83139	4.26511	NA	NA	NA	2157	Archaea	NA	NA	NA	NA	NA	NA
122023	0	0.700292	0.908193	3.06953	4.67802	NA	NA	NA	2268197	Archaea	Thaumarchaeota	Nitrososphaeria	Nitrososphaerales	NA	NA	Nitrososphaerales archaeon
122024	0	0.321199	0.404538	2.29497	3.02071	NA	NA	NA	2250274	Archaea	Candidatus Micrarchaeota	NA	NA	NA	NA	Candidatus Micrarchaeota archaeon
122025	0	0.49673	1.83867	1.65655	3.99195	NA	NA	NA	2250274	Archaea	Candidatus Micrarchaeota	NA	NA	NA	NA	Candidatus Micrarchaeota archaeon
122026	0.477144	1.64989	5.74062	13.0798	20.9475	NA	NA	NA	115547	Archaea	NA	NA	NA	NA	NA	uncultured archaeon
122089	0	0.323239	0.833862	1.03716	2.19426	NA	NA	NA	2644672	Archaea	Euryarchaeota	Methanomicrobia	Methanosarcinales	Methanosarcinaceae	Methanosarcina	NA
122091	0	0.14284	1.848	2.12018	4.11102	NA	NA	NA	2026714	Archaea	Candidatus Bathyarchaeota	NA	NA	NA	NA	Candidatus Bathyarchaeota archaeon
122092	0	0.079943	1.8265	1.44456	3.35101	NA	NA	NA	1783275	Archaea	NA	NA	NA	NA	NA	NA
122802	0	0	1.40474	0.868498	2.27324	K06024	scpB	segregation and condensation protein B	1906666	Archaea	Euryarchaeota	Thermoplasmata	NA	NA	NA	Thermoplasmata archaeon
122803	0	0	0.958859	1.25697	2.21583	NA	NA	NA	183967	Archaea	Euryarchaeota	Thermoplasmata	NA	NA	NA	NA
122804	0	0	0.812724	0.7187	1.53142	NA	NA	NA	183967	Archaea	Euryarchaeota	Thermoplasmata	NA	NA	NA	NA
122805	0	0.10122	0.79903	0.964563	1.86481	K00549	metE	5-methyltetrahydropteroyltriglutamate--homocysteine methyltransferase	2012525	Archaea	Euryarchaeota	Thermoplasmata	Thermoplasmatales	NA	NA	Thermoplasmatales archaeon ex4572_165
122806	0	0	1.06535	1.09576	2.1611	K00584	mtrH	tetrahydromethanopterin S-methyltransferase subunit H	1919231	Archaea	Euryarchaeota	Thermoplasmata	Thermoplasmatales	NA	NA	NA
122807	0	0.14293	1.327	1.77239	3.24232	K00577	mtrA	tetrahydromethanopterin S-methyltransferase subunit A	2157	Archaea	NA	NA	NA	NA	NA	NA
122808	0	0	1.66963	1.40091	3.07054	K03243	EIF5B	translation initiation factor 5B	183967	Archaea	Euryarchaeota	Thermoplasmata	NA	NA	NA	NA
122810	0	0.0364989	1.35186	1.1294	2.51776	K02123	ATPVI, ntpI, atpI	V/A-type H+/Na+-transporting ATPase subunit I	183967	Archaea	Euryarchaeota	Thermoplasmata	NA	NA	NA	NA
122811	0	0.0302341	0.901213	1.04413	1.97558	NA	NA	NA	183967	Archaea	Euryarchaeota	Thermoplasmata	NA	NA	NA	NA
123337	1.50495	4.49301	0.275967	1.35853	7.63247	NA	NA	NA	2670410	Archaea	Euryarchaeota	Halobacteria	NA	NA	NA	Halobacteria archaeon
123439	3.03369	2.29799	0.214585	0.471294	6.01756	NA	NA	NA	2026714	Archaea	Candidatus Bathyarchaeota	NA	NA	NA	NA	Candidatus Bathyarchaeota archaeon
123478	0.283748	1.47655	0.756709	0.830775	3.34778	K07090	K07090	uncharacterized protein	1801616	Archaea	Candidatus Woesearchaeota	NA	NA	NA	NA	NA
123576	0.132196	0.63646	0.832648	0.89779	2.49909	K03738	aor	aldehyde:ferredoxin oxidoreductase	2250276	Archaea	Euryarchaeota	Hadesarchaea	NA	NA	NA	Hadesarchaea archaeon
123610	0	1.14925	2.06475	2.25481	5.46881	NA	NA	NA	2026739	Archaea	Euryarchaeota	NA	NA	NA	NA	Euryarchaeota archaeon
123616	0	0.200153	4.04493	1.67073	5.91581	NA	NA	NA	2026739	Archaea	Euryarchaeota	NA	NA	NA	NA	Euryarchaeota archaeon
123774	0.324548	0.627511	0.848841	0.57519	2.37609	NA	NA	NA	2081358	Archaea	Euryarchaeota	Methanomicrobia	Methanophagales	NA	NA	ANME-1 cluster archaeon GoMg2
123857	6.6043	4.80344	0.758463	1.08701	13.2532	K19138	csm2	CRISPR-associated protein Csm2	2250255	Archaea	Euryarchaeota	Methanomicrobia	Methanosarcinales	NA	NA	Methanosarcinales archaeon
123859	11.579	8.01973	2.26805	2.4929	24.3597	K19139	csm4	CRISPR-associated protein Csm4	2626337	Archaea	Euryarchaeota	Methanomicrobia	Methanosarcinales	Candidatus Methanoperedenaceae	Candidatus Methanoperedens	NA
123936	0	0.835356	0.752039	1.07699	2.66438	K00936	pdtaS	two-component system, sensor histidine kinase PdtaS	2157	Archaea	NA	NA	NA	NA	NA	NA
124315	0	0	2.15489	1.2794	3.43429	NA	NA	NA	1933278	Archaea	Euryarchaeota	Thermoplasmata	NA	NA	NA	Thermoplasmata archaeon M8B2D
124317	0	0	4.7681	2.15762	6.92572	NA	NA	NA	1080712	Archaea	Euryarchaeota	Thermoplasmata	Methanomassiliicoccales	Methanomassiliicoccaceae	Methanomassiliicoccus	Methanomassiliicoccus luminyensis
124318	0	0.110241	3.45014	2.15186	5.71224	NA	NA	NA	224756	Archaea	Euryarchaeota	Methanomicrobia	NA	NA	NA	NA
124319	0	0	4.74482	2.89344	7.63826	NA	NA	NA	2157	Archaea	NA	NA	NA	NA	NA	NA
124331	2.13853	0.938166	0.121579	0	3.19828	NA	NA	NA	115547	Archaea	NA	NA	NA	NA	NA	uncultured archaeon
124397	0	0.27347	1.02231	0.340846	1.63663	NA	NA	NA	1644055	Archaea	Euryarchaeota	Halobacteria	Haloferacales	NA	NA	NA
124699	0	0	3.58628	2.41923	6.0055	NA	NA	NA	1906665	Archaea	NA	NA	NA	NA	NA	archaeon
124705	4.25198	6.86757	2.05122	0.616884	13.7877	K17230	fccA	cytochrome subunit of sulfide dehydrogenase	2670410	Archaea	Euryarchaeota	Halobacteria	NA	NA	NA	Halobacteria archaeon
124706	3.13266	7.9121	2.5994	1.13162	14.7758	K17229	fccB	sulfide dehydrogenase [flavocytochrome c] flavoprotein chain	2670410	Archaea	Euryarchaeota	Halobacteria	NA	NA	NA	Halobacteria archaeon
124843	0.0124213	0.960118	1.25607	2.18744	4.41605	K07478	ycaJ	putative ATPase	2250274	Archaea	Candidatus Micrarchaeota	NA	NA	NA	NA	Candidatus Micrarchaeota archaeon
124844	0.174339	2.04114	2.40807	3.62808	8.25163	NA	NA	NA	2250274	Archaea	Candidatus Micrarchaeota	NA	NA	NA	NA	Candidatus Micrarchaeota archaeon
125350	0	1.0892	0.404893	1.25887	2.75296	K05571	mnhG, mrpG	multicomponent Na+:H+ antiporter subunit G	1906666	Archaea	Euryarchaeota	Thermoplasmata	NA	NA	NA	Thermoplasmata archaeon
125359	0	0	0.42775	0.703435	1.13118	NA	NA	NA	1801634	Archaea	Candidatus Micrarchaeota	NA	NA	NA	NA	NA
125360	0	0	0.344433	1.31795	1.66239	NA	NA	NA	1801634	Archaea	Candidatus Micrarchaeota	NA	NA	NA	NA	NA
125361	0	0.239298	0.752249	0.488244	1.47979	K06317	bofA	inhibitor of the pro-sigma K processing machinery	1801634	Archaea	Candidatus Micrarchaeota	NA	NA	NA	NA	NA
125362	0	0.0407045	0.598041	1.08731	1.72606	NA	NA	NA	1801634	Archaea	Candidatus Micrarchaeota	NA	NA	NA	NA	NA
125363	0	0.139254	0.927439	0.841191	1.90788	NA	NA	NA	1974409	Archaea	Candidatus Micrarchaeota	NA	NA	NA	NA	Candidatus Micrarchaeota archaeon CG_4_10_14_0_2_um_filter_55_9
125364	0	0.0704884	1.19051	0.930134	2.19114	K03547	sbcD, mre11	DNA repair protein SbcD/Mre11	1801634	Archaea	Candidatus Micrarchaeota	NA	NA	NA	NA	NA
125365	0	0	0.818445	0.946109	1.76455	K06915	K06915	uncharacterized protein	1801634	Archaea	Candidatus Micrarchaeota	NA	NA	NA	NA	NA
125366	0	0.0986166	0.238861	0.970074	1.30755	NA	NA	NA	1801634	Archaea	Candidatus Micrarchaeota	NA	NA	NA	NA	NA
125367	0	0.211574	0.298038	1.05174	1.56136	NA	NA	NA	2250274	Archaea	Candidatus Micrarchaeota	NA	NA	NA	NA	Candidatus Micrarchaeota archaeon
125368	0	0.238793	0.482984	1.07469	1.79647	NA	NA	NA	1801634	Archaea	Candidatus Micrarchaeota	NA	NA	NA	NA	NA
125857	0	0.583125	1.52357	2.03975	4.14644	NA	NA	NA	2250274	Archaea	Candidatus Micrarchaeota	NA	NA	NA	NA	Candidatus Micrarchaeota archaeon
125858	0	0.526114	1.07358	2.09607	3.69577	K10747	LIG1	DNA ligase 1	2157	Archaea	NA	NA	NA	NA	NA	NA
125860	0.0404008	0.232749	1.23902	1.91043	3.4226	NA	NA	NA	2250274	Archaea	Candidatus Micrarchaeota	NA	NA	NA	NA	Candidatus Micrarchaeota archaeon
125861	0.11654	0.894995	1.00392	1.4843	3.49976	NA	NA	NA	2250274	Archaea	Candidatus Micrarchaeota	NA	NA	NA	NA	Candidatus Micrarchaeota archaeon
125862	0	0.403427	1.11058	0.990147	2.50415	NA	NA	NA	2250274	Archaea	Candidatus Micrarchaeota	NA	NA	NA	NA	Candidatus Micrarchaeota archaeon
126270	0.191619	0.392063	0.885661	1.81897	3.28831	NA	NA	NA	2250274	Archaea	Candidatus Micrarchaeota	NA	NA	NA	NA	Candidatus Micrarchaeota archaeon
126272	0	0.252809	0.684096	2.62471	3.56161	K02929	RP-L44e, RPL44	large subunit ribosomal protein L44e	2250274	Archaea	Candidatus Micrarchaeota	NA	NA	NA	NA	Candidatus Micrarchaeota archaeon
126273	0.15346	0.858105	1.2932	2.57551	4.88027	K03237	EIF2S1	translation initiation factor 2 subunit 1	2250274	Archaea	Candidatus Micrarchaeota	NA	NA	NA	NA	Candidatus Micrarchaeota archaeon
126274	0	0.37477	0.715044	2.00482	3.09464	K07159	K07159	uncharacterized protein	115547	Archaea	NA	NA	NA	NA	NA	uncultured archaeon
126275	0.0509199	0.533367	0.501848	2.28161	3.36774	NA	NA	NA	2157	Archaea	NA	NA	NA	NA	NA	NA
126276	0.17782	0.96745	0.387226	2.0965	3.62899	NA	NA	NA	115547	Archaea	NA	NA	NA	NA	NA	uncultured archaeon
126278	0	0.523011	1.49435	2.06901	4.08637	K09003	K09003	uncharacterized protein	2250274	Archaea	Candidatus Micrarchaeota	NA	NA	NA	NA	Candidatus Micrarchaeota archaeon
126280	0.0797821	0.446672	0.85711	2.3329	3.71647	K01866	YARS, tyrS	tyrosyl-tRNA synthetase	2250274	Archaea	Candidatus Micrarchaeota	NA	NA	NA	NA	Candidatus Micrarchaeota archaeon
126306	0.426094	0.741839	0	1.49996	2.6679	NA	NA	NA	2250256	Archaea	Candidatus Altiarchaeota	NA	Candidatus Altiarchaeales	NA	NA	Candidatus Altiarchaeales archaeon
126439	0	0.489693	1.15108	0.63635	2.27713	NA	NA	NA	2026747	Archaea	Candidatus Heimdallarchaeota	NA	NA	NA	NA	Candidatus Heimdallarchaeota archaeon
126443	0.0915317	0.809402	1.20473	0.47024	2.5759	NA	NA	NA	2160	Archaea	Euryarchaeota	Methanobacteria	Methanobacteriales	Methanobacteriaceae	Methanobacterium	NA
127186	0	0	0.943565	0.651927	1.59549	NA	NA	NA	1906666	Archaea	Euryarchaeota	Thermoplasmata	NA	NA	NA	Thermoplasmata archaeon
127331	0	4.04206	2.40606	2.42267	8.87079	NA	NA	NA	2056630	Archaea	Candidatus Korarchaeota	NA	NA	NA	NA	Candidatus Korarchaeota archaeon
127474	0	0.0567959	1.03505	1.13604	2.22788	NA	NA	NA	1698288	Archaea	Euryarchaeota	NA	NA	NA	NA	candidate division MSBL1 archaeon SCGC-AAA385M11
127497	0.0870235	0.553456	0.606445	1.02389	2.27082	NA	NA	NA	2053489	Archaea	Candidatus Lokiarchaeota	NA	NA	NA	NA	Candidatus Lokiarchaeota archaeon
127588	0	0.363462	0.413067	1.29756	2.07409	NA	NA	NA	2026714	Archaea	Candidatus Bathyarchaeota	NA	NA	NA	NA	Candidatus Bathyarchaeota archaeon
127651	0	0.0839786	2.08978	0.798712	2.97247	NA	NA	NA	1706443	Archaea	Candidatus Thorarchaeota	NA	NA	NA	NA	Candidatus Thorarchaeota archaeon SMTZ-45
128054	0	0.545646	1.5521	2.34941	4.44716	K02877	RP-L15e, RPL15	large subunit ribosomal protein L15e	2250274	Archaea	Candidatus Micrarchaeota	NA	NA	NA	NA	Candidatus Micrarchaeota archaeon
128056	0.0627564	0.616553	0.825316	1.67851	3.18313	K02123	ATPVI, ntpI, atpI	V/A-type H+/Na+-transporting ATPase subunit I	2250274	Archaea	Candidatus Micrarchaeota	NA	NA	NA	NA	Candidatus Micrarchaeota archaeon
128057	0.436778	0.958733	0.976016	2.08797	4.4595	K02124	ATPVK, ntpK, atpK	V/A-type H+/Na+-transporting ATPase subunit K	2250274	Archaea	Candidatus Micrarchaeota	NA	NA	NA	NA	Candidatus Micrarchaeota archaeon
128058	0	0.812979	0.931293	1.63537	3.37964	K02121	ATPVE, ntpE, atpE	V/A-type H+/Na+-transporting ATPase subunit E	115547	Archaea	NA	NA	NA	NA	NA	uncultured archaeon
128059	0	0.869172	1.06024	1.6138	3.54321	K02119	ATPVC, ntpC, atpC	V/A-type H+/Na+-transporting ATPase subunit C	2250274	Archaea	Candidatus Micrarchaeota	NA	NA	NA	NA	Candidatus Micrarchaeota archaeon
128060	0	0.31313	0.962436	1.88295	3.15852	K02122	ATPVF, ntpF, atpF	V/A-type H+/Na+-transporting ATPase subunit F	2250274	Archaea	Candidatus Micrarchaeota	NA	NA	NA	NA	Candidatus Micrarchaeota archaeon
128061	0	0.522187	1.28837	1.9496	3.76016	K02117	ATPVA, ntpA, atpA	V/A-type H+/Na+-transporting ATPase subunit A	2157	Archaea	NA	NA	NA	NA	NA	NA
128062	0	0.351404	1.35101	2.19653	3.89895	K02118	ATPVB, ntpB, atpB	V/A-type H+/Na+-transporting ATPase subunit B	2250274	Archaea	Candidatus Micrarchaeota	NA	NA	NA	NA	Candidatus Micrarchaeota archaeon
128063	0.183672	0.357082	1.18075	2.04513	3.76663	K02120	ATPVD, ntpD, atpD	V/A-type H+/Na+-transporting ATPase subunit D	2250274	Archaea	Candidatus Micrarchaeota	NA	NA	NA	NA	Candidatus Micrarchaeota archaeon
128312	0	0.952238	0.359633	1.64761	2.95948	NA	NA	NA	2053489	Archaea	Candidatus Lokiarchaeota	NA	NA	NA	NA	Candidatus Lokiarchaeota archaeon
128429	0	0.0601316	0.836738	1.4526	2.34947	K07052	K07052	uncharacterized protein	1758255	Archaea	Euryarchaeota	Halobacteria	Haloferacales	Halorubraceae	Halorubrum	Halorubrum aethiopicum
128469	0	5.31	4.85353	8.9221	19.0856	NA	NA	NA	2053489	Archaea	Candidatus Lokiarchaeota	NA	NA	NA	NA	Candidatus Lokiarchaeota archaeon
128668	0.188313	1.39941	1.11957	1.16441	3.8717	NA	NA	NA	2250258	Archaea	Euryarchaeota	Archaeoglobi	Archaeoglobales	NA	NA	Archaeoglobales archaeon
128870	0	0.197093	0.533015	1.00046	1.73057	NA	NA	NA	2191	Archaea	Euryarchaeota	Methanomicrobia	Methanomicrobiales	NA	NA	NA
128987	0	0	1.25085	1.2003	2.45115	NA	NA	NA	183967	Archaea	Euryarchaeota	Thermoplasmata	NA	NA	NA	NA
128988	0	0.0291111	1.42677	0.941649	2.39753	K01873	VARS, valS	valyl-tRNA synthetase	183967	Archaea	Euryarchaeota	Thermoplasmata	NA	NA	NA	NA
128989	0	0	1.37186	1.13464	2.5065	K08177	oxlT	MFS transporter, OFA family, oxalate/formate antiporter	183967	Archaea	Euryarchaeota	Thermoplasmata	NA	NA	NA	NA
128990	0	0	1.25646	0.909777	2.16624	K01673	cynT, can	carbonic anhydrase	183967	Archaea	Euryarchaeota	Thermoplasmata	NA	NA	NA	NA
129079	0.0342795	1.00369	1.12585	0.871966	3.03578	NA	NA	NA	2591838	Archaea	NA	NA	NA	NA	NA	Asgard group archaeon
129114	0	0.371332	0.889614	1.05079	2.31174	NA	NA	NA	183967	Archaea	Euryarchaeota	Thermoplasmata	NA	NA	NA	NA
129115	0	0.0571132	1.6956	1.54525	3.29796	NA	NA	NA	1234666	Archaea	Euryarchaeota	Thermoplasmata	NA	NA	NA	NA
129116	0	0	0.741113	1.74948	2.4906	NA	NA	NA	183967	Archaea	Euryarchaeota	Thermoplasmata	NA	NA	NA	NA
129117	0	0	1.28263	1.05427	2.3369	K01912	paaK	phenylacetate-CoA ligase	1234666	Archaea	Euryarchaeota	Thermoplasmata	NA	NA	NA	NA
129118	0	0.0937914	0.906515	1.28298	2.28328	K07027	K07027	glycosyltransferase 2 family protein	1906666	Archaea	Euryarchaeota	Thermoplasmata	NA	NA	NA	Thermoplasmata archaeon
129119	0	0	1.24811	0.749321	1.99743	NA	NA	NA	1906666	Archaea	Euryarchaeota	Thermoplasmata	NA	NA	NA	Thermoplasmata archaeon
129120	0	0	1.98948	1.52514	3.51462	K01934	MTHFS	5-formyltetrahydrofolate cyclo-ligase	2012525	Archaea	Euryarchaeota	Thermoplasmata	Thermoplasmatales	NA	NA	Thermoplasmatales archaeon ex4572_165
129121	0	0	0.984558	0.87701	1.86157	K06863	purP	5-formaminoimidazole-4-carboxamide-1-(beta)-D-ribofuranosyl 5'-monophosphate synthetase	183967	Archaea	Euryarchaeota	Thermoplasmata	NA	NA	NA	NA
129319	0.0233246	0.441551	0.878784	0.922955	2.26661	NA	NA	NA	35749	Archaea	Euryarchaeota	Thermococci	Thermococcales	Thermococcaceae	Thermococcus	Thermococcus sp.
129413	0.2024	0.83826	0.955846	0.925059	2.92157	NA	NA	NA	2250274	Archaea	Candidatus Micrarchaeota	NA	NA	NA	NA	Candidatus Micrarchaeota archaeon
129513	0.2057	1.52333	0	0	1.72903	K01270	pepD	dipeptidase D	28890	Archaea	Euryarchaeota	NA	NA	NA	NA	NA
129615	0	0.0349388	1.36828	1.31061	2.71383	NA	NA	NA	183967	Archaea	Euryarchaeota	Thermoplasmata	NA	NA	NA	NA
129618	0	0.067604	1.23096	1.19075	2.48931	NA	NA	NA	183967	Archaea	Euryarchaeota	Thermoplasmata	NA	NA	NA	NA
129619	0	0	1.33378	1.06538	2.39916	K10848	ERCC4, XPF	DNA excision repair protein ERCC-4	183967	Archaea	Euryarchaeota	Thermoplasmata	NA	NA	NA	NA
129621	0	0	0.791582	0.122293	0.913875	NA	NA	NA	183967	Archaea	Euryarchaeota	Thermoplasmata	NA	NA	NA	NA
129682	0.0423254	1.16175	0.607119	1.01255	2.82375	NA	NA	NA	2157	Archaea	NA	NA	NA	NA	NA	NA
129703	0	1.05271	0.0486869	0.608119	1.70952	NA	NA	NA	2225	Archaea	Euryarchaeota	Methanomicrobia	Methanosarcinales	Methanosarcinaceae	Methanococcoides	NA
129782	0.126393	0.787872	1.06419	0.936605	2.91506	K03737	por, nifJ	pyruvate-ferredoxin/flavodoxin oxidoreductase	1801616	Archaea	Candidatus Woesearchaeota	NA	NA	NA	NA	NA
130068	0	0	3.91162	2.44543	6.35705	NA	NA	NA	1234666	Archaea	Euryarchaeota	Thermoplasmata	NA	NA	NA	NA
130069	0	0	2.97087	2.08954	5.06041	K20611	crtD	1-hydroxy-2-isopentenylcarotenoid 3,4-desaturase	183967	Archaea	Euryarchaeota	Thermoplasmata	NA	NA	NA	NA
130070	0	0	2.81299	2.08912	4.90211	NA	NA	NA	183967	Archaea	Euryarchaeota	Thermoplasmata	NA	NA	NA	NA
130071	0	0	2.16054	1.88875	4.0493	K15746	crtZ	beta-carotene 3-hydroxylase	183967	Archaea	Euryarchaeota	Thermoplasmata	NA	NA	NA	NA
130072	0	0	2.35406	2.19228	4.54634	K22745	AIFM2	apoptosis-inducing factor 2	28890	Archaea	Euryarchaeota	NA	NA	NA	NA	NA
130073	0	0	2.84422	2.04121	4.88544	K02548	menA	1,4-dihydroxy-2-naphthoate polyprenyltransferase	28890	Archaea	Euryarchaeota	NA	NA	NA	NA	NA
130074	0	0.147317	1.06542	1.93697	3.14971	NA	NA	NA	1906666	Archaea	Euryarchaeota	Thermoplasmata	NA	NA	NA	Thermoplasmata archaeon
130075	0	0.0746732	1.9696	2.18297	4.22725	K07725	csa3	CRISPR-associated protein Csa3	183967	Archaea	Euryarchaeota	Thermoplasmata	NA	NA	NA	NA
130076	0	0	2.28872	2.3076	4.59633	NA	NA	NA	183967	Archaea	Euryarchaeota	Thermoplasmata	NA	NA	NA	NA
130077	0	0.102235	1.26942	1.58104	2.95269	NA	NA	NA	2157	Archaea	NA	NA	NA	NA	NA	NA
130189	0	0.455923	0.689236	0.918093	2.06325	NA	NA	NA	2191	Archaea	Euryarchaeota	Methanomicrobia	Methanomicrobiales	NA	NA	NA
130227	0.210882	0.797399	0.433785	1.61502	3.05709	NA	NA	NA	1803814	Archaea	Euryarchaeota	Theionarchaea	NA	NA	NA	Theionarchaea archaeon DG-70-1
130267	0	0	2.66424	0.808807	3.47305	NA	NA	NA	1126245	Archaea	Euryarchaeota	Halobacteria	Haloferacales	Haloferacaceae	Haloplanus	Haloplanus salinus
130268	0	0.0808683	2.93993	1.4487	4.4695	NA	NA	NA	388259	Archaea	Euryarchaeota	Halobacteria	Natrialbales	Natrialbaceae	Natronorubrum	Natronorubrum sulfidifaciens
130271	0	0.238814	1.92821	0.918736	3.08576	NA	NA	NA	437163	Archaea	Euryarchaeota	Halobacteria	Halobacteriales	Haloarculaceae	Halomicrobium	Halomicrobium katesii
130364	0	0.360715	1.18326	2.0879	3.63187	K01873	VARS, valS	valyl-tRNA synthetase	2250274	Archaea	Candidatus Micrarchaeota	NA	NA	NA	NA	Candidatus Micrarchaeota archaeon
130365	0	0.59571	1.13719	1.69608	3.42898	NA	NA	NA	2250274	Archaea	Candidatus Micrarchaeota	NA	NA	NA	NA	Candidatus Micrarchaeota archaeon
130366	0.147269	0.465717	1.10272	1.80801	3.52372	K01601	rbcL	ribulose-bisphosphate carboxylase large chain	2250274	Archaea	Candidatus Micrarchaeota	NA	NA	NA	NA	Candidatus Micrarchaeota archaeon
130367	0.0843919	0.587256	1.26722	1.56819	3.50706	K01870	IARS, ileS	isoleucyl-tRNA synthetase	2157	Archaea	NA	NA	NA	NA	NA	NA
130368	0	0.770268	1.26611	1.9448	3.98117	NA	NA	NA	2250274	Archaea	Candidatus Micrarchaeota	NA	NA	NA	NA	Candidatus Micrarchaeota archaeon
130640	0.230066	1.09584	1.27554	0.761089	3.36254	K00858	ppnK, NADK	NAD+ kinase	2026764	Archaea	Nanoarchaeota	NA	NA	NA	NA	Nanoarchaeota archaeon
131061	0	0	2.38017	2.27975	4.65992	NA	NA	NA	2268204	Archaea	Euryarchaeota	Thermoplasmata	Thermoplasmatales	NA	NA	Thermoplasmatales archaeon
131063	0	0.23412	2.24596	0.943227	3.4233	NA	NA	NA	183967	Archaea	Euryarchaeota	Thermoplasmata	NA	NA	NA	NA
131065	0	0	1.75699	1.99468	3.75167	NA	NA	NA	183967	Archaea	Euryarchaeota	Thermoplasmata	NA	NA	NA	NA
131066	0	0	0.790941	0.757434	1.54837	K04654	hypD	hydrogenase expression/formation protein HypD	2157	Archaea	NA	NA	NA	NA	NA	NA
131067	0	0	0.429447	1.69168	2.12113	K04653	hypC	hydrogenase expression/formation protein HypC	1234666	Archaea	Euryarchaeota	Thermoplasmata	NA	NA	NA	NA
131068	0	0	1.00062	1.09048	2.09111	NA	NA	NA	183967	Archaea	Euryarchaeota	Thermoplasmata	NA	NA	NA	NA
131069	0	0	1.70396	0.871695	2.57565	K04758	feoA	ferrous iron transport protein A	1906666	Archaea	Euryarchaeota	Thermoplasmata	NA	NA	NA	Thermoplasmata archaeon
131070	0	0	1.46696	0.341008	1.80797	NA	NA	NA	183967	Archaea	Euryarchaeota	Thermoplasmata	NA	NA	NA	NA
131221	0	0.601902	1.43511	1.43609	3.4731	K09125	yhhQ	queuosine precursor transporter	1783276	Archaea	NA	NA	NA	NA	NA	NA
131300	0	0.557933	2.42085	0.397817	3.3766	NA	NA	NA	1980646	Archaea	Euryarchaeota	Theionarchaea	NA	NA	NA	NA
131662	0.116495	0.193283	1.18081	1.58415	3.07473	K15429	TRM5, TRMT5	tRNA (guanine37-N1)-methyltransferase	2250274	Archaea	Candidatus Micrarchaeota	NA	NA	NA	NA	Candidatus Micrarchaeota archaeon
131663	0	0.662396	1.08902	1.60054	3.35195	K01869	LARS, leuS	leucyl-tRNA synthetase	2250274	Archaea	Candidatus Micrarchaeota	NA	NA	NA	NA	Candidatus Micrarchaeota archaeon
131664	0.0780125	0.462191	0.935346	2.24342	3.71897	K09759	aspC, aspS	nondiscriminating aspartyl-tRNA synthetase	2157	Archaea	NA	NA	NA	NA	NA	NA
131665	0	0.604717	0.640446	2.09199	3.33715	K03787	surE	5'-nucleotidase	2250274	Archaea	Candidatus Micrarchaeota	NA	NA	NA	NA	Candidatus Micrarchaeota archaeon
131784	1.14855	9.04411	11.7024	13.3596	35.2547	NA	NA	NA	2157	Archaea	NA	NA	NA	NA	NA	NA
132221	0.0959683	1.2109	1.06802	1.0788	3.45369	NA	NA	NA	2187	Archaea	Euryarchaeota	Methanococci	Methanococcales	Methanococcaceae	Methanococcus	Methanococcus vannielii
132341	0	0.768549	1.70055	0.871268	3.34037	NA	NA	NA	115547	Archaea	NA	NA	NA	NA	NA	uncultured archaeon
132425	0	0	0.519003	0.94143	1.46043	NA	NA	NA	115547	Archaea	NA	NA	NA	NA	NA	uncultured archaeon
132426	0	0	1.12356	1.33431	2.45786	K07464	cas4	CRISPR-associated exonuclease Cas4	183967	Archaea	Euryarchaeota	Thermoplasmata	NA	NA	NA	NA
132427	0	0	1.01375	0.237377	1.25113	NA	NA	NA	1803817	Archaea	Euryarchaeota	Thermoplasmata	Thermoplasmatales	NA	NA	Thermoplasmatales archaeon SG8-52-2
132430	0	0	1.4857	1.32254	2.80824	K05996	cpt	carboxypeptidase T	1234666	Archaea	Euryarchaeota	Thermoplasmata	NA	NA	NA	NA
132431	0	0.0698628	1.42551	1.63223	3.1276	K03918	lat	L-lysine 6-transaminase	2157	Archaea	NA	NA	NA	NA	NA	NA
132432	0	0	1.19639	0.649448	1.84584	NA	NA	NA	183967	Archaea	Euryarchaeota	Thermoplasmata	NA	NA	NA	NA
132663	0	0.685348	2.01409	1.9108	4.61024	NA	NA	NA	2250274	Archaea	Candidatus Micrarchaeota	NA	NA	NA	NA	Candidatus Micrarchaeota archaeon
132664	0	0.406799	0.948664	1.42839	2.78386	K04069	pflA, pflC, pflE	pyruvate formate lyase activating enzyme	2250274	Archaea	Candidatus Micrarchaeota	NA	NA	NA	NA	Candidatus Micrarchaeota archaeon
132665	0.108013	0.647864	1.10628	2.43597	4.29812	K03686	dnaJ	molecular chaperone DnaJ	2250274	Archaea	Candidatus Micrarchaeota	NA	NA	NA	NA	Candidatus Micrarchaeota archaeon
132667	0	0.604459	1.19473	1.79439	3.59358	K04043	dnaK, HSPA9	molecular chaperone DnaK	2157	Archaea	NA	NA	NA	NA	NA	NA
132668	0.142677	0.221409	2.19976	1.48206	4.04591	K03687	GRPE	molecular chaperone GrpE	2250274	Archaea	Candidatus Micrarchaeota	NA	NA	NA	NA	Candidatus Micrarchaeota archaeon
132669	0.228938	0.320556	1.1814	2.08633	3.81723	K13993	HSP20	HSP20 family protein	2250274	Archaea	Candidatus Micrarchaeota	NA	NA	NA	NA	Candidatus Micrarchaeota archaeon
132670	0.222275	0.676528	1.77103	1.51326	4.18309	NA	NA	NA	2250274	Archaea	Candidatus Micrarchaeota	NA	NA	NA	NA	Candidatus Micrarchaeota archaeon
132672	0	0.271466	1.38379	0.799819	2.45507	NA	NA	NA	2250274	Archaea	Candidatus Micrarchaeota	NA	NA	NA	NA	Candidatus Micrarchaeota archaeon
132910	0	0.663496	1.09504	1.39656	3.1551	NA	NA	NA	2250274	Archaea	Candidatus Micrarchaeota	NA	NA	NA	NA	Candidatus Micrarchaeota archaeon
132911	0	0.544274	2.71354	1.76946	5.02727	K02908	RP-L30e, RPL30	large subunit ribosomal protein L30e	2157	Archaea	NA	NA	NA	NA	NA	NA
132912	0	0.447563	1.04603	1.37023	2.86383	NA	NA	NA	2250274	Archaea	Candidatus Micrarchaeota	NA	NA	NA	NA	Candidatus Micrarchaeota archaeon
132913	0	0.267071	1.36458	2.46995	4.1016	K03041	rpoA1	DNA-directed RNA polymerase subunit A'	2157	Archaea	NA	NA	NA	NA	NA	NA
132914	0	0.569377	1.29096	1.81288	3.67322	NA	NA	NA	2250274	Archaea	Candidatus Micrarchaeota	NA	NA	NA	NA	Candidatus Micrarchaeota archaeon
132915	0.0787511	0.5153	0.546862	2.37776	3.51867	NA	NA	NA	2157	Archaea	NA	NA	NA	NA	NA	NA
132916	0	0.531673	2.00287	2.08143	4.61597	NA	NA	NA	2250274	Archaea	Candidatus Micrarchaeota	NA	NA	NA	NA	Candidatus Micrarchaeota archaeon
132999	0	0	1.12289	0.972568	2.09546	NA	NA	NA	183967	Archaea	Euryarchaeota	Thermoplasmata	NA	NA	NA	NA
133000	0	0	1.40902	1.45741	2.86643	K01810	GPI, pgi	glucose-6-phosphate isomerase	183967	Archaea	Euryarchaeota	Thermoplasmata	NA	NA	NA	NA
133001	0	0	1.57721	2.04985	3.62705	NA	NA	NA	2026803	Archaea	Candidatus Woesearchaeota	NA	NA	NA	NA	Candidatus Woesearchaeota archaeon
133275	0	0.622705	0.781417	1.01073	2.41485	NA	NA	NA	28890	Archaea	Euryarchaeota	NA	NA	NA	NA	NA
133279	0	0.745779	0.810012	1.03101	2.5868	NA	NA	NA	2026773	Archaea	NA	NA	NA	NA	NA	Candidatus Pacearchaeota archaeon
133708	0	0	0.612089	0.578031	1.19012	NA	NA	NA	1906666	Archaea	Euryarchaeota	Thermoplasmata	NA	NA	NA	Thermoplasmata archaeon
133709	0	0	1.33846	1.76415	3.10261	K13787	idsA	geranylgeranyl diphosphate synthase, type I	183967	Archaea	Euryarchaeota	Thermoplasmata	NA	NA	NA	NA
133710	0	0	1.72538	0.889873	2.61525	K01823	idi, IDI	isopentenyl-diphosphate Delta-isomerase	183967	Archaea	Euryarchaeota	Thermoplasmata	NA	NA	NA	NA
133711	0	0	1.90698	1.32386	3.23084	K06981	ipk	isopentenyl phosphate kinase	2157	Archaea	NA	NA	NA	NA	NA	NA
133713	0	0	1.09878	1.13334	2.23213	NA	NA	NA	183967	Archaea	Euryarchaeota	Thermoplasmata	NA	NA	NA	NA
133714	0	0.108623	1.8319	1.33513	3.27565	K07405	E3.2.1.1A	alpha-amylase	183967	Archaea	Euryarchaeota	Thermoplasmata	NA	NA	NA	NA
133715	0	0	1.07141	1.22975	2.30117	NA	NA	NA	183967	Archaea	Euryarchaeota	Thermoplasmata	NA	NA	NA	NA
133947	0	0.132803	1.01204	1.15379	2.29864	K03665	hflX	GTPase	28890	Archaea	Euryarchaeota	NA	NA	NA	NA	NA
133948	0	0.0665677	0.516425	1.33381	1.9168	NA	NA	NA	1906666	Archaea	Euryarchaeota	Thermoplasmata	NA	NA	NA	Thermoplasmata archaeon
133950	0	0	0.747663	0.749801	1.49746	NA	NA	NA	2268204	Archaea	Euryarchaeota	Thermoplasmata	Thermoplasmatales	NA	NA	Thermoplasmatales archaeon
133951	0	0	2.44406	1.72155	4.16561	NA	NA	NA	183967	Archaea	Euryarchaeota	Thermoplasmata	NA	NA	NA	NA
133952	0	0	1.38593	1.14876	2.5347	NA	NA	NA	1906666	Archaea	Euryarchaeota	Thermoplasmata	NA	NA	NA	Thermoplasmata archaeon
133953	0	0	1.58595	1.31937	2.90532	K18532	AK6, FAP7	adenylate kinase	183967	Archaea	Euryarchaeota	Thermoplasmata	NA	NA	NA	NA
133954	0	0	1.20437	0.886435	2.0908	K00600	glyA, SHMT	glycine hydroxymethyltransferase	183967	Archaea	Euryarchaeota	Thermoplasmata	NA	NA	NA	NA
133955	0	0	1.62483	1.05525	2.68008	NA	NA	NA	183967	Archaea	Euryarchaeota	Thermoplasmata	NA	NA	NA	NA
133956	0	0	1.17493	1.19028	2.36521	NA	NA	NA	1906666	Archaea	Euryarchaeota	Thermoplasmata	NA	NA	NA	Thermoplasmata archaeon
133957	0	0	0.40701	0.701969	1.10898	NA	NA	NA	1803818	Archaea	Euryarchaeota	Thermoplasmata	Thermoplasmatales	NA	NA	Thermoplasmatales archaeon SG8-52-3
134019	0	0	1.50458	0.960194	2.46478	NA	NA	NA	2157	Archaea	NA	NA	NA	NA	NA	NA
134020	0	0	1.38414	0.66102	2.04516	NA	NA	NA	183967	Archaea	Euryarchaeota	Thermoplasmata	NA	NA	NA	NA
134021	0	0	4.73744	1.66794	6.40538	NA	NA	NA	2157	Archaea	NA	NA	NA	NA	NA	NA
134022	0	0.0271454	1.16488	1.26504	2.45707	K04483	radA	DNA repair protein RadA	1906666	Archaea	Euryarchaeota	Thermoplasmata	NA	NA	NA	Thermoplasmata archaeon
134023	0	0.0215028	1.27888	1.18559	2.48598	NA	NA	NA	1234666	Archaea	Euryarchaeota	Thermoplasmata	NA	NA	NA	NA
134024	0	0.140045	1.12764	0.857177	2.12487	K03499	trkA, ktrA	trk system potassium uptake protein	183967	Archaea	Euryarchaeota	Thermoplasmata	NA	NA	NA	NA
134027	0	0.163748	2.27028	0.935357	3.36938	K07305	msrB	peptide-methionine (R)-S-oxide reductase	2290931	Archaea	Euryarchaeota	NA	NA	NA	NA	NA
134028	0	0	1.05243	0.93772	1.99014	NA	NA	NA	183967	Archaea	Euryarchaeota	Thermoplasmata	NA	NA	NA	NA
134219	0.514706	5.98331	6.19286	15.7939	28.4848	NA	NA	NA	2157	Archaea	NA	NA	NA	NA	NA	NA
134220	0	0.119354	1.32	2.42803	3.86738	NA	NA	NA	2250274	Archaea	Candidatus Micrarchaeota	NA	NA	NA	NA	Candidatus Micrarchaeota archaeon
134221	0.189343	0.23833	1.26767	1.76137	3.45671	NA	NA	NA	2250274	Archaea	Candidatus Micrarchaeota	NA	NA	NA	NA	Candidatus Micrarchaeota archaeon
134222	0.0778917	0.327766	0.872833	1.72915	3.00764	NA	NA	NA	2250274	Archaea	Candidatus Micrarchaeota	NA	NA	NA	NA	Candidatus Micrarchaeota archaeon
134223	0	0.636289	1.10282	2.058	3.79711	NA	NA	NA	2157	Archaea	NA	NA	NA	NA	NA	NA
134224	0	0.811218	1.18268	2.30514	4.29904	NA	NA	NA	2250274	Archaea	Candidatus Micrarchaeota	NA	NA	NA	NA	Candidatus Micrarchaeota archaeon
134225	0	0.346338	1.0748	1.60766	3.02879	NA	NA	NA	2250274	Archaea	Candidatus Micrarchaeota	NA	NA	NA	NA	Candidatus Micrarchaeota archaeon
134226	0	0.182178	0.853116	1.94096	2.97625	NA	NA	NA	2250274	Archaea	Candidatus Micrarchaeota	NA	NA	NA	NA	Candidatus Micrarchaeota archaeon
134433	4.39192	7.59156	2.12647	0.638944	14.7489	NA	NA	NA	2670410	Archaea	Euryarchaeota	Halobacteria	NA	NA	NA	Halobacteria archaeon
134558	0	0.122849	1.42008	0.957473	2.5004	NA	NA	NA	2250255	Archaea	Euryarchaeota	Methanomicrobia	Methanosarcinales	NA	NA	Methanosarcinales archaeon
134899	0	0.11901	1.18634	1.80788	3.11322	K09129	K09129	uncharacterized protein	1906666	Archaea	Euryarchaeota	Thermoplasmata	NA	NA	NA	Thermoplasmata archaeon
134900	0	0	1.68339	1.26524	2.94863	NA	NA	NA	1906666	Archaea	Euryarchaeota	Thermoplasmata	NA	NA	NA	Thermoplasmata archaeon
134901	0	0.0435032	1.50006	1.01684	2.5604	NA	NA	NA	1234666	Archaea	Euryarchaeota	Thermoplasmata	NA	NA	NA	NA
134902	0	0	0.864041	1.08887	1.95291	K06915	K06915	uncharacterized protein	183967	Archaea	Euryarchaeota	Thermoplasmata	NA	NA	NA	NA
134903	0	0	1.11651	0.551	1.66751	NA	NA	NA	183967	Archaea	Euryarchaeota	Thermoplasmata	NA	NA	NA	NA
134904	0	0.0815153	1.42735	0.827298	2.33617	K22905	stf3	omega-hydroxy-beta-dihydromenaquinone-9 sulfotransferase	183967	Archaea	Euryarchaeota	Thermoplasmata	NA	NA	NA	NA
134905	0	0	0.674352	1.19784	1.87219	K17105	E2.5.1.42	geranylgeranylglycerol-phosphate geranylgeranyltransferase	183967	Archaea	Euryarchaeota	Thermoplasmata	NA	NA	NA	NA
135067	0	1.68549	2.82637	1.20643	5.71829	NA	NA	NA	1906666	Archaea	Euryarchaeota	Thermoplasmata	NA	NA	NA	Thermoplasmata archaeon
135176	0	0.49293	0.988076	1.18169	2.6627	NA	NA	NA	224756	Archaea	Euryarchaeota	Methanomicrobia	NA	NA	NA	NA
135245	0.0684781	0.759271	1.45072	1.51471	3.79317	NA	NA	NA	2250274	Archaea	Candidatus Micrarchaeota	NA	NA	NA	NA	Candidatus Micrarchaeota archaeon
135246	0.0683896	0.517986	1.49181	1.83093	3.90912	K00817	hisC	histidinol-phosphate aminotransferase	115547	Archaea	NA	NA	NA	NA	NA	uncultured archaeon
135247	0	0.73811	1.27884	2.59796	4.61491	NA	NA	NA	2250274	Archaea	Candidatus Micrarchaeota	NA	NA	NA	NA	Candidatus Micrarchaeota archaeon
135248	0	0.471204	1.09031	1.46746	3.02898	K00765	hisG	ATP phosphoribosyltransferase	2157	Archaea	NA	NA	NA	NA	NA	NA
135249	0	0.544661	1.55139	2.66347	4.75952	K02501	hisH	imidazole glycerol-phosphate synthase subunit HisH	115547	Archaea	NA	NA	NA	NA	NA	uncultured archaeon
135250	0	0.955919	1.47498	1.52286	3.95376	NA	NA	NA	2250274	Archaea	Candidatus Micrarchaeota	NA	NA	NA	NA	Candidatus Micrarchaeota archaeon
135252	0	0.573869	1.04259	1.5276	3.14406	NA	NA	NA	2250274	Archaea	Candidatus Micrarchaeota	NA	NA	NA	NA	Candidatus Micrarchaeota archaeon
135253	0	0.328242	0	1.47242	1.80067	NA	NA	NA	115547	Archaea	NA	NA	NA	NA	NA	uncultured archaeon
135254	0.106002	0.391367	0.751975	1.5533	2.80265	K03547	sbcD, mre11	DNA repair protein SbcD/Mre11	2250274	Archaea	Candidatus Micrarchaeota	NA	NA	NA	NA	Candidatus Micrarchaeota archaeon
135718	0	0.768225	0.134266	2.13696	3.03945	NA	NA	NA	115547	Archaea	NA	NA	NA	NA	NA	uncultured archaeon
135785	0	0.931283	0.445107	0.634102	2.01049	NA	NA	NA	2026714	Archaea	Candidatus Bathyarchaeota	NA	NA	NA	NA	Candidatus Bathyarchaeota archaeon
135810	0	0.908215	1.77507	2.32572	5.00901	NA	NA	NA	2250258	Archaea	Euryarchaeota	Archaeoglobi	Archaeoglobales	NA	NA	Archaeoglobales archaeon
136016	0.0894702	0.71066	1.50708	1.52472	3.83193	K14445	SLC13A2_3_5	solute carrier family 13 (sodium-dependent dicarboxylate transporter), member 2/3/5	2250274	Archaea	Candidatus Micrarchaeota	NA	NA	NA	NA	Candidatus Micrarchaeota archaeon
136018	0	0.465871	1.25336	1.8852	3.60443	K00031	IDH1, IDH2, icd	isocitrate dehydrogenase	2250274	Archaea	Candidatus Micrarchaeota	NA	NA	NA	NA	Candidatus Micrarchaeota archaeon
136019	0.0477899	0.491217	1.29316	2.31793	4.1501	NA	NA	NA	2250274	Archaea	Candidatus Micrarchaeota	NA	NA	NA	NA	Candidatus Micrarchaeota archaeon
136020	0.0327231	0.550468	1.47687	1.94967	4.00973	K01648	ACLY	ATP citrate (pro-S)-lyase	2250274	Archaea	Candidatus Micrarchaeota	NA	NA	NA	NA	Candidatus Micrarchaeota archaeon
136131	0	0.606046	0.812929	1.2934	2.71237	K01151	nfo	deoxyribonuclease IV	2157	Archaea	NA	NA	NA	NA	NA	NA
136137	0	0	1.54619	0.753628	2.29982	NA	NA	NA	183967	Archaea	Euryarchaeota	Thermoplasmata	NA	NA	NA	NA
136139	0	0	0.963448	1.25347	2.21692	NA	NA	NA	1046933	Archaea	Euryarchaeota	Methanomicrobia	Methanophagales	NA	NA	NA
136140	0	0	1.0024	1.28509	2.2875	NA	NA	NA	2056316	Archaea	Euryarchaeota	Methanomicrobia	Methanophagales	NA	NA	Methanophagales archaeon
136142	0	0	1.56003	1.22101	2.78103	NA	NA	NA	115531	Archaea	Euryarchaeota	NA	NA	NA	NA	NA
136144	0	0	1.53308	1.66197	3.19505	NA	NA	NA	1801881	Archaea	NA	NA	NA	NA	NA	Candidatus Pacearchaeota archaeon RBG_13_36_9
136145	0	0	0.978162	1.01997	1.99813	NA	NA	NA	2026739	Archaea	Euryarchaeota	NA	NA	NA	NA	Euryarchaeota archaeon
136181	0	0.549035	1.13621	2.43485	4.12009	NA	NA	NA	2250274	Archaea	Candidatus Micrarchaeota	NA	NA	NA	NA	Candidatus Micrarchaeota archaeon
136182	0.295706	0.0488688	1.473	1.95081	3.76839	NA	NA	NA	2157	Archaea	NA	NA	NA	NA	NA	NA
136183	0	0.350587	0.989403	2.1759	3.51589	NA	NA	NA	2250274	Archaea	Candidatus Micrarchaeota	NA	NA	NA	NA	Candidatus Micrarchaeota archaeon
136184	0	0.126098	1.45138	1.96635	3.54383	K02987	RP-S4e, RPS4	small subunit ribosomal protein S4e	2157	Archaea	NA	NA	NA	NA	NA	NA
136185	0.0694209	0.350455	0.951104	1.24071	2.61169	NA	NA	NA	2250274	Archaea	Candidatus Micrarchaeota	NA	NA	NA	NA	Candidatus Micrarchaeota archaeon
136186	0.315687	0.462281	0.928502	2.0892	3.79567	NA	NA	NA	2157	Archaea	NA	NA	NA	NA	NA	NA
136187	0	0.909076	1.4578	1.46109	3.82797	K02933	RP-L6, MRPL6, rplF	large subunit ribosomal protein L6	2157	Archaea	NA	NA	NA	NA	NA	NA
136188	0	0.392034	0.777917	2.08143	3.25138	K02912	RP-L32e, RPL32	large subunit ribosomal protein L32e	2250274	Archaea	Candidatus Micrarchaeota	NA	NA	NA	NA	Candidatus Micrarchaeota archaeon
136189	0.449031	0.435066	1.40221	2.30789	4.59419	K02885	RP-L19e, RPL19	large subunit ribosomal protein L19e	2250274	Archaea	Candidatus Micrarchaeota	NA	NA	NA	NA	Candidatus Micrarchaeota archaeon
136190	0.0255953	0.83891	0.54268	2.44102	3.8482	NA	NA	NA	2250274	Archaea	Candidatus Micrarchaeota	NA	NA	NA	NA	Candidatus Micrarchaeota archaeon
136191	0	0.47441	1.5623	1.67652	3.71323	K02988	RP-S5, MRPS5, rpsE	small subunit ribosomal protein S5	2250274	Archaea	Candidatus Micrarchaeota	NA	NA	NA	NA	Candidatus Micrarchaeota archaeon
136192	0	1.42779	1.1735	1.27107	3.87236	K02907	RP-L30, MRPL30, rpmD	large subunit ribosomal protein L30	2250274	Archaea	Candidatus Micrarchaeota	NA	NA	NA	NA	Candidatus Micrarchaeota archaeon
136193	0	0.329508	0.917046	2.18147	3.42802	NA	NA	NA	2250274	Archaea	Candidatus Micrarchaeota	NA	NA	NA	NA	Candidatus Micrarchaeota archaeon
136194	0	0.356196	0.79943	2.07946	3.23509	K03076	secY	preprotein translocase subunit SecY	2250274	Archaea	Candidatus Micrarchaeota	NA	NA	NA	NA	Candidatus Micrarchaeota archaeon
136195	0	0.387862	0.844221	0.915765	2.14785	NA	NA	NA	2157	Archaea	NA	NA	NA	NA	NA	NA
136211	0	0.280374	0.389854	1.00498	1.67521	NA	NA	NA	2159	Archaea	Euryarchaeota	Methanobacteria	Methanobacteriales	Methanobacteriaceae	NA	NA
136828	0.0225748	1.0589	2.04788	6.90364	10.033	NA	NA	NA	2250255	Archaea	Euryarchaeota	Methanomicrobia	Methanosarcinales	NA	NA	Methanosarcinales archaeon
136881	0	0.584209	0.69992	0.834146	2.11827	NA	NA	NA	2026747	Archaea	Candidatus Heimdallarchaeota	NA	NA	NA	NA	Candidatus Heimdallarchaeota archaeon
136891	0	0.331181	1.28114	2.56259	4.17491	NA	NA	NA	2250274	Archaea	Candidatus Micrarchaeota	NA	NA	NA	NA	Candidatus Micrarchaeota archaeon
136892	0	0.527968	1.50945	2.4828	4.52022	NA	NA	NA	2250274	Archaea	Candidatus Micrarchaeota	NA	NA	NA	NA	Candidatus Micrarchaeota archaeon
136894	0	0.389583	1.537	3.64348	5.57006	NA	NA	NA	2250274	Archaea	Candidatus Micrarchaeota	NA	NA	NA	NA	Candidatus Micrarchaeota archaeon
136895	0	0.697097	0.478798	1.12395	2.29984	NA	NA	NA	2250274	Archaea	Candidatus Micrarchaeota	NA	NA	NA	NA	Candidatus Micrarchaeota archaeon
136896	0.0150042	0.725027	1.40003	1.64551	3.78557	K15865	CDKAL1	threonylcarbamoyladenosine tRNA methylthiotransferase CDKAL1	1783276	Archaea	NA	NA	NA	NA	NA	NA
136897	0.160876	0.915483	1.29678	1.17785	3.55098	NA	NA	NA	2250274	Archaea	Candidatus Micrarchaeota	NA	NA	NA	NA	Candidatus Micrarchaeota archaeon
136899	0	0.437944	1.8815	1.28493	3.60438	NA	NA	NA	2250274	Archaea	Candidatus Micrarchaeota	NA	NA	NA	NA	Candidatus Micrarchaeota archaeon
136900	0	0.528998	1.64503	2.24362	4.41765	NA	NA	NA	2250274	Archaea	Candidatus Micrarchaeota	NA	NA	NA	NA	Candidatus Micrarchaeota archaeon
136901	0	0.166182	2.42092	1.14365	3.73075	NA	NA	NA	2157	Archaea	NA	NA	NA	NA	NA	NA
137521	0	0.720234	0.777647	0.359989	1.85787	NA	NA	NA	2250274	Archaea	Candidatus Micrarchaeota	NA	NA	NA	NA	Candidatus Micrarchaeota archaeon
137525	2.27879	1.21942	0.397121	0.146875	4.0422	K07075	K07075	uncharacterized protein	2157	Archaea	NA	NA	NA	NA	NA	NA
137708	0.139359	0.753145	0.77997	0.733661	2.40613	K07114	yfbK	Ca-activated chloride channel homolog	2056316	Archaea	Euryarchaeota	Methanomicrobia	Methanophagales	NA	NA	Methanophagales archaeon
137842	0.280681	1.49473	1.28726	1.23363	4.2963	NA	NA	NA	2053489	Archaea	Candidatus Lokiarchaeota	NA	NA	NA	NA	Candidatus Lokiarchaeota archaeon
137992	0	0.302707	1.40632	2.05987	3.7689	NA	NA	NA	2250274	Archaea	Candidatus Micrarchaeota	NA	NA	NA	NA	Candidatus Micrarchaeota archaeon
137993	0	0.337086	1.18568	1.90275	3.42551	K07332	flaI	archaeal flagellar protein FlaI	2157	Archaea	NA	NA	NA	NA	NA	NA
137995	0.174593	0.815618	1.30751	1.51073	3.80845	NA	NA	NA	2157	Archaea	NA	NA	NA	NA	NA	NA
137996	0.1577	0.250159	0.922763	1.38754	2.71816	K07333	flaJ	archaeal flagellar protein FlaJ	2250274	Archaea	Candidatus Micrarchaeota	NA	NA	NA	NA	Candidatus Micrarchaeota archaeon
137997	0	0.139706	1.33455	1.41544	2.88969	NA	NA	NA	2250274	Archaea	Candidatus Micrarchaeota	NA	NA	NA	NA	Candidatus Micrarchaeota archaeon
138091	0.215879	0.127749	1.07389	1.58468	3.0022	NA	NA	NA	2157	Archaea	NA	NA	NA	NA	NA	NA
138179	0.210157	1.68615	3.72499	2.59635	8.21764	K01495	GCH1, folE	GTP cyclohydrolase IA	1706443	Archaea	Candidatus Thorarchaeota	NA	NA	NA	NA	Candidatus Thorarchaeota archaeon SMTZ-45
138180	0.0069461	1.90016	3.09743	1.72198	6.72652	NA	NA	NA	1706443	Archaea	Candidatus Thorarchaeota	NA	NA	NA	NA	Candidatus Thorarchaeota archaeon SMTZ-45
138181	0.0562948	1.29469	2.35705	1.40211	5.11015	NA	NA	NA	1706443	Archaea	Candidatus Thorarchaeota	NA	NA	NA	NA	Candidatus Thorarchaeota archaeon SMTZ-45
138186	0.275202	1.45408	3.66088	1.72382	7.11398	NA	NA	NA	2250254	Archaea	Euryarchaeota	Thermococci	NA	NA	NA	Thermococci archaeon
138314	0	1.07672	0.398045	0.94005	2.41481	NA	NA	NA	1655640	Archaea	Candidatus Lokiarchaeota	NA	NA	NA	NA	NA
138535	0	0.429535	1.37427	0.323422	2.12723	NA	NA	NA	2056317	Archaea	Euryarchaeota	Methanomicrobia	Methanosarcinales	NA	NA	ANME-2 cluster archaeon
138539	0.0796943	1.17778	1.15807	1.0801	3.49565	NA	NA	NA	2053491	Archaea	Candidatus Thorarchaeota	NA	NA	NA	NA	Candidatus Thorarchaeota archaeon
138565	0.0796636	0.441573	0.886196	1.93055	3.33799	K06915	K06915	uncharacterized protein	2250274	Archaea	Candidatus Micrarchaeota	NA	NA	NA	NA	Candidatus Micrarchaeota archaeon
138566	0	0.414364	1.3771	1.79603	3.58749	NA	NA	NA	2250274	Archaea	Candidatus Micrarchaeota	NA	NA	NA	NA	Candidatus Micrarchaeota archaeon
138567	0	0.433461	1.02358	1.39292	2.84996	NA	NA	NA	2250274	Archaea	Candidatus Micrarchaeota	NA	NA	NA	NA	Candidatus Micrarchaeota archaeon
138568	0	0.787732	1.00011	1.8202	3.60804	K03465	thyX, thy1	thymidylate synthase (FAD)	2250274	Archaea	Candidatus Micrarchaeota	NA	NA	NA	NA	Candidatus Micrarchaeota archaeon
138569	0	0.700817	1.10826	1.91022	3.71929	K23270	purSL	phosphoribosylformylglycinamidine synthase subunit PurSL	2250274	Archaea	Candidatus Micrarchaeota	NA	NA	NA	NA	Candidatus Micrarchaeota archaeon
139025	0.0635518	0.479251	0.288599	0.681429	1.51283	NA	NA	NA	2056630	Archaea	Candidatus Korarchaeota	NA	NA	NA	NA	Candidatus Korarchaeota archaeon
139088	0	0.492312	0.953767	2.40472	3.8508	NA	NA	NA	2026739	Archaea	Euryarchaeota	NA	NA	NA	NA	Euryarchaeota archaeon
139434	0	0.86843	0.734121	0.735338	2.33789	NA	NA	NA	1849364	Archaea	Candidatus Altiarchaeota	NA	Candidatus Altiarchaeales	NA	NA	Candidatus Altiarchaeales archaeon WOR_SM1_86-2
139548	0	0.476092	0.578888	0.404622	1.4596	NA	NA	NA	1912923	Archaea	Euryarchaeota	Methanomicrobia	Methanosarcinales	NA	Candidatus Syntrophoarchaeum	NA
139582	0.52248	0.539775	0.147466	0.0336761	1.2434	NA	NA	NA	2056317	Archaea	Euryarchaeota	Methanomicrobia	Methanosarcinales	NA	NA	ANME-2 cluster archaeon
139585	1.36853	1.15063	0.480725	0.143682	3.14357	K19134	csx10	CRISPR-associated protein Csx10	2207	Archaea	Euryarchaeota	Methanomicrobia	Methanosarcinales	Methanosarcinaceae	Methanosarcina	NA
139588	0.919648	1.00375	0.501584	0.0234246	2.44841	NA	NA	NA	2644672	Archaea	Euryarchaeota	Methanomicrobia	Methanosarcinales	Methanosarcinaceae	Methanosarcina	NA
139619	0.631599	0.910373	0.19294	1.21703	2.95194	NA	NA	NA	2250274	Archaea	Candidatus Micrarchaeota	NA	NA	NA	NA	Candidatus Micrarchaeota archaeon
139620	0.513057	0.690578	1.15136	0.737508	3.0925	NA	NA	NA	2250274	Archaea	Candidatus Micrarchaeota	NA	NA	NA	NA	Candidatus Micrarchaeota archaeon
139736	0	0.790867	1.76472	1.95568	4.51127	NA	NA	NA	2258	Archaea	Euryarchaeota	Thermococci	Thermococcales	NA	NA	NA
139753	0	0	2.88613	0.726563	3.61269	NA	NA	NA	1906666	Archaea	Euryarchaeota	Thermoplasmata	NA	NA	NA	Thermoplasmata archaeon
139754	0	0	1.26182	1.37416	2.63598	NA	NA	NA	1906666	Archaea	Euryarchaeota	Thermoplasmata	NA	NA	NA	Thermoplasmata archaeon
139755	0	0	1.34563	1.53032	2.87595	K04798	pfdB, PFDN6	prefoldin beta subunit	183967	Archaea	Euryarchaeota	Thermoplasmata	NA	NA	NA	NA
139756	0	0	0.990072	2.76582	3.7559	NA	NA	NA	183967	Archaea	Euryarchaeota	Thermoplasmata	NA	NA	NA	NA
139758	0	0	2.8029	1.43548	4.23838	NA	NA	NA	183967	Archaea	Euryarchaeota	Thermoplasmata	NA	NA	NA	NA
139759	0	0	2.00548	1.0041	3.00958	K14656	ribL	FAD synthetase	1906666	Archaea	Euryarchaeota	Thermoplasmata	NA	NA	NA	Thermoplasmata archaeon
139760	0	0	0.743078	1.26173	2.00481	NA	NA	NA	2268204	Archaea	Euryarchaeota	Thermoplasmata	Thermoplasmatales	NA	NA	Thermoplasmatales archaeon
139761	0	0	2.59603	1.66731	4.26334	K00794	ribH, RIB4	6,7-dimethyl-8-ribityllumazine synthase	28890	Archaea	Euryarchaeota	NA	NA	NA	NA	NA
139762	0	0	2.91307	2.10483	5.0179	K07163	K07163	uncharacterized protein	183967	Archaea	Euryarchaeota	Thermoplasmata	NA	NA	NA	NA
139882	0.186246	0.0991828	0.598983	1.09528	1.97969	NA	NA	NA	183967	Archaea	Euryarchaeota	Thermoplasmata	NA	NA	NA	NA
139883	0	0	1.49635	1.03997	2.53632	NA	NA	NA	2157	Archaea	NA	NA	NA	NA	NA	NA
139884	0	0.0437335	1.13428	1.11561	2.29363	NA	NA	NA	2012525	Archaea	Euryarchaeota	Thermoplasmata	Thermoplasmatales	NA	NA	Thermoplasmatales archaeon ex4572_165
139885	0.0619731	0	0.782984	0.969864	1.81482	NA	NA	NA	1803817	Archaea	Euryarchaeota	Thermoplasmata	Thermoplasmatales	NA	NA	Thermoplasmatales archaeon SG8-52-2
139886	0	0.0849117	1.07056	1.16425	2.31972	NA	NA	NA	2157	Archaea	NA	NA	NA	NA	NA	NA
139887	0	0.0749062	1.29538	1.3305	2.70079	NA	NA	NA	1803818	Archaea	Euryarchaeota	Thermoplasmata	Thermoplasmatales	NA	NA	Thermoplasmatales archaeon SG8-52-3
140012	0.17975	0.0969603	1.05034	1.06241	2.38947	NA	NA	NA	2053489	Archaea	Candidatus Lokiarchaeota	NA	NA	NA	NA	Candidatus Lokiarchaeota archaeon
140049	3.21561	0.747965	0	0	3.96357	NA	NA	NA	145260	Archaea	Euryarchaeota	Methanobacteria	Methanobacteriales	Methanobacteriaceae	Methanothermobacter	NA
140438	0	0.47611	0.867764	0.709817	2.05369	NA	NA	NA	2157	Archaea	NA	NA	NA	NA	NA	NA
140454	0	0.29214	2.47919	0.943078	3.71441	NA	NA	NA	1945595	Archaea	Euryarchaeota	Methanomicrobia	Methanosarcinales	Methanosarcinaceae	NA	Methanosarcinaceae archaeon
140561	0	0.451959	1.10718	1.99319	3.55233	K01689	ENO, eno	enolase	2250274	Archaea	Candidatus Micrarchaeota	NA	NA	NA	NA	Candidatus Micrarchaeota archaeon
140562	0.15144	0.578606	1.16481	1.85101	3.74587	NA	NA	NA	2250274	Archaea	Candidatus Micrarchaeota	NA	NA	NA	NA	Candidatus Micrarchaeota archaeon
140563	0.096495	1.09772	1.43945	2.11651	4.75017	K01465	URA4, pyrC	dihydroorotase	2250274	Archaea	Candidatus Micrarchaeota	NA	NA	NA	NA	Candidatus Micrarchaeota archaeon
140564	0	0.90571	1.66056	1.8851	4.45137	NA	NA	NA	2250274	Archaea	Candidatus Micrarchaeota	NA	NA	NA	NA	Candidatus Micrarchaeota archaeon
140565	0	0.881663	0.910281	1.60631	3.39825	NA	NA	NA	2250274	Archaea	Candidatus Micrarchaeota	NA	NA	NA	NA	Candidatus Micrarchaeota archaeon
140566	0.162933	0.595124	0.685338	2.31656	3.75995	K05896	scpA	segregation and condensation protein A	2157	Archaea	NA	NA	NA	NA	NA	NA
140567	0	0.244928	0	3.20985	3.45478	NA	NA	NA	1974382	Archaea	Candidatus Aenigmarchaeota	NA	NA	NA	NA	Candidatus Aenigmarchaeota archaeon CG01_land_8_20_14_3_00_37_9
140720	0	0.94247	0.64416	1.11696	2.70359	NA	NA	NA	2591838	Archaea	NA	NA	NA	NA	NA	Asgard group archaeon
140775	70.3767	19.4738	14.09	10.8234	114.764	NA	NA	NA	2072416	Archaea	Euryarchaeota	Methanomicrobia	Methanosarcinales	Candidatus Methanoperedenaceae	NA	Candidatus Methanoperedenaceae archaeon
140808	0	1.36393	2.05663	2.87157	6.29213	NA	NA	NA	2093792	Archaea	Candidatus Aenigmarchaeota	NA	NA	NA	NA	Candidatus Aenigmarchaeota archaeon
141017	0	0.0450364	1.01232	1.27519	2.33255	K04076	lonB	ATP-dependent Lon protease	183967	Archaea	Euryarchaeota	Thermoplasmata	NA	NA	NA	NA
141018	0	0.0764726	0.572051	1.22214	1.87066	K00952	nadM	nicotinamide-nucleotide adenylyltransferase	183967	Archaea	Euryarchaeota	Thermoplasmata	NA	NA	NA	NA
141019	0	0.069574	1.26408	1.17934	2.513	NA	NA	NA	183967	Archaea	Euryarchaeota	Thermoplasmata	NA	NA	NA	NA
141020	0	0	1.24839	1.23925	2.48765	NA	NA	NA	1919231	Archaea	Euryarchaeota	Thermoplasmata	Thermoplasmatales	NA	NA	NA
141021	0	0.188339	2.34873	2.95882	5.4959	NA	NA	NA	2157	Archaea	NA	NA	NA	NA	NA	NA
141022	0	0.201292	5.69864	3.60856	9.5085	NA	NA	NA	2026803	Archaea	Candidatus Woesearchaeota	NA	NA	NA	NA	Candidatus Woesearchaeota archaeon
141551	0.593417	4.31234	3.87471	8.35651	17.137	NA	NA	NA	413810	Archaea	Euryarchaeota	Halobacteria	Halobacteriales	Halobacteriaceae	Halalkalicoccus	Halalkalicoccus jeotgali
141604	0	0	1.67896	1.63377	3.31273	NA	NA	NA	1906666	Archaea	Euryarchaeota	Thermoplasmata	NA	NA	NA	Thermoplasmata archaeon
141605	0	0	2.02239	1.09137	3.11376	NA	NA	NA	2157	Archaea	NA	NA	NA	NA	NA	NA
141606	0	0	1.32311	0.826603	2.14971	K07089	K07089	uncharacterized protein	2157	Archaea	NA	NA	NA	NA	NA	NA
141607	0	0	1.58138	1.37651	2.95789	NA	NA	NA	2157	Archaea	NA	NA	NA	NA	NA	NA
141608	0	0	2.41459	1.05837	3.47296	NA	NA	NA	1933278	Archaea	Euryarchaeota	Thermoplasmata	NA	NA	NA	Thermoplasmata archaeon M8B2D
141610	0	0	1.27012	1.21062	2.48074	NA	NA	NA	1604004	Archaea	Euryarchaeota	Halobacteria	Halobacteriales	Halobacteriaceae	Halanaeroarchaeum	Halanaeroarchaeum sulfurireducens
141611	0	0.115179	0.913749	1.01539	2.04432	NA	NA	NA	1604004	Archaea	Euryarchaeota	Halobacteria	Halobacteriales	Halobacteriaceae	Halanaeroarchaeum	Halanaeroarchaeum sulfurireducens
141612	0	0	0.787448	1.15896	1.94641	NA	NA	NA	1604004	Archaea	Euryarchaeota	Halobacteria	Halobacteriales	Halobacteriaceae	Halanaeroarchaeum	Halanaeroarchaeum sulfurireducens
141681	0.0947196	2.16668	1.12975	2.74124	6.13239	NA	NA	NA	2026739	Archaea	Euryarchaeota	NA	NA	NA	NA	Euryarchaeota archaeon
141977	0	1.16654	0.827171	1.66488	3.6586	K14136	K14136	decaprenyl-phosphate phosphoribosyltransferase	2026736	Archaea	Candidatus Diapherotrites	NA	NA	NA	NA	Candidatus Diapherotrites archaeon
142234	0.659108	1.35289	0.123822	0	2.13582	NA	NA	NA	57705	Archaea	Euryarchaeota	Halobacteria	Halobacteriales	Haloarculaceae	Halomicrobium	Halomicrobium mukohataei
142236	0.934059	1.40529	0	0	2.33935	NA	NA	NA	115547	Archaea	NA	NA	NA	NA	NA	uncultured archaeon
142371	0	0.0281947	4.38587	1.80703	6.22109	NA	NA	NA	1906666	Archaea	Euryarchaeota	Thermoplasmata	NA	NA	NA	Thermoplasmata archaeon
142372	0	0	4.89404	2.03284	6.92688	NA	NA	NA	1803819	Archaea	Euryarchaeota	Thermoplasmata	Thermoplasmatales	NA	NA	Thermoplasmatales archaeon SG8-52-4
142374	0	0	2.4687	2.08404	4.55274	K07465	K07465	putative RecB family exonuclease	2053491	Archaea	Candidatus Thorarchaeota	NA	NA	NA	NA	Candidatus Thorarchaeota archaeon
142375	0	0.107406	2.69735	1.55018	4.35493	NA	NA	NA	115547	Archaea	NA	NA	NA	NA	NA	uncultured archaeon
142376	0	0.0649783	2.46681	0.666332	3.19812	NA	NA	NA	183967	Archaea	Euryarchaeota	Thermoplasmata	NA	NA	NA	NA
142714	0.0141386	0.297245	0.824747	1.55171	2.68784	NA	NA	NA	2026803	Archaea	Candidatus Woesearchaeota	NA	NA	NA	NA	Candidatus Woesearchaeota archaeon
142889	0	0.0178559	2.19568	1.32654	3.54007	NA	NA	NA	2012525	Archaea	Euryarchaeota	Thermoplasmata	Thermoplasmatales	NA	NA	Thermoplasmatales archaeon ex4572_165
142890	0	0	0.55251	1.00397	1.55648	NA	NA	NA	2012525	Archaea	Euryarchaeota	Thermoplasmata	Thermoplasmatales	NA	NA	Thermoplasmatales archaeon ex4572_165
142891	0	0.0712869	2.26306	1.05568	3.39003	K01791	wecB	UDP-N-acetylglucosamine 2-epimerase (non-hydrolysing)	2012525	Archaea	Euryarchaeota	Thermoplasmata	Thermoplasmatales	NA	NA	Thermoplasmatales archaeon ex4572_165
142892	0	0.185085	2.5223	1.05488	3.76226	NA	NA	NA	2012525	Archaea	Euryarchaeota	Thermoplasmata	Thermoplasmatales	NA	NA	Thermoplasmatales archaeon ex4572_165
142894	0	0	1.24014	1.64016	2.8803	NA	NA	NA	2012525	Archaea	Euryarchaeota	Thermoplasmata	Thermoplasmatales	NA	NA	Thermoplasmatales archaeon ex4572_165
142895	0	0	1.71212	0.969762	2.68188	K07063	K07063	uncharacterized protein	2012525	Archaea	Euryarchaeota	Thermoplasmata	Thermoplasmatales	NA	NA	Thermoplasmatales archaeon ex4572_165
142896	0	0	1.66998	0.56863	2.23861	K19156	prlF, sohA	antitoxin PrlF	2026739	Archaea	Euryarchaeota	NA	NA	NA	NA	Euryarchaeota archaeon
142897	0	0	1.12836	0.914455	2.04281	K07064	K07064	uncharacterized protein	28890	Archaea	Euryarchaeota	NA	NA	NA	NA	NA
[truncated: 12,873 more rows]

## Sheet: TableS6
# Table S6. KEGG orthology classification for eukarya domain
Layer 1	Layer 2	Layer 3	Layer 4	Average	DS	KEGG brite
[truncated: 12 more rows]

## Sheet: TableS7
# Table S7. Eukarya-all-genes-coverages-annotations-and-taxonomy
[truncated: 549 more rows]

[truncated: 13 more sheets: TableS8, TableS9, TableS10, TableS11, TableS12, TableS13, TableS14, TableS15, TableS16, TableS17, TableS18, TableS19, TableS20]
